# Supplementary material for: CDK7–CDK11 axis in spliceosome regulation and pre-mRNA splicing
Source: Nucleic Acids Res. 2025 Dec 22;53(22):gkaf1343. doi: 10.1093/nar/gkaf1343 (PMC12721332; doi:10.1093/nar/gkaf1343)
Supplement: gkaf1343_Supplemental_Files [file gkaf1343_supplemental_files.zip]

Archive with 4 entries (4 files):
- Supplemental_Tables_3-7.xlsx
- Supplemental_Table_1.xlsx
- Supplemental_Table_2.xlsx
- Supplementary.pdf
