# Supplementary material for: CDK7–CDK11 axis in spliceosome regulation and pre-mRNA splicing
Source: Nucleic Acids Res. 2025 Dec 22;53(22):gkaf1343. doi: 10.1093/nar/gkaf1343 (PMC12721332; doi:10.1093/nar/gkaf1343)
Supplement: gkaf1343_Supplemental_Files [file gkaf1343_supplemental_files.zip › Supplemental_Tables_3-7.xlsx]

## Sheet: Table S3-Antibodies
Supplementary Table 3: List of antibodies used in this study
Target Protein	Clone	Cat. No.	ChIP	IP	WB	Immunofluorescence	Source/Reference
Flag	M2	F3165	-	-	1:5000	-	Sigma-Aldrich
Fus	4H11	sc-47711	-	-	1:10000	-	Santa Cruz
CDK11	-	ab19393	-	2μg	1:2000	1:400	Abcam
CDK11	rabbit antiserum	-	-	-	1:3000	-	Hluchy, Nature, 2022
Histone H2A	-	ab18255	-	-	1:10000	-	Abcam
Tubulin	B-7	sc-5286	-	-	1:200	-	Santa Cruz
GST	B-14	sc-138	-	-	1:200	-	Santa Cruz
SF3B1	16	MB-D221-3	5μg/technical replicate IP, 2 technical replicates pooled	-	1:2000	1:300	MBL
P-SF3B1-T211	affinity-purified rabbit antiserum	-	30μl/technical replicate IP, 2 technical replicates pooled	-	-	-	Hluchy, Nature, 2022
P-SF3B1-T235	affinity-purified rabbit antiserum	-	30μl/technical replicate IP, 2 technical replicates pooled	-	-	-	Hluchy, Nature, 2022
P-SF3B1-T313	D8D8V	25009S	-	-	1:2000	-	Cell Signalling
control IgG rabbit	-	30000-0-AP	-	2μg	-	-	Proteintech
control IgG mouse	-	66360-3-Ig	-	3μg	-	-	Proteintech
P-CDK11 Ab 1	affinity-purified rabbit antiserum	-	-	-	1:400	1:100	this study
P-CDK11 Ab 2	affinity-purified rabbit antiserum	-	30μl/technical replicate IP, 2 technical replicates pooled	-	1:400	1:100	this study
P-CDK11 Ab 3	affinity-purified rabbit antiserum	-	-	-	1:400-1:600	-	this study
CCNL1	-	A302-058A	-	-	1:200	-	Bethyl
CCNL2	-	NB100-87009	-	-	1:2000	-	Novus
CDK7	-	A300-405A	-	-	1:200	1:400	Bethyl
MNAT1	-	11719-1-AP	-		1:3000	-	Proteintech
P-Spt5-T806	affinity-purified rabbit antiserum	-	-	-	1:2000		this study
P-Ser2-PolII	3E10	3E10	-	-	1:2000	-	Chromotek
Myc	-	M4439	-	-	1:3000	-	Sigma-Aldrich
CCNE2	-	4132	-	-	1:1000	-	Cell Signaling
F(ab')2-Goat anti-Mouse IgG (H+L) Cross-Adsorbed Secondary Antibody, Alexa Fluor 488	-	A-11017	-	-	-	1:500	Thermo Fisher
Goat anti-Rabbit IgG (H+L) Cross-Adsorbed Secondary Antibody, Alexa Fluor 568	-	A-11011	-	-	-	1:500	Thermo Fisher
Anti-mouse HRP secondary	-	NA931V	-	-	1:3000	-	GE Healthcare
Anti-rabbit HRP secondary	-	NA934V	-	-	1:3000	-	GE Healthcare

## Sheet: Table S4-Primers
Supplementary Table 4: List of primers used in this study
Name	Sequence (5'-3')	Reference
RT-PCR (agarose gels)
RIOK3_F	GCTGAAGGACCATTTATTACTGGAG	Kotake et al. 2007
RIOK3_R	TTCTTGCTGTGTTCTTTCTCCCACA	Kotake et al. 2007
CCNL1_E8-9_F	AGTAGCCTTACAAGAAGCCAAA	Hluchy, Nature, 2022
CCNL1_E8-9_R	GAAGCCTGTTGTCTATCCTCAG	Hluchy, Nature, 2022
ARRDC4_F	ATTTCGCTTTCAACTTCCATCTG	this study
ARRDC4_R	TTCCCGCTTTACACTCTGATC	this study
RT-qPCR
ARRDC4_F	see above
ARRDC4_R	see above
ARRDC4_Ex_In_F	CATTTCGCTTTCAACTTCCATCT	this study
ARRDC4_Ex_In_R	CAGAAGAGACCTAGCAGTGATAAA	this study
CCNL1_Exon10 _1785F	AGGTCAAGAACACGATCACG	Hluchy, Nature, 2022
CCNL1_Exon11_1921R	TGATGTCTTCGAGGGCTTTC	Hluchy, Nature, 2022
CCNL1_Ex_In_F	TTTGGCTTCTTGTAAGGCTACT	Hluchy, Nature, 2022
CCNL1_Ex_In_R	CATGCTAAGAGTCCAAGCTACTC	Hluchy, Nature, 2022
RIOK3_total_F	GGAGATGGAATTGGAATGGATTT	Hluchy, Nature, 2022
RIOK3_total_R	ACGTGTCTTAGGATCAACTGC	Hluchy, Nature, 2022
RIOK3_Ex_In_F	GCAGCAATGTAGTCTTTGCTATT	Hluchy, Nature, 2022
RIOK3_Ex_In_R	CATCATGTTTGGTGGTGATATCTTT	Hluchy, Nature, 2022
SDE2_ex1-ex2-F	GATTTTATCCACCGGCACTG	this study
SDE2_ex1-ex2-R	CTTTTCCACCGCAAAGTCTG	this study
SDE2_ex1-in1-F	same as SDE2_ex1-ex2-F	this study
SDE2_ex1-in1-R	AACGAGTGAAAACCCCAGAG	this study
SNX11_ex4-ex5-F	TTACTGCCAAGACTTCCTGTG	this study
SNX11_ex4-ex5-R	AATGAACTCATCTGAGGTGCC	this study
SNX11_ex4-in4-F	AGTTCGTGTGGCTGAGAAAG	this study
SNX11_ex4-in4-R	CCAGTTCCTACATAAGCACCC	this study
PPIA_E4_E5_F	GGATTTGGTTATAAGGGTTCCTG	Gajduskova, Nat. Struct. Mol. Biol., 2020
PPIA_E4_E5_r	CCCGTATGCTTTAGGATGAAG	Gajduskova, Nat. Struct. Mol. Biol., 2020

## Sheet: Table S5-Plasmids
Supplementary Table 5: List of plasmids used in this study
Plasmid name	Plasmid description	Source	Note
Flag-empty vector	pcDNA5 FRT/TO 5': 3xFLAG cloning vector	gift from J. Ule
Myc-CDK11 full length	pcDNA5/FRT/TO CDK11 wt 5': MYC 3': NLS	Gajduskova, Nat. Struct. Mol. Biol., 2020	CDK11B Uniprot Isoform SV1 (identifier: P21127-2)
Flag-CDK11 full length	pcDNA5/FRT/TO CDK11 wt 5': 3xFLAG 3': NLS	Gajduskova, Nat. Struct. Mol. Biol., 2020	CDK11B Uniprot Isoform SV1 (identifier: P21127-2)
Flag-CDK11 (1-120)	pcDNA5/FRT/TO CDK11 1-120AA 5': 3xFLAG 3': NLS	this study	CDK11B Uniprot Isoform SV1 (identifier: P21127-2)
Flag-CDK11 (1-226)	pcDNA5/FRT/TO CDK11 1-226AA 5': 3xFLAG 3': NLS	this study	CDK11B Uniprot Isoform SV1 (identifier: P21127-2)
Flag-CDK11 (1-344)	pcDNA5/FRT/TO CDK11 1-344AA 5': 3x FLAG 3': NLS	this study	CDK11B Uniprot Isoform SV1 (identifier: P21127-2)
Flag-CDK11 (120-782)	pcDNA5/FRT/TO CDK11 120-782AA 5': 3xFLAG 3': NLS	this study	CDK11B Uniprot Isoform SV1 (identifier: P21127-2)
Flag-CDK11 (226-782)	pcDNA5/FRT/TO CDK11 226-782AA 5': 3xFLAG 3': NLS	this study	CDK11B Uniprot Isoform SV1 (identifier: P21127-2)
Flag-CDK11 (344-782)	pcDNA5/FRT/TO CDK11 344-782AA 5': 3x FLAG 3': NLS	this study	CDK11B Uniprot Isoform SV1 (identifier: P21127-2)
Xpress-CCNL1α	pFLEX CCNL1α 5': Xpress	gift from Roussel
Flag-CDK11 full length	pcDNA5 FRT/TO CDK11 wt 5': 3xFLAG	Gajduskova, Nat. Struct. Mol. Biol., 2020	CDK11B Uniprot Isoform SV1 (identifier: P21127-2)
Flag-CDK11 T582D	pcDNA5 FRT/TO 5’: 3xFlag CDK11 T582D	this study	T582 in isoform SV1 corresponds to T595 in canonical isoform SV9 (identifier: P21127-1); CDK11B Uniprot Isoform SV1 (identifier: P21127-2)
Flag-CDK11 T582E	pcDNA5 FRT/TO 5’: 3xFlag CDK11 T582E	this study	T582 in isoform SV1 corresponds to T595 in canonical isoform SV9 (identifier: P21127-1); CDK11B Uniprot Isoform SV1 (identifier: P21127-2)
Flag-CDK11 T582A	pcDNA5 FRT/TO 5’: 3xFlag CDK11 T582A	this study	T582 in isoform SV1 corresponds to T595 in canonical isoform SV9 (identifier: P21127-1); CDK11B Uniprot Isoform SV1 (identifier: P21127-2)
Flag-CDK11 S576D	pcDNA5 FRT/TO 5’: 3xFlag CDK11 S576D	this study	S576 in isoform SV1 corresponds to S589 in canonical isoform SV9 (identifier: P21127-1); CDK11B Uniprot Isoform SV1 (identifier: P21127-2)
Flag-CDK11 S576E	pcDNA5 FRT/TO 5’: 3xFlag CDK11 S576E	this study	S576 in isoform SV1 corresponds to S589 in canonical isoform SV9 (identifier: P21127-1); CDK11B Uniprot Isoform SV1 (identifier: P21127-2)
Flag-CDK11 S576A	pcDNA5 FRT/TO 5’: 3xFlag CDK11 S576A	this study	S576 in isoform SV1 corresponds to S589 in canonical isoform SV9 (identifier: P21127-1); CDK11B Uniprot Isoform SV1 (identifier: P21127-2)
GST-SF3B1(aa1-463)	pGEX-4T-3 SF3B1 (1–463) 5': GST	Hluchy, Nature, 2022
pSP72-AdML	pSP72-AdML	gift from Robin Reed (Addgene plasmid # 11242)

## Sheet: Table S6-siRNAs
Supplementary Table 6: List of siRNAs used in this study
Target	Cat. No.	Source/Reference
Cdk11A (PITSLRE B siRNA (h))	sc-106416	Santa Cruz
Cdk11B	SASI_WI_00000027	Sigma-Aldrich
Cdk11B	SASI_WI_00000026	Sigma-Aldrich
Non-targeting siRNA control	sc-37007	Santa Cruz

## Sheet: Table S7-Cell lines
Supplementary Table 7: List of stable cell lines used in this study
Name	Integrated plasmid	Source
HCT116 CDK7AS/AS	‒	R. Fisher (Larochelle, Fisher, Mol.Cell, 2007)
HCT116 Flp-In	pcDNA5/FRT/TO CDK11 5': 3xFLAG	Gajduskova, Nat. Struct. Mol. Biol., 2020
HCT116 Flp-In	pcDNA5 FRT/TO 5’3xFlag CDK11 WT	this study
HCT116 Flp-In	pcDNA5 FRT/TO 5’3xFlag CDK11 T582D	this study
HCT116 Flp-In	pcDNA5 FRT/TO 5’3xFlag CDK11 T582E	this study
HCT116 Flp-In	pcDNA5 FRT/TO 5’3xFlag CDK11 T582A	this study
HEK293 Flp-In	pcDNA5/FRT/TO CDK11 5': BirA 3': 3xFLAG	this study
HEK293 Flp-In	pcDNA5/FRT/TO Empty Vector 5': 3xFLAG BirA	this study
