# Supplementary material for: CDK7–CDK11 axis in spliceosome regulation and pre-mRNA splicing
Source: Nucleic Acids Res. 2025 Dec 22;53(22):gkaf1343. doi: 10.1093/nar/gkaf1343 (PMC12721332; doi:10.1093/nar/gkaf1343)
Supplement: gkaf1343_Supplemental_Files [file gkaf1343_supplemental_files.zip › Supplemental_Table_1.xlsx]

## Sheet: Supplemental_Table_1
Majority protein IDs	Protein names	Gene names	logFC(Cdk11/BirA)	p-value	adjusted p-value
P21127;Q9UQ88	Cyclin-dependent kinase 11B;Cyclin-dependent kinase 11A	CDK11B;CDK11A	7.94843	2.38e-07	3.79e-05
Q9H307	Pinin	PNN	6.13785	2.83e-08	1.35e-05
Q13085	Acetyl-CoA carboxylase 1;Biotin carboxylase	ACACA	5.07735	7.58e-05	0.00120763
O43396	Thioredoxin-like protein 1	TXNL1	4.8685	8.98e-08	2.14e-05
Q13123	Protein Red	IK	4.78954	0.000149992	0.00182699
Q14978	Nucleolar and coiled-body phosphoprotein 1	NOLC1	4.49194	1.05e-05	0.000408077
Q86VM9	Zinc finger CCCH domain-containing protein 18	ZC3H18	4.06415	8.85e-05	0.00124172
P82979;H0YHG0	SAP domain-containing ribonucleoprotein	SARNP	4.03848	3.75e-05	0.00081395
Q9Y2W1	Thyroid hormone receptor-associated protein 3	THRAP3	4.03215	8.1e-05	0.00120763
Q15020	Squamous cell carcinoma antigen recognized by T-cells 3	SART3	3.99473	0.00129368	0.00709296
P38432	Coilin	COIL	3.83795	5.33e-06	0.000328457
Q15061	WD repeat-containing protein 43	WDR43	3.72979	0.000717948	0.00476527
P55081	Microfibrillar-associated protein 1	MFAP1	3.64811	0.000729275	0.00476527
Q9H501	ESF1 homolog	ESF1	3.64652	1.53e-06	0.000182921
O43395	U4/U6 small nuclear ribonucleoprotein Prp3	PRPF3	3.4667	0.000307325	0.00267911
Q1ED39	Lysine-rich nucleolar protein 1	KNOP1	3.40779	0.000177008	0.00205934
O60231	Putative pre-mRNA-splicing factor ATP-dependent RNA helicase DHX16	DHX16	3.38073	0.00119809	0.0066962
O75533	Splicing factor 3B subunit 1	SF3B1	3.23887	0.0142064	0.0431623
Q96I25	Splicing factor 45	RBM17	3.21303	0.00572077	0.0205173
Q9UER7	Death domain-associated protein 6	DAXX	3.19557	0.000254805	0.00243084
Q13838	Spliceosome RNA helicase DDX39B	DDX39B	3.19518	0.00324326	0.0135705
Q08945	FACT complex subunit SSRP1	SSRP1	3.18949	0.000478489	0.00380399
Q96T58	Msx2-interacting protein	SPEN	3.17461	0.00226025	0.010268
Q9UKV3	Apoptotic chromatin condensation inducer in the nucleus	ACIN1	3.16833	0.000227567	0.00230045
Q5T8P6	RNA-binding protein 26	RBM26	3.14075	0.00120728	0.0066962
Q9NYF8	Bcl-2-associated transcription factor 1	BCLAF1	3.11748	6.45e-05	0.00113981
Q9P013	Spliceosome-associated protein CWC15 homolog	CWC15	3.02626	0.000681287	0.00470977
P29083	General transcription factor IIE subunit 1	GTF2E1	2.96562	0.000813033	0.00510285
Q9UHX1	Poly(U)-binding-splicing factor PUF60	PUF60	2.90271	0.00844386	0.0283642
P05165	Propionyl-CoA carboxylase alpha chain, mitochondrial	PCCA	2.81227	0.00650084	0.0228008
O43719	HIV Tat-specific factor 1	HTATSF1	2.7553	0.000190424	0.00211925
P84090	Enhancer of rudimentary homolog	ERH	2.7165	0.0021674	0.0100374
Q13573	SNW domain-containing protein 1	SNW1	2.71159	0.00144324	0.0074928
Q9NZ63	Uncharacterized protein C9orf78	C9orf78	2.64805	2.15e-05	0.000570033
Q3ZCM7	Tubulin beta-8 chain	TUBB8	2.642	0.0078409	0.0267151
P46777	60S ribosomal protein L5	RPL5	2.64046	0.00131623	0.00713455
Q8N7H5	RNA polymerase II-associated factor 1 homolog	PAF1	2.58291	0.00312433	0.0131886
O43290	U4/U6.U5 tri-snRNP-associated protein 1	SART1	2.57997	0.000579637	0.00425364
P35269	General transcription factor IIF subunit 1	GTF2F1	2.55199	0.00144398	0.0074928
Q9H0G5	Nuclear speckle splicing regulatory protein 1	NSRP1	2.54804	0.00606283	0.0215819
Q13428	Treacle protein	TCOF1	2.52692	0.00144515	0.0074928
Q9BY77	Polymerase delta-interacting protein 3	POLDIP3	2.52321	0.00509553	0.0194446
O75152	Zinc finger CCCH domain-containing protein 11A	ZC3H11A	2.44318	0.00531379	0.0201165
Q9UHR5	SAP30-binding protein	SAP30BP	2.44119	0.00178393	0.00865749
Q9Y5B9	FACT complex subunit SPT16	SUPT16H	2.42913	0.00359351	0.0147767
Q03111	Protein ENL	MLLT1	2.41819	0.00479031	0.0190328
P29084	Transcription initiation factor IIE subunit beta	GTF2E2	2.37861	0.0027131	0.0119829
Q8N5I9	Uncharacterized protein C12orf45	C12orf45	2.35694	0.00543293	0.0202461
Q92917	G patch domain and KOW motifs-containing protein	GPKOW	2.32353	0.00957817	0.0315089
P13984	General transcription factor IIF subunit 2	GTF2F2	2.3153	0.0241662	0.0629906
P19338	Nucleolin	NCL	2.27173	0.0257657	0.0664337
Q8WVC0	RNA polymerase-associated protein LEO1	LEO1	2.2256	0.000941902	0.00554675
Q7Z6E9	E3 ubiquitin-protein ligase RBBP6	RBBP6	2.2251	0.00753736	0.0258656
Q96RQ3	Methylcrotonoyl-CoA carboxylase subunit alpha, mitochondrial	MCCC1	2.18017	0.0929081	0.188584
Q13263	Transcription intermediary factor 1-beta	TRIM28	2.15802	0.0407275	0.0976233
Q9NW82	WD repeat-containing protein 70	WDR70	2.10628	0.0194123	0.05415
Q6IN85	Serine/threonine-protein phosphatase 4 regulatory subunit 3A	SMEK1	2.09928	0.00496777	0.0191217
Q96NB3	Zinc finger protein 830	ZNF830	2.08851	0.00558686	0.0204017
P12270	Nucleoprotein TPR	TPR	2.07829	0.115183	0.224254
Q9BTT0	Acidic leucine-rich nuclear phosphoprotein 32 family member E	ANP32E	2.07794	0.00151599	0.00769283
P49321	Nuclear autoantigenic sperm protein	NASP	2.0665	0.192574	0.330425
O14776	Transcription elongation regulator 1	TCERG1	1.97942	0.0198747	0.0551178
Q14839	Chromodomain-helicase-DNA-binding protein 4	CHD4	1.97664	0.0061562	0.0217519
P50613	Cyclin-dependent kinase 7	CDK7	1.96788	0.0170803	0.04908
Q13435	Splicing factor 3B subunit 2	SF3B2	1.95825	0.0361998	0.0880985
Q86T24	Transcriptional regulator Kaiso	ZBTB33	1.92249	0.137088	0.260521
P49756	RNA-binding protein 25	RBM25	1.92078	0.0145325	0.0435976
Q8IWX8	Calcium homeostasis endoplasmic reticulum protein	CHERP	1.8944	0.00746758	0.0258119
Q9ULW0	Targeting protein for Xklp2	TPX2	1.87485	0.0129552	0.0403897
Q9UQR0	Sex comb on midleg-like protein 2	SCML2	1.83778	0.085484	0.176519
P98175	RNA-binding protein 10	RBM10	1.83632	0.106477	0.209873
Q8NI36	WD repeat-containing protein 36	WDR36	1.81866	0.0636202	0.141808
Q8IWZ8	SURP and G-patch domain-containing protein 1	SUGP1	1.773	0.0731987	0.158296
P11498	Pyruvate carboxylase, mitochondrial	PC	1.76099	0.0633091	0.141777
O94842	TOX high mobility group box family member 4	TOX4	1.74707	0.183266	0.316732
Q92733	Proline-rich protein PRCC	PRCC	1.73048	0.0141807	0.0431623
Q6IQ49	Protein SDE2 homolog	SDE2	1.69309	0.0201953	0.055683
Q9NR30	Nucleolar RNA helicase 2	DDX21	1.68391	0.010226	0.0331702
Q86V81	THO complex subunit 4	ALYREF	1.67653	0.0208759	0.0569018
P52272	Heterogeneous nuclear ribonucleoprotein M	HNRNPM	1.67053	0.110122	0.21528
Q96T23	Remodeling and spacing factor 1	RSF1	1.66703	0.0119634	0.0375431
Q9UGU5	HMG domain-containing protein 4	HMGXB4	1.65838	0.0236504	0.0626087
Q8IXQ4	GPALPP motifs-containing protein 1	GPALPP1	1.64138	0.0848893	0.176519
P06748	Nucleophosmin	NPM1	1.64043	0.0400667	0.0965243
Q96DF8	Protein DGCR14	DGCR14	1.61993	0.0433983	0.10248
O43143	Pre-mRNA-splicing factor ATP-dependent RNA helicase DHX15	DHX15	1.59461	0.017512	0.0497216
Q96QC0	Serine/threonine-protein phosphatase 1 regulatory subunit 10	PPP1R10	1.58335	0.0443734	0.104131
Q96AT1	Uncharacterized protein KIAA1143	KIAA1143	1.57167	0.0376383	0.0911342
Q9H5V9	UPF0428 protein CXorf56	CXorf56	1.5218	0.0137773	0.0423985
P61289	Proteasome activator complex subunit 3	PSME3	1.51118	0.143724	0.266756
P07195	L-lactate dehydrogenase B chain	LDHB	1.48796	0.0600987	0.13651
Q14676	Mediator of DNA damage checkpoint protein 1	MDC1	1.47571	0.331688	0.480897
O95104	Splicing factor, arginine/serine-rich 15	SCAF4	1.46259	0.0569195	0.130532
O15355	Protein phosphatase 1G	PPM1G	1.44818	0.074324	0.159696
Q6NZY4	Zinc finger CCHC domain-containing protein 8	ZCCHC8	1.42616	0.0987337	0.197847
P00338	L-lactate dehydrogenase A chain	LDHA	1.42136	0.0780108	0.163968
Q9HCK8	Chromodomain-helicase-DNA-binding protein 8	CHD8	1.4018	0.0349188	0.085857
H3BNC9;P08708	40S ribosomal protein S17	RPS17	1.38689	0.0508188	0.117104
Q8WW12	PEST proteolytic signal-containing nuclear protein	PCNP	1.38052	0.0222611	0.0593215
P09661	U2 small nuclear ribonucleoprotein A	SNRPA1	1.37676	0.18481	0.318247
Q01130	Serine/arginine-rich splicing factor 2	SRSF2	1.37657	0.13161	0.252121
Q8IVW6	AT-rich interactive domain-containing protein 3B	ARID3B	1.35527	0.211902	0.352186
Q9ULU4	Protein kinase C-binding protein 1	ZMYND8	1.34774	0.0487675	0.112923
P17096	High mobility group protein HMG-I/HMG-Y	HMGA1	1.32002	0.173448	0.306562
P62891;Q59GN2	60S ribosomal protein L39;Putative 60S ribosomal protein L39-like 5	RPL39;RPL39P5	1.31582	0.533637	0.667061
Q9BYV9	Transcription regulator protein BACH2	BACH2	1.27627	0.266237	0.419126
O75528	Transcriptional adapter 3	TADA3	1.27331	0.0714461	0.155749
P09874	Poly [ADP-ribose] polymerase 1	PARP1	1.26514	0.014486	0.0435976
P50747	Biotin--protein ligase;Biotin--[methylmalonyl-CoA-carboxytransferase] ligase;Biotin--[propionyl-CoA-carboxylase [ATP-hydrolyzing]] ligase;Biotin--[methylcrotonoyl-CoA-carboxylase] ligase;Biotin--[acetyl-CoA-carboxylase] ligase	HLCS	1.24516	0.181666	0.316077
Q8N9T8	Protein KRI1 homolog	KRI1	1.24321	0.203982	0.345034
Q14004	Cyclin-dependent kinase 13	CDK13	1.23432	0.146667	0.268905
P18615	Negative elongation factor E	NELFE	1.21008	0.0941314	0.190257
O00193	Small acidic protein	SMAP	1.20762	0.0263048	0.0667414
Q13416	Origin recognition complex subunit 2	ORC2	1.20193	0.0770335	0.163311
O75937	DnaJ homolog subfamily C member 8	DNAJC8	1.19904	0.174168	0.306562
P29401	Transketolase	TKT	1.19739	0.0818974	0.171338
Q9Y3B9	RRP15-like protein	RRP15	1.18454	0.195275	0.332665
Q14241	Transcription elongation factor B polypeptide 3	TCEB3	1.17323	0.020422	0.0559844
O95218	Zinc finger Ran-binding domain-containing protein 2	ZRANB2	1.16989	0.026173	0.0667414
Q9UEE9	Craniofacial development protein 1	CFDP1	1.15142	0.164488	0.29386
Q9Y265	RuvB-like 1	RUVBL1	1.1063	0.225231	0.366673
P51610	Host cell factor 1;HCF N-terminal chain 1;HCF N-terminal chain 2;HCF N-terminal chain 3;HCF N-terminal chain 4;HCF N-terminal chain 5;HCF N-terminal chain 6;HCF C-terminal chain 1;HCF C-terminal chain 2;HCF C-terminal chain 3;HCF C-terminal chain 4;HCF C-terminal chain 5;HCF C-terminal chain 6	HCFC1	1.10314	0.367533	0.518678
Q9NX24	H/ACA ribonucleoprotein complex subunit 2	NHP2	1.09449	0.1469	0.268905
Q12872	Splicing factor, suppressor of white-apricot homolog	SFSWAP	1.06686	0.0237572	0.0626087
P07910	Heterogeneous nuclear ribonucleoproteins C1/C2	HNRNPC	1.06206	0.0239852	0.0628622
Q14103	Heterogeneous nuclear ribonucleoprotein D0	HNRNPD	1.05947	0.345597	0.496535
Q9BXP5	Serrate RNA effector molecule homolog	SRRT	1.05212	0.131269	0.252121
Q9UI36	Dachshund homolog 1	DACH1	1.05137	0.0995457	0.197847
Q96JM3	Chromosome alignment-maintaining phosphoprotein 1	CHAMP1	1.05122	0.261978	0.417938
Q7Z4V5	Hepatoma-derived growth factor-related protein 2	HDGFRP2	1.0442	0.147701	0.268905
Q5T3I0	G patch domain-containing protein 4	GPATCH4	1.04124	0.174104	0.306562
P68371;P04350	Tubulin beta-4B chain;Tubulin beta-4A chain	TUBB4B;TUBB4A	1.03344	0.306746	0.460926
Q7Z5K2	Wings apart-like protein homolog	WAPAL	1.03328	0.173707	0.306562
P04406	Glyceraldehyde-3-phosphate dehydrogenase	GAPDH	1.02944	0.0222552	0.0593215
P51003	Poly(A) polymerase alpha	PAPOLA	1.02253	0.288293	0.447935
P46013	Antigen KI-67	MKI67	1.00905	0.303886	0.458714
O60885	Bromodomain-containing protein 4	BRD4	1.00732	0.298444	0.458714
Q08170	Serine/arginine-rich splicing factor 4	SRSF4	0.973277	0.266089	0.419126
Q9UNZ2	NSFL1 cofactor p47	NSFL1C	0.959412	0.0992574	0.197847
E9PLD3;E9PRG8	Uncharacterized protein C11orf98	C11orf98	0.957227	0.404929	0.551708
P05455	Lupus La protein	SSB	0.938564	0.264117	0.418551
Q6PJT7	Zinc finger CCCH domain-containing protein 14	ZC3H14	0.934617	0.0870916	0.178491
Q9Y2X3	Nucleolar protein 58	NOP58	0.928809	0.300814	0.458714
Q9Y3C1	Nucleolar protein 16	NOP16	0.927939	0.242833	0.390004
Q9P1Y6	PHD and RING finger domain-containing protein 1	PHRF1	0.895021	0.133988	0.255649
Q9GZU8	Protein FAM192A	FAM192A	0.887364	0.240991	0.388354
Q15459	Splicing factor 3A subunit 1	SF3A1	0.86884	0.502724	0.646359
Q13185	Chromobox protein homolog 3	CBX3	0.842579	0.144403	0.266978
Q8WUA2	Peptidyl-prolyl cis-trans isomerase-like 4	PPIL4	0.838594	0.0456266	0.106165
P62304	Small nuclear ribonucleoprotein E	SNRPE	0.838085	0.307496	0.460926
Q9BU76	Multiple myeloma tumor-associated protein 2	MMTAG2	0.831698	0.0249209	0.0646047
Q9UPT8	Zinc finger CCCH domain-containing protein 4	ZC3H4	0.815621	0.470655	0.622166
Q14980	Nuclear mitotic apparatus protein 1	NUMA1	0.801755	0.350247	0.49871
Q8N9Q2	Protein SREK1IP1	SREK1IP1	0.796278	0.0780309	0.163968
P61978	Heterogeneous nuclear ribonucleoprotein K	HNRNPK	0.785663	0.220832	0.36323
Q5VWG9	Transcription initiation factor TFIID subunit 3	TAF3	0.773848	0.375161	0.524785
Q9BRR8	G patch domain-containing protein 1	GPATCH1	0.715444	0.085303	0.176519
O95239;Q2VIQ3	Chromosome-associated kinesin KIF4A;Chromosome-associated kinesin KIF4B	KIF4A;KIF4B	0.712734	0.0948638	0.190928
P62851	40S ribosomal protein S25	RPS25	0.706595	0.177548	0.310221
P23246	Splicing factor, proline- and glutamine-rich	SFPQ	0.701787	0.456116	0.608459
P27694	Replication protein A 70 kDa DNA-binding subunit;Replication protein A 70 kDa DNA-binding subunit, N-terminally processed	RPA1	0.69963	0.349842	0.49871
Q96EA4	Protein Spindly	SPDL1	0.696415	0.369379	0.519746
Q8IY81	pre-rRNA processing protein FTSJ3	FTSJ3	0.695672	0.405974	0.551708
P10809	60 kDa heat shock protein, mitochondrial	HSPD1	0.69061	0.272274	0.42722
P39748	Flap endonuclease 1	FEN1	0.688129	0.549306	0.675307
P62249	40S ribosomal protein S16	RPS16	0.685006	0.327291	0.480363
O14617	AP-3 complex subunit delta-1	AP3D1	0.665003	0.330495	0.480628
O75683	Surfeit locus protein 6	SURF6	0.626466	0.210039	0.351538
O15541	RING finger protein 113A	RNF113A	0.620471	0.461924	0.613755
Q8NFC6	Biorientation of chromosomes in cell division protein 1-like 1	BOD1L1	0.572081	0.539802	0.667061
O75909	Cyclin-K	CCNK	0.571155	0.640334	0.752314
Q9H1E3	Nuclear ubiquitous casein and cyclin-dependent kinase substrate 1	NUCKS1	0.540999	0.213141	0.353015
P53999	Activated RNA polymerase II transcriptional coactivator p15	SUB1	0.532287	0.182225	0.316077
Q9NQ29	Putative RNA-binding protein Luc7-like 1	LUC7L	0.518473	0.330251	0.480628
Q8TA86	Retinitis pigmentosa 9 protein	RP9	0.505744	0.210815	0.351604
Q9BTA9	WW domain-containing adapter protein with coiled-coil	WAC	0.504351	0.660273	0.768171
P57053;O60814	Histone H2B type F-S;Histone H2B type 1-K	H2BFS;HIST1H2BK	0.467956	0.592672	0.710313
Q7L014	Probable ATP-dependent RNA helicase DDX46	DDX46	0.459715	0.22396	0.365853
Q9UNZ5	Leydig cell tumor 10 kDa protein homolog	C19orf53	0.457165	0.349452	0.49871
P18583	Protein SON	SON	0.454373	0.302371	0.458714
Q9H814	Phosphorylated adapter RNA export protein	PHAX	0.453607	0.283654	0.442167
Q15233	Non-POU domain-containing octamer-binding protein	NONO	0.42983	0.539711	0.667061
O75391	Sperm-associated antigen 7	SPAG7	0.425987	0.648149	0.75591
O00567	Nucleolar protein 56	NOP56	0.423946	0.512253	0.653328
Q16630	Cleavage and polyadenylation specificity factor subunit 6	CPSF6	0.410064	0.400184	0.550109
Q92541	RNA polymerase-associated protein RTF1 homolog	RTF1	0.394926	0.579023	0.703125
Q5VTL8	Pre-mRNA-splicing factor 38B	PRPF38B	0.367	0.405021	0.551708
Q71DI3	Histone H3.2	HIST2H3A	0.358632	0.694754	0.790925
Q71UM5;P42677	40S ribosomal protein S27-like;40S ribosomal protein S27	RPS27L;RPS27	0.353028	0.517275	0.654487
P11387	DNA topoisomerase 1	TOP1	0.352199	0.50929	0.65241
O15042	U2 snRNP-associated SURP motif-containing protein	U2SURP	0.344291	0.30825	0.460926
Q9BQ61	Uncharacterized protein C19orf43	C19orf43	0.342566	0.572029	0.697846
O75400	Pre-mRNA-processing factor 40 homolog A	PRPF40A	0.341453	0.498233	0.643427
Q8WUQ7	Cactin	CACTIN	0.330228	0.717982	0.807235
P07437;Q9BVA1;Q13885	Tubulin beta chain;Tubulin beta-2B chain;Tubulin beta-2A chain	TUBB;TUBB2B;TUBB2A	0.328754	0.470863	0.622166
Q13330;Q9BTC8	Metastasis-associated protein MTA1;Metastasis-associated protein MTA3	MTA1;MTA3	0.299401	0.686862	0.785691
Q9UHB7	AF4/FMR2 family member 4	AFF4	0.293635	0.722579	0.809085
Q9P258	Protein RCC2	RCC2	0.292846	0.625081	0.738029
Q9BTC0	Death-inducer obliterator 1	DIDO1	0.284289	0.618248	0.733592
Q9UQ35	Serine/arginine repetitive matrix protein 2	SRRM2	0.26043	0.520701	0.657075
P63261	Actin, cytoplasmic 2;Actin, cytoplasmic 2, N-terminally processed	ACTG1	0.245643	0.588927	0.709389
P55036	26S proteasome non-ATPase regulatory subunit 4	PSMD4	0.241408	0.807263	0.863373
Q9Y383	Putative RNA-binding protein Luc7-like 2	LUC7L2	0.240416	0.517278	0.654487
P36578	60S ribosomal protein L4	RPL4	0.237409	0.674767	0.77743
O75367	Core histone macro-H2A.1	H2AFY	0.230644	0.581473	0.703125
P52655	Transcription initiation factor IIA subunit 1;Transcription initiation factor IIA alpha chain;Transcription initiation factor IIA beta chain	GTF2A1	0.229086	0.712954	0.804664
P43243	Matrin-3	MATR3	0.221134	0.703504	0.797082
P09651	Heterogeneous nuclear ribonucleoprotein A1;Heterogeneous nuclear ribonucleoprotein A1, N-terminally processed	HNRNPA1	0.207868	0.803551	0.863144
Q5VT52	Regulation of nuclear pre-mRNA domain-containing protein 2	RPRD2	0.199959	0.789046	0.851527
P18124	60S ribosomal protein L7	RPL7	0.19942	0.736571	0.818582
Q15648	Mediator of RNA polymerase II transcription subunit 1	MED1	0.184891	0.832648	0.884572
Q9H0C8	Integrin-linked kinase-associated serine/threonine phosphatase 2C	ILKAP	0.167999	0.672389	0.77743
P62280	40S ribosomal protein S11	RPS11	0.165301	0.724483	0.809317
Q8NAV1	Pre-mRNA-splicing factor 38A	PRPF38A	0.156271	0.719234	0.807235
P46109	Crk-like protein	CRKL	0.147994	0.889282	0.920147
Q05519	Serine/arginine-rich splicing factor 11	SRSF11	0.14562	0.760326	0.82614
Q9BQ48	39S ribosomal protein L34, mitochondrial	MRPL34	0.133768	0.920592	0.948354
P46108	Adapter molecule crk	CRK	0.12744	0.925418	0.949299
Q14498	RNA-binding protein 39	RBM39	0.125084	0.71357	0.804664
Q96IZ7	Serine/Arginine-related protein 53	RSRC1	0.122575	0.73877	0.818582
Q8TF01	Arginine/serine-rich protein PNISR	PNISR	0.1178	0.805239	0.863144
Q02878	60S ribosomal protein L6	RPL6	0.11612	0.877894	0.910427
P84098	60S ribosomal protein L19	RPL19	0.0912535	0.799788	0.861172
P62917	60S ribosomal protein L8	RPL8	0.0820591	0.850598	0.890556
P62241	40S ribosomal protein S8	RPS8	0.0793405	0.836256	0.886431
Q9H7N4	Splicing factor, arginine/serine-rich 19	SCAF1	0.0711182	0.912638	0.942269
Q7L4I2	Arginine/serine-rich coiled-coil protein 2	RSRC2	0.0674424	0.851349	0.890556
P16403	Histone H1.2	HIST1H1C	0.0666585	0.87798	0.910427
O95232	Luc7-like protein 3	LUC7L3	0.0646486	0.861925	0.899646
Q9H6Z4	Ran-binding protein 3	RANBP3	0.0635533	0.944479	0.966773
P49750	YLP motif-containing protein 1	YLPM1	0.0459078	0.962558	0.978146
Q9ULR0	Pre-mRNA-splicing factor ISY1 homolog	ISY1	0.0258091	0.968942	0.979206
Q00839	Heterogeneous nuclear ribonucleoprotein U	HNRNPU	0.0221783	0.965842	0.978146
P46776	60S ribosomal protein L27a	RPL27A	-1.27e-05	0.999974	0.999974
Q13523	Serine/threonine-protein kinase PRP4 homolog	PRPF4B	-0.0130811	0.988479	0.990556
Q8N257	Histone H2B type 3-B	HIST3H2BB	-0.0151153	0.982214	0.986349
P07900	Heat shock protein HSP 90-alpha	HSP90AA1	-0.017578	0.975357	0.98153
Q93077;Q7L7L0;P04908	Histone H2A type 1-C;Histone H2A type 3;Histone H2A type 1-B/E	HIST1H2AC;HIST3H2A;HIST1H2AB	-0.0181065	0.963411	0.978146
Q8WVK2	U4/U6.U5 small nuclear ribonucleoprotein 27 kDa protein	SNRNP27	-0.0230974	0.94769	0.967984
O60828	Polyglutamine-binding protein 1	PQBP1	-0.0261096	0.974766	0.98153
P0DN76;Q01081	Splicing factor U2AF 35 kDa subunit	U2AF1	-0.031416	0.964585	0.978146
Q96S94	Cyclin-L2	CCNL2	-0.0726518	0.922507	0.948354
Q93079;Q5QNW6	Histone H2B type 1-H;Histone H2B type 2-F	HIST1H2BH;HIST2H2BF	-0.0750909	0.848689	0.890556
Q9BVP2	Guanine nucleotide-binding protein-like 3	GNL3	-0.10021	0.752342	0.82309
P26373	60S ribosomal protein L13	RPL13	-0.10538	0.772363	0.837312
P62266	40S ribosomal protein S23	RPS23	-0.12548	0.697952	0.792674
Q9UK58	Cyclin-L1	CCNL1	-0.140205	0.819672	0.874684
Q9Y3U8	60S ribosomal protein L36	RPL36	-0.150922	0.756842	0.826119
P84103	Serine/arginine-rich splicing factor 3	SRSF3	-0.153879	0.864346	0.900203
Q71UI9;P0C0S5	Histone H2A.V;Histone H2A.Z	H2AFV;H2AFZ	-0.165284	0.673218	0.77743
Q8IYB3	Serine/arginine repetitive matrix protein 1	SRRM1	-0.16704	0.694129	0.790925
P62807	Histone H2B type 1-C/E/F/G/I	HIST1H2BC	-0.177525	0.849033	0.890556
P62979;A0A2R8Y422	Ubiquitin-40S ribosomal protein S27a;Ubiquitin;40S ribosomal protein S27a	RPS27A	-0.182263	0.580387	0.703125
P33316	Deoxyuridine 5-triphosphate nucleotidohydrolase, mitochondrial	DUT	-0.182636	0.739641	0.818582
P62826	GTP-binding nuclear protein Ran	RAN	-0.183567	0.825203	0.87862
Q6UN15;A0A0B4J203	Pre-mRNA 3-end-processing factor FIP1	FIP1L1	-0.191804	0.846883	0.890556
P62910	60S ribosomal protein L32	RPL32	-0.195545	0.628603	0.740354
P62805	Histone H4	HIST1H4A	-0.201711	0.582252	0.703125
Q15366	Poly(rC)-binding protein 2	PCBP2	-0.206817	0.841864	0.890397
Q5BKY9	Protein FAM133B	FAM133B	-0.225432	0.612426	0.728496
Q15287	RNA-binding protein with serine-rich domain 1	RNPS1	-0.226572	0.733792	0.817801
Q66PJ3	ADP-ribosylation factor-like protein 6-interacting protein 4	ARL6IP4	-0.227883	0.601864	0.717723
Q13427	Peptidyl-prolyl cis-trans isomerase G	PPIG	-0.239348	0.785704	0.849843
P50914	60S ribosomal protein L14	RPL14	-0.239557	0.750125	0.822881
P27635	60S ribosomal protein L10	RPL10	-0.243139	0.499094	0.643427
P58876;Q99879;Q99880;Q96A08	Histone H2B type 1-D;Histone H2B type 1-M;Histone H2B type 1-L;Histone H2B type 1-A	HIST1H2BD;HIST1H2BM;HIST1H2BL;HIST1H2BA	-0.250548	0.746591	0.822457
P62753	40S ribosomal protein S6	RPS6	-0.252279	0.592387	0.710313
A0A0A6YYH1;Q7Z6K5	Arpin	C15orf38-AP3S2;ARPIN	-0.26173	0.750426	0.822881
P78356	Phosphatidylinositol 5-phosphate 4-kinase type-2 beta	PIP4K2B	-0.263536	0.758916	0.82614
P26368	Splicing factor U2AF 65 kDa subunit	U2AF2	-0.285378	0.67638	0.77743
P11142	Heat shock cognate 71 kDa protein	HSPA8	-0.286002	0.745661	0.822457
Q9NWB6	Arginine and glutamate-rich protein 1	ARGLU1	-0.28828	0.477119	0.625012
Q9P270	SLAIN motif-containing protein 2	SLAIN2	-0.294756	0.564148	0.691771
P61927	60S ribosomal protein L37	RPL37	-0.320272	0.647391	0.75591
Q9NP64	Nucleolar protein of 40 kDa	ZCCHC17	-0.323193	0.67139	0.77743
P62269	40S ribosomal protein S18	RPS18	-0.336205	0.537906	0.667061
P10412	Histone H1.4	HIST1H1E	-0.401677	0.300246	0.458714
Q8N5F7	NF-kappa-B-activating protein	NKAP	-0.409796	0.510166	0.65241
Q15417	Calponin-3	CNN3	-0.425703	0.599503	0.716699
Q9NX58	Cell growth-regulating nucleolar protein	LYAR	-0.428811	0.313132	0.463863
P62987	Ubiquitin-60S ribosomal protein L40;Ubiquitin;60S ribosomal protein L40	UBA52	-0.432445	0.396453	0.547417
Q99878;Q96KK5;Q9BTM1;P0C0S8;A0A0U1RRH7;P20671;P16104	Histone H2A type 1-J;Histone H2A type 1-H;Histone H2A.J;Histone H2A type 1;Histone H2A type 1-D;Histone H2AX	HIST1H2AJ;HIST1H2AH;H2AFJ;HIST1H2AG;HIST1H2AD;H2AFX	-0.457198	0.361847	0.513694
A0A0A6YYL6;P18621	60S ribosomal protein L17	RPL17-C18orf32;RPL17	-0.459218	0.194343	0.332265
P17066;P48741	Heat shock 70 kDa protein 6;Putative heat shock 70 kDa protein 7	HSPA6;HSPA7	-0.461454	0.686398	0.785691
P46778	60S ribosomal protein L21	RPL21	-0.463541	0.32836	0.480453
Q9NWT8	Aurora kinase A-interacting protein	AURKAIP1	-0.475718	0.317483	0.468852
Q86YZ3	Hornerin	HRNR	-0.479938	0.309676	0.46161
Q8WXA9	Splicing regulatory glutamine/lysine-rich protein 1	SREK1	-0.480086	0.371196	0.520766
P62273	40S ribosomal protein S29	RPS29	-0.480443	0.365946	0.517971
P60842	Eukaryotic initiation factor 4A-I	EIF4A1	-0.495755	0.515925	0.654487
P07305	Histone H1.0;Histone H1.0, N-terminally processed	H1F0	-0.501087	0.473854	0.622668
Q15398	Disks large-associated protein 5	DLGAP5	-0.504144	0.473065	0.622668
P32121	Beta-arrestin-2	ARRB2	-0.504709	0.479569	0.625012
Q8N6N3	UPF0690 protein C1orf52	C1orf52	-0.505392	0.456663	0.608459
P05166	Propionyl-CoA carboxylase beta chain, mitochondrial	PCCB	-0.506606	0.541913	0.667939
P49959	Double-strand break repair protein MRE11A	MRE11A	-0.509881	0.645866	0.75591
P83881;H7BZ11	60S ribosomal protein L36a	RPL36A;RPL36A-HNRNPH2	-0.520596	0.22227	0.364339
P16402	Histone H1.3	HIST1H1D	-0.531509	0.49255	0.640181
P61353	60S ribosomal protein L27	RPL27	-0.535211	0.303557	0.458714
Q07020	60S ribosomal protein L18	RPL18	-0.549094	0.441616	0.593383
P35659	Protein DEK	DEK	-0.563339	0.537119	0.667061
Q15365	Poly(rC)-binding protein 1	PCBP1	-0.569266	0.535599	0.667061
O60783	28S ribosomal protein S14, mitochondrial	MRPS14	-0.573934	0.496568	0.643427
P42166	Lamina-associated polypeptide 2, isoform alpha;Thymopoietin;Thymopentin	TMPO	-0.578968	0.444966	0.596205
Q92522	Histone H1x	H1FX	-0.58133	0.478516	0.625012
P62750	60S ribosomal protein L23a	RPL23A	-0.586452	0.230824	0.3745
P62841	40S ribosomal protein S15	RPS15	-0.593742	0.302359	0.458714
P50990	T-complex protein 1 subunit theta	CCT8	-0.597407	0.527213	0.663537
Q15637	Splicing factor 1	SF1	-0.609402	0.620784	0.734775
Q9NZE8	39S ribosomal protein L35, mitochondrial	MRPL35	-0.61288	0.397078	0.547417
Q16777;Q6FI13	Histone H2A type 2-C;Histone H2A type 2-A	HIST2H2AC;HIST2H2AA3	-0.626398	0.255758	0.409384
P61313	60S ribosomal protein L15	RPL15	-0.6319	0.278932	0.436231
P61254;J3QQQ9	60S ribosomal protein L26	RPL26	-0.637706	0.142607	0.266756
P42766	60S ribosomal protein L35	RPL35	-0.652584	0.152729	0.277003
Q02543	60S ribosomal protein L18a	RPL18A	-0.654186	0.538937	0.667061
P21741	Midkine	MDK	-0.66745	0.394033	0.546376
P49711	Transcriptional repressor CTCF	CTCF	-0.676987	0.388486	0.540256
Q6FI81	Anamorsin	CIAPIN1	-0.685207	0.403076	0.551708
Q02040	A-kinase anchor protein 17A	AKAP17A	-0.686878	0.21824	0.360208
Q9HB71	Calcyclin-binding protein	CACYBP	-0.705376	0.428749	0.579357
Q9BQC6	Ribosomal protein 63, mitochondrial	MRPL57	-0.718608	0.263603	0.418551
P0DMV9;P0DMV8	Heat shock 70 kDa protein 1B;Heat shock 70 kDa protein 1A	HSPA1B;HSPA1A	-0.719634	0.147635	0.268905
Q03001	Dystonin	DST	-0.721803	0.323985	0.476978
P25685	DnaJ homolog subfamily B member 1	DNAJB1	-0.729931	0.41003	0.555637
Q9H444	Charged multivesicular body protein 4b	CHMP4B	-0.730067	0.56856	0.695392
Q9Y2Z0	Suppressor of G2 allele of SKP1 homolog	SUGT1	-0.755566	0.388445	0.540256
P47914	60S ribosomal protein L29	RPL29	-0.766917	0.0422463	0.100652
P18669;P15259	Phosphoglycerate mutase 1;Phosphoglycerate mutase 2	PGAM1;PGAM2	-0.793396	0.434698	0.585737
P08238	Heat shock protein HSP 90-beta	HSP90AB1	-0.796072	0.106922	0.209884
Q86X95	Corepressor interacting with RBPJ 1	CIR1	-0.808233	0.199491	0.338638
P46779	60S ribosomal protein L28	RPL28	-0.860123	0.158392	0.284035
Q92597	Protein NDRG1	NDRG1	-0.881572	0.302042	0.458714
Q96EU6	Ribosomal RNA processing protein 36 homolog	RRP36	-0.910124	0.138874	0.26183
E7EVH7;Q07866;Q9H0B6	Kinesin light chain 1;Kinesin light chain 2	KLC1;KLC2	-0.929968	0.342522	0.493605
P61247	40S ribosomal protein S3a	RPS3A	-0.930495	0.0698606	0.153565
P61513	60S ribosomal protein L37a	RPL37A	-0.988104	0.0310196	0.0774677
Q9UQN3	Charged multivesicular body protein 2b	CHMP2B	-0.992095	0.291303	0.451141
P62854;Q5JNZ5	40S ribosomal protein S26;Putative 40S ribosomal protein S26-like 1	RPS26;RPS26P11	-1.02127	0.125403	0.242176
P63173	60S ribosomal protein L38	RPL38	-1.05119	0.177202	0.310221
P62277	40S ribosomal protein S13	RPS13	-1.05533	0.311483	0.462858
P62829	60S ribosomal protein L23	RPL23	-1.06098	0.207137	0.347902
Q96EY4	Translation machinery-associated protein 16	TMA16	-1.0939	0.337874	0.488382
P46100	Transcriptional regulator ATRX	ATRX	-1.10359	0.0261691	0.0667414
P14618	Pyruvate kinase PKM	PKM	-1.10483	0.153614	0.277552
P62995	Transformer-2 protein homolog beta	TRA2B	-1.19762	0.157248	0.283046
Q9BZE4	Nucleolar GTP-binding protein 1	GTPBP4	-1.21007	0.122951	0.238404
O95372	Acyl-protein thioesterase 2	LYPLA2	-1.31091	0.143487	0.266756
Q13247	Serine/arginine-rich splicing factor 6	SRSF6	-1.3202	0.0871873	0.178491
P63241;Q9GZV4;Q6IS14	Eukaryotic translation initiation factor 5A-1;Eukaryotic translation initiation factor 5A-2;Eukaryotic translation initiation factor 5A-1-like	EIF5A;EIF5A2;EIF5AL1	-1.36992	0.0746677	0.159715
Q96CT7	Coiled-coil domain-containing protein 124	CCDC124	-1.37826	0.0190543	0.0534641
O75663	TIP41-like protein	TIPRL	-1.39479	0.238959	0.386384
P49792	E3 SUMO-protein ligase RanBP2	RANBP2	-1.41636	0.0212814	0.0575566
Q9BRT6	Protein LLP homolog	LLPH	-1.46302	0.141628	0.265971
Q92945	Far upstream element-binding protein 2	KHSRP	-1.46626	0.206568	0.347902
Q99733	Nucleosome assembly protein 1-like 4	NAP1L4	-1.48494	0.105525	0.20886
E9PAV3	Nascent polypeptide-associated complex subunit alpha, muscle-specific form	NACA	-1.53424	0.0307974	0.0773178
Q5VTE0;P68104	Putative elongation factor 1-alpha-like 3;Elongation factor 1-alpha 1	EEF1A1P5;EEF1A1	-1.54927	0.00955353	0.0315089
Q71U36;P0DPH8;P0DPH7;Q6PEY2	Tubulin alpha-1A chain;Tubulin alpha-3E chain	TUBA1A;TUBA3E	-1.55337	0.0733404	0.158296
P49207	60S ribosomal protein L34	RPL34	-1.56517	0.00175653	0.00863776
Q9H910	Hematological and neurological expressed 1-like protein	HN1L	-1.56897	0.00804196	0.0272058
Q9UHB6	LIM domain and actin-binding protein 1	LIMA1	-1.57313	0.0767385	0.163311
Q9UGI8	Testin	TES	-1.59489	0.0881647	0.17972
P68363;P68366	Tubulin alpha-1B chain;Tubulin alpha-4A chain	TUBA1B;TUBA4A	-1.60246	0.0170092	0.04908
Q99848	Probable rRNA-processing protein EBP2	EBNA1BP2	-1.61166	0.0346804	0.0857126
Q15056	Eukaryotic translation initiation factor 4H	EIF4H	-1.65933	0.0715076	0.155749
P13639	Elongation factor 2	EEF2	-1.67225	0.0116311	0.0369868
Q14847	LIM and SH3 domain protein 1	LASP1	-1.73983	0.018619	0.0525517
Q06830	Peroxiredoxin-1	PRDX1	-1.74447	0.044534	0.104131
Q93045	Stathmin-2	STMN2	-1.76936	0.00195291	0.00922316
Q9NUQ3	Gamma-taxilin	TXLNG	-1.78217	0.00558728	0.0204017
Q9Y4E1;Q641Q2	WASH complex subunit FAM21C;WASH complex subunit FAM21A	FAM21C;FAM21A	-1.8452	0.000858104	0.00531579
P35241	Radixin	RDX	-1.85882	0.0324041	0.080504
Q9UBF2	Coatomer subunit gamma-2	COPG2	-1.86452	0.0006259	0.0043905
P06733	Alpha-enolase	ENO1	-1.88183	0.0619685	0.140032
P48634	Protein PRRC2A	PRRC2A	-1.96168	0.138025	0.261262
Q9UHD8	Septin-9	2025-09-09	-1.97303	0.0622365	0.140032
Q9UNX3	60S ribosomal protein L26-like 1	RPL26L1	-2.03796	0.00566346	0.0204657
P16949	Stathmin	STMN1	-2.07747	0.069514	0.15351
Q9H2G2	STE20-like serine/threonine-protein kinase	SLK	-2.08677	0.00679172	0.0236471
Q3YEC7	Rab-like protein 6	RABL6	-2.11729	0.0424131	0.100652
Q5JSH3	WD repeat-containing protein 44	WDR44	-2.15262	0.0150014	0.044723
P83731	60S ribosomal protein L24	RPL24	-2.16731	0.0665867	0.147729
Q53EL6	Programmed cell death protein 4	PDCD4	-2.22064	0.0594644	0.135715
Q9NWS0	PIH1 domain-containing protein 1	PIH1D1	-2.22079	0.0213575	0.0575566
P33176	Kinesin-1 heavy chain	KIF5B	-2.24138	0.0158215	0.0468749
P07355;A6NMY6	Annexin A2;Putative annexin A2-like protein	ANXA2;ANXA2P2	-2.27695	0.00394028	0.0160642
Q8IZ21	Phosphatase and actin regulator 4	PHACTR4	-2.33184	0.0282288	0.0712442
Q8IVM0	Coiled-coil domain-containing protein 50	CCDC50	-2.33839	0.00222324	0.010197
Q7Z2K8	G protein-regulated inducer of neurite outgrowth 1	GPRIN1	-2.34094	0.0098366	0.0321374
Q13642	Four and a half LIM domains protein 1	FHL1	-2.37923	0.0118304	0.0373714
Q9BRP8	Partner of Y14 and mago	WIBG	-2.39058	0.0135605	0.0420022
P49773	Histidine triad nucleotide-binding protein 1	HINT1	-2.39356	0.0164207	0.0483498
Q99961;Q99962	Endophilin-A2;Endophilin-A1	SH3GL1;SH3GL2	-2.45405	0.00184904	0.00881994
Q8IWZ3;O75179	Ankyrin repeat and KH domain-containing protein 1;Ankyrin repeat domain-containing protein 17	ANKHD1;ANKRD17	-2.46162	0.0102918	0.0331702
Q9C026	E3 ubiquitin-protein ligase TRIM9	TRIM9	-2.47662	0.00281473	0.0123177
Q9UQ80	Proliferation-associated protein 2G4	PA2G4	-2.49593	0.00425757	0.0171251
Q8TEQ6	Gem-associated protein 5	GEMIN5	-2.54655	0.0169012	0.04908
Q8NC51	Plasminogen activator inhibitor 1 RNA-binding protein	SERBP1	-2.60375	0.000560691	0.0041789
O14737	Programmed cell death protein 5	PDCD5	-2.60521	0.0167079	0.0488937
Q32MZ4	Leucine-rich repeat flightless-interacting protein 1	LRRFIP1	-2.66803	0.000910528	0.00550792
Q9BY44	Eukaryotic translation initiation factor 2A;Eukaryotic translation initiation factor 2A, N-terminally processed	EIF2A	-2.67767	0.000231492	0.00230045
P55209	Nucleosome assembly protein 1-like 1	NAP1L1	-2.68767	0.000724139	0.00476527
Q9Y3F4	Serine-threonine kinase receptor-associated protein	STRAP	-2.72253	0.00114427	0.0064978
P22234	Multifunctional protein ADE2;Phosphoribosylaminoimidazole-succinocarboxamide synthase;Phosphoribosylaminoimidazole carboxylase	PAICS	-2.74032	0.0173082	0.0494373
P61758	Prefoldin subunit 3	VBP1	-2.75232	1.11e-05	0.000408077
Q9ULV4	Coronin-1C	CORO1C	-2.7608	0.00482802	0.0190328
P22061	Protein-L-isoaspartate(D-aspartate) O-methyltransferase	PCMT1	-2.7739	0.00307128	0.0130804
Q86WR0	Coiled-coil domain-containing protein 25	CCDC25	-2.78349	0.000250182	0.00243084
Q8IX90	Spindle and kinetochore-associated protein 3	SKA3	-2.81465	0.00495823	0.0191217
P35579	Myosin-9	MYH9	-2.85876	0.000134464	0.00178165
Q96D71	RalBP1-associated Eps domain-containing protein 1	REPS1	-2.89237	0.000524181	0.00409892
P20810	Calpastatin	CAST	-2.89701	0.000764367	0.00492707
O60271	C-Jun-amino-terminal kinase-interacting protein 4	SPAG9	-2.90052	0.000191044	0.00211925
O60841	Eukaryotic translation initiation factor 5B	EIF5B	-2.91767	0.000308913	0.00267911
P37840	Alpha-synuclein	SNCA	-2.92129	0.00163787	0.00822383
Q96MW1	Coiled-coil domain-containing protein 43	CCDC43	-3.03309	0.00214607	0.010036
O75410	Transforming acidic coiled-coil-containing protein 1	TACC1	-3.0422	0.000226283	0.00230045
P49023	Paxillin	PXN	-3.11519	0.000224633	0.00230045
O95721	Synaptosomal-associated protein 29	SNAP29	-3.13008	0.000426606	0.00357002
Q9NZZ3	Charged multivesicular body protein 5	CHMP5	-3.15304	0.00943602	0.0314754
Q14195	Dihydropyrimidinase-related protein 3	DPYSL3	-3.16123	0.00143195	0.0074928
P37802	Transgelin-2	TAGLN2	-3.17652	0.00497084	0.0191217
Q9H6T3	RNA polymerase II-associated protein 3	RPAP3	-3.29912	0.00249287	0.0111131
Q9Y266	Nuclear migration protein nudC	NUDC	-3.30668	0.0353575	0.0864899
Q9Y490	Talin-1	TLN1	-3.35856	0.00092376	0.00550792
Q86TX2;P49753	Acyl-coenzyme A thioesterase 1;Acyl-coenzyme A thioesterase 2, mitochondrial	ACOT1;ACOT2	-3.4268	0.00539621	0.0202461
Q9UKK9	ADP-sugar pyrophosphatase	NUDT5	-3.5813	0.00151028	0.00769283
O00151	PDZ and LIM domain protein 1	PDLIM1	-3.6269	0.00284237	0.0123255
Q9Y4P8	WD repeat domain phosphoinositide-interacting protein 2	WIPI2	-3.63259	0.0107154	0.0343036
Q8IUD2	ELKS/Rab6-interacting/CAST family member 1	ERC1	-3.65209	0.000537571	0.00413583
Q969Q0	60S ribosomal protein L36a-like	RPL36AL	-3.65554	0.0042723	0.0171251
P49327	Fatty acid synthase;[Acyl-carrier-protein] S-acetyltransferase;[Acyl-carrier-protein] S-malonyltransferase;3-oxoacyl-[acyl-carrier-protein] synthase;3-oxoacyl-[acyl-carrier-protein] reductase;3-hydroxyacyl-[acyl-carrier-protein] dehydratase;Enoyl-[acyl-carrier-protein] reductase;Oleoyl-[acyl-carrier-protein] hydrolase	FASN	-3.65792	0.000918704	0.00550792
Q9UK76	Hematological and neurological expressed 1 protein;Hematological and neurological expressed 1 protein, N-terminally processed	HN1	-3.67363	0.0030275	0.0130101
Q9UEY8	Gamma-adducin	ADD3	-3.68775	0.000727926	0.00476527
Q13442	28 kDa heat- and acid-stable phosphoprotein	PDAP1	-3.78055	0.000153207	0.00182699
P21333	Filamin-A	FLNA	-3.79183	0.000448911	0.0036919
O75534	Cold shock domain-containing protein E1	CSDE1	-3.80615	0.000475468	0.00380399
P83916	Chromobox protein homolog 1	CBX1	-3.86043	0.0034803	0.0144357
Q16643	Drebrin	DBN1	-4.00484	0.00179684	0.00865749
Q5SW79	Centrosomal protein of 170 kDa	CEP170	-4.02114	0.00169324	0.00841328
Q9UKY7	Protein CDV3 homolog	CDV3	-4.02795	0.000264167	0.00247074
P46060	Ran GTPase-activating protein 1	RANGAP1	-4.0956	0.00111089	0.0063843
P43487	Ran-specific GTPase-activating protein	RANBP1	-4.27627	0.000610717	0.00434794
Q14247	Src substrate cortactin	CTTN	-4.29383	1.96e-05	0.000570033
P23381	Tryptophan--tRNA ligase, cytoplasmic;T1-TrpRS;T2-TrpRS	WARS	-4.30825	0.00560299	0.0204017
Q00341	Vigilin	HDLBP	-4.31998	0.000152965	0.00182699
Q05682	Caldesmon	CALD1	-4.38544	0.000280876	0.00252788
Q9Y520	Protein PRRC2C	PRRC2C	-4.40021	0.000602328	0.00434794
P55010	Eukaryotic translation initiation factor 5	EIF5	-4.45252	8.68e-05	0.00124172
O14531	Dihydropyrimidinase-related protein 4	DPYSL4	-4.71504	9.64e-05	0.00131393
Q6PKG0	La-related protein 1	LARP1	-4.83099	9.02e-06	0.000390958
O43491	Band 4.1-like protein 2	EPB41L2	-4.8783	1.45e-05	0.000460281
Q16555	Dihydropyrimidinase-related protein 2	DPYSL2	-4.9044	0.000787589	0.00500907
Q8WWM7	Ataxin-2-like protein	ATXN2L	-4.91008	0.000552251	0.0041789
P35658	Nuclear pore complex protein Nup214	NUP214	-4.92452	0.000222433	0.00230045
P23588	Eukaryotic translation initiation factor 4B	EIF4B	-4.93385	2.51e-05	0.000628966
Q9BR76	Coronin-1B	CORO1B	-4.97001	6.31e-05	0.00113981
Q15154	Pericentriolar material 1 protein	PCM1	-4.98579	0.00108693	0.00632272
Q5T6F2	Ubiquitin-associated protein 2	UBAP2	-5.04059	7.18e-05	0.00120763
Q96C19	EF-hand domain-containing protein D2	EFHD2	-5.06221	4.41e-05	0.000915473
Q9ULH7	MKL/myocardin-like protein 2	MKL2	-5.13387	0.00228779	0.0102951
Q9UJU6	Drebrin-like protein	DBNL	-5.14187	6.32e-05	0.00113981
Q9Y5K6	CD2-associated protein	CD2AP	-5.20606	3.22e-05	0.000768734
Q04637	Eukaryotic translation initiation factor 4 gamma 1	EIF4G1	-5.4298	3.7e-06	0.000328457
Q14677	Clathrin interactor 1	CLINT1	-5.61237	3.65e-05	0.00081395
Q96HC4	PDZ and LIM domain protein 5	PDLIM5	-5.71575	8.64e-06	0.000390958
P55196	Afadin	MLLT4	-5.76213	1.26e-05	0.000429177
Q15942	Zyxin	ZYX	-5.93497	5.85e-05	0.00113981
P46821	Microtubule-associated protein 1B;MAP1B heavy chain;MAP1 light chain LC1	MAP1B	-6.0291	7.99e-05	0.00120763
P11171	Protein 4.1	EPB41	-6.04922	6.87e-06	0.00036428
Q9UBC2	Epidermal growth factor receptor substrate 15-like 1	EPS15L1	-6.06372	0.000332401	0.00283134
P13010	X-ray repair cross-complementing protein 5	XRCC5	-6.20665	0.000280846	0.00252788
Q9NZC7	WW domain-containing oxidoreductase	WWOX	-6.2755	0.000150485	0.00182699
Q14157	Ubiquitin-associated protein 2-like	UBAP2L	-6.45914	7.77e-05	0.00120763
Q09666	Neuroblast differentiation-associated protein AHNAK	AHNAK	-7.55699	2.07e-05	0.000570033
P27816	Microtubule-associated protein 4	MAP4	-8.00478	4.91e-06	0.000328457
Q9Y2J2	Band 4.1-like protein 3;Band 4.1-like protein 3, N-terminally processed	EPB41L3	-8.01931	5.51e-06	0.000328457
