# Supplementary material for: CDK7–CDK11 axis in spliceosome regulation and pre-mRNA splicing
Source: Nucleic Acids Res. 2025 Dec 22;53(22):gkaf1343. doi: 10.1093/nar/gkaf1343 (PMC12721332; doi:10.1093/nar/gkaf1343)
Supplement: gkaf1343_Supplemental_Files [file gkaf1343_supplemental_files.zip › Supplemental_Table_2.xlsx]

## Sheet: Protein_level
Majority protein IDs	Protein name	LIMMA_CDK11i_10-CTRL10.logFC	LIMMA_CDK11i_10-CTRL10.P.Value	LIMMA_CDK11i_10-CTRL10.adj.P.Val
Q6P9B6	MEAK7	0.338691	0.0033837	0.631926
Q16625	OCLN	-0.586966	0.00373268	0.631926
Q92643	PIGK	-0.345735	0.00512991	0.631926
P46199	MTIF2	0.633056	0.0051485	0.631926
Q96RT1	ERBIN	-0.671798	0.00537291	0.631926
O43617	TRAPPC3	0.344748	0.00612107	0.631926
P12931	SRC	0.983755	0.00643116	0.631926
P53041	PPP5C	0.332962	0.00663113	0.631926
P60059	SEC61G	-0.265766	0.0081412	0.631926
P61086	UBE2K	0.231836	0.00868225	0.631926
Q5H9R7	PPP6R3	0.309588	0.00868425	0.631926
O75955	FLOT1	-0.487308	0.00909872	0.631926
P17612	PRKACA	0.254252	0.009695	0.631926
P37802	TAGLN2	0.20877	0.0108374	0.631926
Q9BWS9	CHID1	-0.22902	0.0108895	0.631926
P21399	ACO1	0.256542	0.0120926	0.631926
O60244	MED14	-0.271567	0.0124486	0.631926
Q96KG9	SCYL1	0.328393	0.0127957	0.631926
Q13162	PRDX4	0.216107	0.0129715	0.631926
Q14651	PLS1	0.438591	0.013091	0.631926
O43633	CHMP2A	0.299106	0.0137676	0.631926
Q8NDX5	PHC3	-0.2456	0.0145175	0.631926
Q14694	USP10	0.197914	0.0146523	0.631926
P30520	ADSS2	0.398623	0.0152584	0.631926
Q15370	ELOB	0.20691	0.0153365	0.631926
P48739	PITPNB	0.274996	0.0153907	0.631926
P13797	PLS3	0.365024	0.0159569	0.631926
Q6PIJ6	FBXO38	-0.536258	0.0162239	0.631926
Q9Y244	POMP	0.30981	0.0163515	0.631926
Q9HAU5	UPF2	-0.43595	0.01804	0.631926
Q9H4L4	SENP3	-0.299484	0.0180605	0.631926
Q15286	RAB35	-0.318855	0.0181924	0.631926
Q8N2F6	ARMC10	0.257394	0.0189825	0.631926
Q9UL46	PSME2	0.269609	0.0189999	0.631926
Q6DKJ4	NXN	0.515884	0.0190071	0.631926
Q13085	ACACA	0.204839	0.0191568	0.631926
P54819	AK2	0.206723	0.019405	0.631926
P47895	ALDH1A3	0.266833	0.0204907	0.631926
P46926	GNPDA1	0.252111	0.0210229	0.631926
Q14562	DHX8	-0.287081	0.021052	0.631926
Q9NQ29	LUC7L	0.258411	0.0210881	0.631926
P02795;P13640	MT2A	0.284963	0.0215712	0.631926
P32119	PRDX2	0.260775	0.0216855	0.631926
Q14684	RRP1B	-0.185771	0.0221224	0.631926
A3KMH1	VWA8	0.712462	0.0228022	0.631926
P17812	CTPS1	0.398928	0.022838	0.631926
Q9NP50	SINHCAF	-0.518083	0.0231409	0.631926
Q8N1G4	LRRC47	0.264022	0.0233175	0.631926
Q8IVS2	MCAT	-0.238183	0.0233248	0.631926
P52565	ARHGDIA	0.260956	0.0235347	0.631926
P20338	RAB4A	0.407177	0.0236264	0.631926
Q9UNF0	PACSIN2	0.694372	0.0242587	0.631926
Q9BWQ6	YIPF2	0.343693	0.0248041	0.631926
O94986	CEP152	-0.166277	0.0254824	0.631926
P01889	HLA-B	-0.220429	0.0256672	0.631926
Q9UL03	INTS6	-0.207993	0.0258011	0.631926
Q9UJV9	DDX41	-0.369397	0.0265531	0.631926
Q8NC60	NOA1	-0.273554	0.0267423	0.631926
Q92888	ARHGEF1	0.381377	0.0267643	0.631926
P50453	SERPINB9	0.408932	0.0269911	0.631926
P18085	ARF4	0.203918	0.0270967	0.631926
P84085	ARF5	0.300091	0.0274912	0.631926
O95817	BAG3	0.482287	0.0285339	0.631926
O14972	VPS26C	0.227067	0.0285654	0.631926
Q8NI27	THOC2	-0.164502	0.0286269	0.631926
Q8NE71	ABCF1	0.161252	0.0292282	0.631926
Q8N183	NDUFAF2	-0.172337	0.029317	0.631926
Q9UGI8	TES	0.232692	0.0293994	0.631926
P68036;A0A1B0GUS4	UBE2L3	0.231404	0.0309428	0.631926
P09525	ANXA4	0.196821	0.0311212	0.631926
P50238	CRIP1	0.223875	0.0312479	0.631926
Q9UFG5	C19orf25	0.571816	0.0313135	0.631926
P30043	BLVRB	0.282457	0.0314723	0.631926
Q9HAV4	XPO5	0.273952	0.0316251	0.631926
O60888	CUTA	0.210044	0.0319018	0.631926
P61081	UBE2M	0.180628	0.0320993	0.631926
Q9UK61	TASOR	-0.251361	0.032282	0.631926
O43175	PHGDH	0.250916	0.0326223	0.631926
Q9Y6E2	BZW2	0.173987	0.0328853	0.631926
Q9Y6H1;Q5T1J5	CHCHD2	0.28784	0.0328861	0.631926
Q9HCD5	NCOA5	-0.185717	0.032919	0.631926
Q14738	PPP2R5D	0.188468	0.0334466	0.631926
Q15046	KARS1	0.255562	0.0339412	0.631926
Q9BQ04	RBM4B	-0.372575	0.034428	0.631926
Q9H6S3	EPS8L2	0.376379	0.0349783	0.631926
Q969G3	SMARCE1	-0.179601	0.035092	0.631926
Q9NPH2	ISYNA1	0.359934	0.0352681	0.631926
P11216	PYGB	0.264201	0.0363184	0.631926
Q9H9Y2	RPF1	-0.166156	0.0365064	0.631926
P29084	GTF2E2	0.165917	0.0373759	0.631926
Q9Y2H6	FNDC3A	0.309308	0.0374203	0.631926
Q92900	UPF1	0.150844	0.0375527	0.631926
Q96DI7	SNRNP40	-0.149061	0.0375652	0.631926
Q9Y3E0	GOLT1B	-0.381099	0.037626	0.631926
Q9NQW7	XPNPEP1	0.168852	0.0380982	0.631926
Q7Z2W4	ZC3HAV1	-0.16265	0.0382786	0.631926
P07741	APRT	0.261484	0.0387261	0.631926
Q96PZ0	PUS7	0.172796	0.0387606	0.631926
Q9Y3D0	CIAO2B	0.431092	0.0389513	0.631926
Q9NX58	LYAR	-0.152969	0.0393404	0.631926
O00299	CLIC1	0.276555	0.0395775	0.631926
P68402	PAFAH1B2	0.214134	0.0395972	0.631926
Q15417	CNN3	0.287907	0.0397031	0.631926
O15173	PGRMC2	-0.181034	0.0397072	0.631926
Q9NTJ5	SACM1L	-0.154352	0.0397569	0.631926
Q8WXX5	DNAJC9	0.180257	0.0401342	0.631926
Q06124	PTPN11	0.169466	0.0408302	0.631926
Q96ST3	SIN3A	-0.149116	0.0408489	0.631926
P29692	EEF1D	0.193213	0.0408941	0.631926
O60499	STX10	-0.334017	0.0409217	0.631926
Q9P1F3	ABRACL	0.163466	0.0409992	0.631926
Q96HR9	REEP6	0.184854	0.0413702	0.631926
Q15005	SPCS2	-0.155152	0.0414595	0.631926
Q96MU7	YTHDC1	-0.362634	0.0417224	0.631926
Q14139	UBE4A	0.331302	0.0421056	0.631926
P53999	SUB1	0.157195	0.0426429	0.631926
P06493	CDK1	0.173211	0.0427841	0.631926
Q6UX04	CWC27	0.232697	0.043103	0.631926
O75347	TBCA	0.29247	0.0438341	0.631926
P15559	NQO1	0.218903	0.0440769	0.631926
Q9H5Q4	TFB2M	-0.318312	0.0443651	0.631926
O75608	LYPLA1	0.285631	0.0451694	0.631926
P61326	MAGOH	-0.183893	0.0452674	0.631926
P38159	RBMX	-0.187748	0.0455999	0.631926
P52788	SMS	0.284128	0.0458867	0.631926
P33176	KIF5B	0.297849	0.0460165	0.631926
O14929	HAT1	0.161673	0.0464675	0.631926
P37268	FDFT1	-0.137898	0.0472069	0.631926
Q96KQ7	EHMT2	0.149858	0.0480382	0.631926
Q9Y6Q5	AP1M2	0.221834	0.0481739	0.631926
Q92947	GCDH	-0.250062	0.0481747	0.631926
Q9BXJ9	NAA15	0.187273	0.0482145	0.631926
Q99504	EYA3	-0.188298	0.048688	0.631926
Q7KZ85	SUPT6H	-0.176735	0.0491436	0.631926
Q6PI48	DARS2	0.146911	0.0498876	0.631926
P26641	EEF1G	0.178336	0.0498916	0.631926
P31947	SFN	0.318602	0.050207	0.631926
Q99614	TTC1	0.228249	0.0502946	0.631926
Q8TEX9	IPO4	0.204971	0.0503144	0.631926
Q8TAQ2	SMARCC2	-0.164649	0.0503506	0.631926
Q9H773	DCTPP1	0.306287	0.0504163	0.631926
O15127	SCAMP2	-0.17905	0.0516745	0.631926
Q8NC56	LEMD2	0.351787	0.0523511	0.631926
O14737	PDCD5	0.209878	0.0525502	0.631926
Q5T653	MRPL2	-0.137182	0.0534033	0.631926
Q93074	MED12	-0.274123	0.0534571	0.631926
P12081	HARS1	0.140285	0.0536393	0.631926
P24534	EEF1B2	0.140965	0.0540547	0.631926
P18206	VCL	0.155398	0.0540716	0.631926
P10768	ESD	0.244252	0.0542558	0.631926
Q13404	UBE2V1	0.214817	0.0543703	0.631926
Q66PJ3	ARL6IP4	-0.359642	0.0547753	0.631926
Q8N5N7	MRPL50	-0.154152	0.0549329	0.631926
Q9NQZ2	UTP3	-0.137668	0.0550124	0.631926
Q9BTW9	TBCD	0.61954	0.0550271	0.631926
Q8N5C6	SRBD1	-0.258657	0.0551737	0.631926
Q5T3F8	TMEM63B	-0.206273	0.0555446	0.631926
Q13155	AIMP2	0.348418	0.055624	0.631926
Q8WVK2	SNRNP27	-0.401428	0.0559034	0.631926
Q9BQ48	MRPL34	-0.232172	0.0561524	0.631926
P51812	RPS6KA3	0.341451	0.0561732	0.631926
Q8NI60	COQ8A	0.306815	0.0563195	0.631926
Q96EU6	RRP36	-0.444144	0.0567946	0.631926
Q01813	PFKP	0.231559	0.0571936	0.631926
A0MZ66	SHTN1	0.245752	0.057252	0.631926
Q9UNZ5	C19orf53	0.298785	0.0576528	0.631926
A0JLT2	MED19	-0.473149	0.0577591	0.631926
P09972	ALDOC	0.303307	0.0577924	0.631926
P07108	DBI	0.267606	0.0581203	0.631926
Q99471	PFDN5	0.294835	0.0582593	0.631926
Q14247	CTTN	0.128181	0.0585892	0.631926
Q9BWD1	ACAT2	0.222072	0.0585976	0.631926
Q9NRK6	ABCB10	0.399109	0.05918	0.631926
Q9UMX0	UBQLN1	0.172974	0.0591828	0.631926
Q86YP4	GATAD2A	-0.182396	0.0593011	0.631926
Q15102	PAFAH1B3	0.327336	0.0594375	0.631926
Q92538	GBF1	0.168521	0.0599907	0.631926
Q99536	VAT1	0.219665	0.0601595	0.631926
Q14240	EIF4A2	0.2129	0.0605046	0.631926
Q15847	ADIRF	0.357126	0.0606366	0.631926
O14907	TAX1BP3	0.462751	0.0609982	0.631926
P00390	GSR	0.223864	0.0610707	0.631926
Q13618	CUL3	0.156237	0.06164	0.631926
Q9UIA9	XPO7	0.235525	0.0617386	0.631926
Q9NZJ7	MTCH1	0.225323	0.0619703	0.631926
P10644	PRKAR1A	0.191787	0.0621419	0.631926
Q15392	DHCR24	-0.181819	0.0621786	0.631926
Q9P2J5	LARS1	0.349462	0.0625729	0.631926
Q96FW1	OTUB1	0.501053	0.0639797	0.631926
Q8IX12	CCAR1	-0.122132	0.0640644	0.631926
Q9Y3F4	STRAP	0.154557	0.0644607	0.631926
Q9Y324	FCF1	-0.214289	0.0645823	0.631926
Q9UHV9	PFDN2	0.274988	0.0646941	0.631926
P54136	RARS1	0.259569	0.0651001	0.631926
Q9NY93	DDX56	-0.125254	0.0651025	0.631926
Q96AB3	ISOC2	0.366332	0.0651413	0.631926
Q15006	EMC2	0.160711	0.0654938	0.631926
P62873	GNB1	-0.123354	0.0659433	0.631926
P07237	P4HB	0.228097	0.0660058	0.631926
P84077;P61204	ARF1	0.166162	0.0662479	0.631926
P06744	GPI	0.265374	0.0662794	0.631926
P19623	SRM	0.376772	0.066332	0.631926
P51636	CAV2	-0.149697	0.0663602	0.631926
Q9Y6X5	ENPP4	-0.503683	0.0664527	0.631926
Q86WX3	RPS19BP1	-0.196645	0.0664563	0.631926
O60502	OGA	0.187955	0.0671541	0.631926
P62942	FKBP1A	0.264619	0.0675048	0.631926
P27816	MAP4	0.160742	0.0676547	0.631926
Q14980	NUMA1	-0.126508	0.0680203	0.631926
O60725	ICMT	-0.188727	0.0681014	0.631926
Q16401	PSMD5	0.247829	0.0681452	0.631926
Q9Y6G9	DYNC1LI1	0.288857	0.0683796	0.631926
Q7Z3D6	DGLUCY	0.23189	0.0684703	0.631926
P14868	DARS1	0.162694	0.0684854	0.631926
P30626	SRI	-0.162892	0.0686653	0.631926
Q6RFH5	WDR74	-0.143087	0.068781	0.631926
Q5VTL8	PRPF38B	-0.564742	0.0689918	0.631926
Q86Z14;REV__Q86W26	KLB	-0.250068	0.069187	0.631926
P62316	SNRPD2	-0.119983	0.0697114	0.631926
Q13126	MTAP	0.266284	0.0698583	0.631926
Q14697	GANAB	0.215377	0.0702139	0.631926
O60664	PLIN3	0.26945	0.0702648	0.631926
Q9HC38	GLOD4	0.337101	0.0703952	0.631926
Q9Y3E5	PTRH2	-0.14083	0.0705676	0.631926
O95394	PGM3	0.317466	0.0709696	0.631926
O95372	LYPLA2	0.429649	0.0712228	0.631926
P07602	PSAP	0.319776	0.0712765	0.631926
P51948	MNAT1	0.239897	0.0713242	0.631926
Q13526	PIN1	0.286159	0.071418	0.631926
Q9Y4Z0	LSM4	0.126914	0.0719955	0.631926
Q7LBC6	KDM3B	0.120993	0.0726947	0.631926
P28290	ITPRID2	-0.123701	0.0730991	0.631926
P22102	GART	0.313402	0.0731624	0.631926
P53618	COPB1	0.182822	0.0731659	0.631926
Q08170	SRSF4	0.312092	0.0732024	0.631926
P07384	CAPN1	0.129812	0.0736393	0.631926
Q01469	FABP5	0.26688	0.0741982	0.631926
P27797	CALR	0.208904	0.0742046	0.631926
Q9H4M9	EHD1	0.251961	0.0743045	0.631926
Q9Y6J9	TAF6L	0.363217	0.0745619	0.631926
Q96CT7	CCDC124	0.163066	0.0748196	0.631926
O95478	NSA2	-0.162041	0.0752301	0.631926
O00264	PGRMC1	-0.141766	0.0754586	0.631926
P30044	PRDX5	0.180821	0.0754656	0.631926
P10599	TXN	0.182146	0.0758833	0.631926
Q96HE7	ERO1A	0.290124	0.0766561	0.631926
Q15631	TSN	0.163496	0.0767323	0.631926
Q99733	NAP1L4	0.265264	0.0769536	0.631926
Q05682	CALD1	0.198826	0.0772526	0.631926
O43776	NARS1	0.194909	0.0774062	0.631926
Q15363	TMED2	-0.125269	0.0775537	0.631926
P62258	YWHAE	0.180018	0.0776133	0.631926
Q9Y6G3	MRPL42	0.604641	0.0777853	0.631926
Q92804	TAF15	-0.214774	0.0778832	0.631926
P24666	ACP1	0.293413	0.0780718	0.631926
P06737	PYGL	0.197276	0.0783517	0.631926
Q5SRE5	NUP188	-0.14683	0.0784354	0.631926
Q13561	DCTN2	0.225648	0.0785018	0.631926
Q9Y5S9	RBM8A	-0.149606	0.079115	0.631926
Q8WY22	BRI3BP	-0.171674	0.0791191	0.631926
O75643	SNRNP200	-0.118457	0.0793021	0.631926
Q15061	WDR43	-0.145039	0.0793542	0.631926
P35270	SPR	0.229087	0.0798197	0.631926
P49589	CARS1	0.144552	0.0801179	0.631926
O60762	DPM1	-0.390141	0.0804671	0.631926
Q8TCF1	ZFAND1	0.202974	0.0806627	0.631926
P55327	TPD52	0.327799	0.0807624	0.631926
Q9UJZ1	STOML2	-0.117776	0.0808205	0.631926
Q96EL2	MRPS24	-0.353298	0.0812724	0.631926
P23381	WARS1	0.250111	0.0819347	0.631926
P60891	PRPS1	0.497671	0.0819914	0.631926
Q14331	FRG1	-0.182943	0.0820611	0.631926
Q96HW7	INTS4	-0.191805	0.0822254	0.631926
P67936	TPM4	0.192919	0.0822898	0.631926
Q99584	S100A13	0.145271	0.0823396	0.631926
Q9NX24	NHP2	-0.148795	0.0826706	0.631926
Q8WWC4	MAIP1	-0.150853	0.0827902	0.631926
P23528	CFL1	0.169695	0.0828019	0.631926
Q9NXH9	TRMT1	0.135851	0.083262	0.631926
P48643	CCT5	0.149339	0.0835413	0.631926
P50570	DNM2	0.117053	0.0838656	0.631926
Q8NCW5	NAXE	0.202051	0.0839469	0.631926
P13667	PDIA4	0.188231	0.0840045	0.631926
P20810	CAST	0.248556	0.084293	0.631926
Q9UBQ0	VPS29	0.166222	0.0843197	0.631926
Q9H9J2	MRPL44	-0.116602	0.0846015	0.631926
Q93073	SECISBP2L	0.272983	0.0848818	0.631926
Q9UBL3	ASH2L	0.132592	0.0851099	0.631926
Q9BU76	MMTAG2	-0.208466	0.0851267	0.631926
P04075	ALDOA	0.230255	0.0854218	0.631926
Q92922	SMARCC1	-0.138231	0.0855943	0.631926
P00441	SOD1	0.260445	0.0857041	0.631926
P04080	CSTB	0.27289	0.0857449	0.631926
Q9BPX5	ARPC5L	0.162745	0.0862708	0.631926
Q8NBJ4	GOLM1	-0.235894	0.0863252	0.631926
Q9P013	CWC15	-0.273381	0.0866277	0.631926
Q8WUM4	PDCD6IP	0.170363	0.0869115	0.631926
Q9Y3Y2	CHTOP	-0.181874	0.0871473	0.631926
Q9P0U1	TOMM7	-0.13576	0.087425	0.631926
Q9Y2X7	GIT1	0.862444	0.0874819	0.631926
Q96KA5	CLPTM1L	-0.203336	0.0875569	0.631926
P35579	MYH9	0.139173	0.0877914	0.631926
Q9UKY7	CDV3	0.129795	0.0879786	0.631926
P60510	PPP4C	0.244685	0.0880231	0.631926
Q5SY16	NOL9	-0.145304	0.0882061	0.631926
Q15365	PCBP1	0.111878	0.0882953	0.631926
Q86Y56	DNAAF5	0.191171	0.088452	0.631926
P15311	EZR	0.114449	0.088458	0.631926
P27348	YWHAQ	0.17708	0.0885629	0.631926
Q71DI3	H3C13	-0.127266	0.0890819	0.631926
P48556	PSMD8	0.124896	0.0891227	0.631926
P57088	TMEM33	-0.127066	0.0891833	0.631926
Q6XZF7	DNMBP	0.112308	0.0892491	0.631926
P52209	PGD	0.303227	0.0895225	0.631926
O43852	CALU	0.181729	0.0895288	0.631926
Q99496	RNF2	-0.17066	0.089731	0.631926
Q9BZE4	GTPBP4	-0.132006	0.0897604	0.631926
P61088	UBE2N	0.214327	0.0897776	0.631926
P61201	COPS2	0.147418	0.0898886	0.631926
Q9Y617	PSAT1	0.245936	0.0902967	0.631926
Q9UBQ5	EIF3K	0.177924	0.0903364	0.631926
P08237	PFKM	0.178472	0.0906197	0.631926
Q9ULT8	HECTD1	0.156956	0.0907126	0.631926
Q08752	PPID	0.17913	0.0909548	0.631926
Q9Y4C8	RBM19	-0.183211	0.0910091	0.631926
Q9NR31	SAR1A	0.235849	0.0911077	0.631926
O94832	MYO1D	0.171707	0.0912129	0.631926
O60884	DNAJA2	0.130451	0.0916198	0.631926
O15042	U2SURP	-0.110621	0.0917737	0.631926
P13984	GTF2F2	0.126423	0.0920672	0.631926
Q8WWM7	ATXN2L	0.185753	0.0920676	0.631926
P78344	EIF4G2	0.113212	0.0922069	0.631926
Q96CN7	ISOC1	0.421549	0.0925705	0.631926
P61981	YWHAG	0.164172	0.0926808	0.631926
Q9H0D6	XRN2	-0.11199	0.0927334	0.631926
Q00059	TFAM	-0.141986	0.092772	0.631926
Q96RE7	NACC1	0.149713	0.0933029	0.631926
P16104	H2AX	-0.11663	0.0935823	0.631926
P54886	ALDH18A1	-0.107249	0.0936627	0.631926
Q3LXA3	TKFC	0.337642	0.0937186	0.631926
O95433	AHSA1	0.242833	0.0939016	0.631926
P49591	SARS1	0.172058	0.0939926	0.631926
Q16540	MRPL23	0.148827	0.0940858	0.631926
Q8NE01	CNNM3	-1.52924	0.0946011	0.631926
O15355	PPM1G	0.142771	0.0948375	0.631926
P30825	SLC7A1	0.428121	0.0948769	0.631926
Q14019	COTL1	0.210495	0.0949388	0.631926
P26640	VARS1	0.168419	0.0950724	0.631926
P55209	NAP1L1	0.251583	0.0956709	0.631926
Q15181	PPA1	0.254206	0.0956827	0.631926
P35580	MYH10	0.144218	0.0956939	0.631926
P12277	CKB	0.272307	0.0960186	0.631926
Q5T200	ZC3H13	0.763072	0.0960468	0.631926
P30086	PEBP1	0.229416	0.0960751	0.631926
P50990	CCT8	0.149617	0.0961066	0.631926
P36542	ATP5F1C	-0.112614	0.0961395	0.631926
P04406	GAPDH	0.226693	0.096262	0.631926
O14981	BTAF1	0.422039	0.0965802	0.631926
Q06830	PRDX1	0.232041	0.096602	0.631926
Q01518	CAP1	0.305576	0.0972405	0.631926
Q8NBS9	TXNDC5	0.223336	0.0974399	0.631926
Q02790	FKBP4	0.175332	0.0974619	0.631926
P84243	H3-3B	-0.116752	0.0976406	0.631926
P00558	PGK1	0.261243	0.0978154	0.631926
P19367	HK1	0.140934	0.0980249	0.631926
O76075	DFFB	0.236425	0.0980642	0.631926
Q96C19	EFHD2	0.294743	0.0981106	0.631926
P31930	UQCRC1	-0.114647	0.0985632	0.631926
P10155	RO60	0.135091	0.0989368	0.631926
P08621	SNRNP70	-0.109715	0.0989538	0.631926
Q8WW12	PCNP	0.218637	0.0990817	0.631926
A0A2R8Y4L2	HNRNPA1L3	-0.16498	0.0991545	0.631926
Q15293	RCN1	0.16344	0.0993126	0.631926
P36871	PGM1	0.499916	0.0993563	0.631926
P00492	HPRT1	0.265393	0.0996092	0.631926
P13693	TPT1	0.106442	0.09964	0.631926
Q9NVP1	DDX18	-0.113415	0.0996919	0.631926
Q9BUF5	TUBB6	0.134351	0.0999347	0.631926
O43395	PRPF3	-0.139308	0.0999715	0.631926
Q8NBJ5	COLGALT1	0.14424	0.100059	0.631926
P84103	SRSF3	-0.129228	0.10065	0.631926
P68371	TUBB4B	0.235345	0.100747	0.631926
P00338	LDHA	0.257346	0.101197	0.631926
P63241;Q6IS14	EIF5A	0.164613	0.10126	0.631926
Q16880	UGT8	0.33041	0.101328	0.631926
P00167	CYB5A	-0.212601	0.101336	0.631926
P68363	TUBA1B	0.234798	0.101471	0.631926
O43913	ORC5	-0.228136	0.101575	0.631926
Q9UK41	VPS28	0.228141	0.10183	0.631926
P49368	CCT3	0.120168	0.102026	0.631926
Q9BYG3	NIFK	-0.135095	0.10232	0.631926
P14866	HNRNPL	-0.114382	0.102436	0.631926
P16220	CREB1	-0.327825	0.102439	0.631926
P14625	HSP90B1	0.171146	0.102654	0.631926
O75380	NDUFS6	-0.151502	0.102682	0.631926
Q15029	EFTUD2	-0.109343	0.102869	0.631926
Q16629	SRSF7	-0.128691	0.102978	0.631926
P63208	SKP1	0.111503	0.10359	0.631926
Q14669	TRIP12	-0.131377	0.103916	0.631926
Q05519	SRSF11	-0.149713	0.104112	0.631926
Q2TAL8	QRICH1	0.236232	0.104216	0.631926
P12814	ACTN1	0.135878	0.10491	0.631926
Q9NRR5	UBQLN4	-0.201529	0.105246	0.631926
Q92797	SYMPK	-0.106694	0.105334	0.631926
P14324	FDPS	0.219762	0.105748	0.631926
Q9UBX3	SLC25A10	-0.108358	0.105812	0.631926
Q14997	PSME4	0.352377	0.106131	0.631926
Q9Y3C1	NOP16	-0.156967	0.106507	0.631926
Q9H0L4	CSTF2T	-0.136241	0.106915	0.631926
P61421	ATP6V0D1	-0.150693	0.107145	0.631926
Q9Y3D9	MRPS23	-0.116607	0.107374	0.631926
Q9UQB8	BAIAP2	0.216119	0.107595	0.631926
Q9UBE0	SAE1	0.279671	0.10775	0.631926
Q15019	SEPTIN2	0.113478	0.108064	0.631926
P12268	IMPDH2	0.106658	0.108452	0.631926
Q9UEW8	STK39	0.314601	0.108524	0.631926
Q9Y2U8	LEMD3	-0.122787	0.108804	0.631926
P06733	ENO1	0.239155	0.108913	0.631926
P61970	NUTF2	0.170375	0.109005	0.631926
Q96Q11	TRNT1	0.131796	0.109563	0.631926
P63151	PPP2R2A	0.116374	0.109622	0.631926
Q04760	GLO1	0.309099	0.110037	0.631926
P14174	MIF	0.245082	0.110177	0.631926
P09211	GSTP1	0.213556	0.110195	0.631926
Q9HD20	ATP13A1	-0.202118	0.110213	0.631926
P40925	MDH1	0.237573	0.110519	0.631926
P31150	GDI1	0.37435	0.110666	0.631926
P49327	FASN	0.257749	0.110704	0.631926
Q02952	AKAP12	0.206728	0.110964	0.631926
P23526	AHCY	0.252882	0.111317	0.631926
P60983	GMFB	0.374021	0.111419	0.631926
O60841	EIF5B	0.146323	0.11149	0.631926
P09012	SNRPA	-0.107405	0.1115	0.631926
Q9BRA2	TXNDC17	0.2413	0.111541	0.631926
O15116	LSM1	0.550145	0.111875	0.631926
Q7Z2W9	MRPL21	-0.133619	0.112003	0.631926
P30260	CDC27	-0.133366	0.112069	0.631926
P49773	HINT1	0.329326	0.112108	0.631926
Q9UK22	FBXO2	0.220293	0.112134	0.631926
Q14847	LASP1	0.109109	0.112222	0.631926
P60174	TPI1	0.246037	0.112376	0.631926
Q13242	SRSF9	-0.107009	0.112546	0.631926
P07910	HNRNPC	-0.125948	0.112685	0.631926
Q92973	TNPO1	0.169328	0.112823	0.631926
O43464	HTRA2	-0.250833	0.112864	0.631926
P09960	LTA4H	0.175854	0.112895	0.631926
Q5SNT2	TMEM201	-0.145405	0.113406	0.631926
Q02750	MAP2K1	0.590425	0.113533	0.631926
P08574	CYC1	-0.116752	0.113574	0.631926
P18669	PGAM1	0.259322	0.113671	0.631926
P08243	ASNS	0.249171	0.113724	0.631926
Q9Y4P3	TBL2	-0.14115	0.114053	0.631926
Q16204	CCDC6	0.183177	0.114184	0.631926
Q9UNZ2	NSFL1C	0.118101	0.114417	0.631926
Q4G176	ACSF3	0.19568	0.114587	0.631926
Q96QC0	PPP1R10	-0.0985094	0.114626	0.631926
Q12788	TBL3	-0.108052	0.114716	0.631926
O75934	BCAS2	-0.109198	0.114752	0.631926
P84090	ERH	-0.0992282	0.115007	0.631926
Q8TDN6	BRIX1	-0.135248	0.115056	0.631926
Q9UKL0	RCOR1	-0.191831	0.115264	0.631926
Q10471	GALNT2	-0.105158	0.115859	0.631926
O15294	OGT	-0.177019	0.115968	0.631926
Q15369	ELOC	0.124837	0.116292	0.631926
P27708	CAD	0.242013	0.116431	0.631926
Q9Y6M1	IGF2BP2	0.137744	0.116455	0.631926
P31153	MAT2A	0.143879	0.116455	0.631926
Q15436	SEC23A	0.172841	0.116467	0.631926
P29218	IMPA1	0.459103	0.116595	0.631926
Q9BRU9	UTP23	0.314037	0.116666	0.631926
Q92688	ANP32B	0.221879	0.116766	0.631926
Q5BKZ1	ZNF326	-0.125097	0.116927	0.631926
P35226	BMI1	-0.297961	0.11693	0.631926
Q00796	SORD	0.247294	0.117284	0.631926
O75694	NUP155	-0.10588	0.117392	0.631926
Q969V3	NCLN	-0.165354	0.11742	0.631926
O76021	RSL1D1	-0.111178	0.117555	0.631926
P62314	SNRPD1	-0.107192	0.117791	0.631926
P00491	PNP	0.172536	0.117912	0.631926
P41250	GARS1	0.196065	0.11795	0.631926
P29401	TKT	0.224204	0.11798	0.631926
Q14764	MVP	0.11948	0.118295	0.631926
O00422	SAP18	-0.134574	0.118393	0.631926
Q16555	DPYSL2	0.322632	0.118769	0.631926
Q00765	REEP5	0.18332	0.118864	0.631926
P51858	HDGF	0.123265	0.119337	0.631926
Q16891	IMMT	-0.105292	0.119442	0.631926
Q8WUK0	PTPMT1	-0.111672	0.119442	0.631926
P20700	LMNB1	-0.108314	0.119806	0.631926
P40227	CCT6A	0.140015	0.120272	0.631926
P47813;O14602	EIF1AX	0.155719	0.120715	0.631926
Q8WYP5	AHCTF1	-0.104778	0.120779	0.631926
Q86V15	CASZ1	-0.142963	0.120842	0.631926
Q7Z739	YTHDF3	0.223336	0.120945	0.631926
P17987	TCP1	0.147801	0.121148	0.631926
P53621	COPA	0.159818	0.121341	0.631926
Q07955	SRSF1	-0.112826	0.121619	0.631926
Q15526	SURF1	-0.242287	0.121819	0.631926
Q9NR30	DDX21	-0.12288	0.121982	0.631926
Q5RI15	COX20	-0.414098	0.122067	0.631926
Q5T9A4	ATAD3B	-0.103586	0.122208	0.631926
Q14683	SMC1A	-0.103151	0.122269	0.631926
P62166	NCS1	-0.235413	0.122737	0.631926
Q14258	TRIM25	0.142642	0.122856	0.631926
P56192	MARS1	0.283097	0.12298	0.631926
P33316	DUT	0.289824	0.123064	0.631926
O00567	NOP56	-0.112679	0.123115	0.631926
Q15691	MAPRE1	0.156539	0.123356	0.631926
P14618	PKM	0.236849	0.12343	0.631926
O95182	NDUFA7	-0.125666	0.123433	0.631926
P22314	UBA1	0.214224	0.123439	0.631926
P05161	ISG15	0.140103	0.123651	0.631926
Q08211	DHX9	-0.111712	0.123756	0.631926
Q15345	LRRC41	-0.177344	0.123838	0.631926
Q9UQE7	SMC3	-0.10305	0.124144	0.631926
Q9UKE5	TNIK	0.140859	0.124558	0.631926
Q03252	LMNB2	-0.104288	0.124595	0.631926
Q9H8S9;Q7L9L4	MOB1A	0.26103	0.124621	0.631926
Q9Y450	HBS1L	0.188813	0.124738	0.631926
O15372	EIF3H	0.101289	0.124817	0.631926
Q8TEM1	NUP210	-0.11463	0.124885	0.631926
P78417	GSTO1	0.208112	0.125199	0.631926
Q08209	PPP3CA	0.179443	0.125444	0.631926
Q04917	YWHAH	0.128316	0.125461	0.631926
Q00325	SLC25A3	-0.115362	0.125784	0.631926
Q9NVA2	SEPTIN11	0.0959493	0.126394	0.631926
P04792	HSPB1	0.264856	0.126457	0.631926
P54920	NAPA	0.1678	0.126515	0.631926
P20962	PTMS	0.313797	0.127032	0.631926
Q14919	DRAP1	0.126695	0.127041	0.631926
Q86VN1	VPS36	-0.574024	0.127562	0.631926
Q06546	GABPA	-0.203738	0.127589	0.631926
P07947	YES1	-0.122311	0.127817	0.631926
Q9H6Z4	RANBP3	0.128865	0.127892	0.631926
Q12905	ILF2	-0.105193	0.127894	0.631926
P54105	CLNS1A	0.188415	0.127941	0.631926
O43809	NUDT21	-0.106202	0.127988	0.631926
Q9Y3T9	NOC2L	-0.11991	0.128058	0.631926
Q8IY81	FTSJ3	-0.116067	0.128062	0.631926
Q9H501	ESF1	-0.146073	0.128205	0.631926
Q9H0U3	MAGT1	-0.174708	0.12831	0.631926
P50502;Q8IZP2	ST13	0.204196	0.128522	0.631926
Q14203	DCTN1	0.191019	0.128862	0.631926
Q9BV86	NTMT1	0.201565	0.128868	0.631926
Q8WW33	GTSF1	0.221766	0.128995	0.631926
Q9H910	JPT2	0.144747	0.129035	0.631926
O75506	HSBP1	0.189262	0.129147	0.631926
O75683	SURF6	-0.111403	0.129602	0.631926
P54727	RAD23B	0.12861	0.129621	0.631926
P08397	HMBS	0.185446	0.129838	0.631926
O60701	UGDH	0.17235	0.130183	0.631926
P04632	CAPNS1	0.180675	0.130442	0.631926
Q14152	EIF3A	0.113849	0.1306	0.631926
P60660	MYL6	0.168008	0.130707	0.631926
O60341	KDM1A	-0.103342	0.130971	0.631926
P63218	GNG5	-0.13032	0.131054	0.631926
P07437	TUBB	0.209442	0.131146	0.631926
Q05639	EEF1A2	0.118223	0.131345	0.631926
Q9BV79	MECR	0.213326	0.131525	0.631926
Q13443	ADAM9	-0.211994	0.131577	0.631926
Q99848	EBNA1BP2	-0.118423	0.131796	0.631926
P22626	HNRNPA2B1	-0.112424	0.131807	0.631926
Q92734	TFG	0.281591	0.13189	0.631926
Q9H3K6	BOLA2B	0.182164	0.131932	0.631926
O75691	UTP20	-0.151863	0.132113	0.631926
Q969N2	PIGT	-0.205013	0.132134	0.631926
Q9UNQ2	DIMT1	-0.141247	0.132321	0.631926
P60900	PSMA6	0.103867	0.132407	0.631926
Q9NPD3	EXOSC4	-0.473448	0.1331	0.631926
Q29RF7	PDS5A	-0.0942651	0.133463	0.631926
Q14677	CLINT1	0.141167	0.133515	0.631926
P55145	MANF	0.106192	0.133701	0.631926
Q0VDF9	HSPA14	0.100524	0.133703	0.631926
Q9Y570	PPME1	0.193933	0.133989	0.631926
Q13347	EIF3I	0.127017	0.134454	0.631926
P60981	DSTN	0.224831	0.134996	0.631926
P48163	ME1	0.296198	0.135263	0.631926
P15531	NME1	0.225502	0.135621	0.631926
P39656	DDOST	-0.116599	0.135631	0.631926
Q96GQ7	DDX27	-0.10217	0.135746	0.631926
Q99757	TXN2	0.175559	0.135998	0.631926
Q9BXP5	SRRT	-0.0958189	0.136516	0.631926
P78371	CCT2	0.132794	0.136563	0.631926
Q5SSJ5	HP1BP3	-0.121086	0.136574	0.631926
E9PAV3	NACA	0.105867	0.13669	0.631926
P35241	RDX	0.107362	0.136787	0.631926
Q9Y673	ALG5	-0.278477	0.136861	0.631926
P31939	ATIC	0.159829	0.13691	0.631926
Q70UQ0	IKBIP	0.386732	0.13693	0.631926
Q15269	PWP2	-0.097226	0.137007	0.631926
Q9UMS4	PRPF19	-0.10205	0.137403	0.631926
Q9BTT6	LRRC1	-0.178867	0.13761	0.631926
P14314	PRKCSH	0.145298	0.137619	0.631926
P62877	RBX1	0.0952802	0.137631	0.631926
Q12888	TP53BP1	-0.141859	0.137851	0.631926
Q92616	GCN1	0.105135	0.137913	0.631926
P63104	YWHAZ	0.181149	0.137915	0.631926
P62306	SNRPF	-0.106693	0.138002	0.631926
O60313	OPA1	0.133533	0.138021	0.631926
Q9NTK5	OLA1	0.224262	0.138049	0.631926
Q13595	TRA2A	-0.112723	0.138819	0.631926
Q8IWC1	MAP7D3	0.13531	0.138834	0.631926
Q7Z7F7	MRPL55	-0.62149	0.138999	0.631926
Q8TD30	GPT2	0.372267	0.139125	0.631926
P49588	AARS1	0.271646	0.139259	0.631926
Q9UFW8	CGGBP1	0.386237	0.139752	0.631926
Q14978	NOLC1	-0.123652	0.139921	0.631926
Q04637	EIF4G1	0.103069	0.140253	0.631926
Q6NUK1	SLC25A24	-0.123002	0.140318	0.631926
O75489	NDUFS3	-0.0922321	0.140387	0.631926
Q9NX20	MRPL16	-0.0951584	0.140529	0.631926
P06753	TPM3	0.205105	0.140665	0.631926
P06454	PTMA	0.247518	0.140669	0.631926
P30153	PPP2R1A	0.122087	0.140815	0.631926
Q9NVS2	MRPS18A	-0.120507	0.140867	0.631926
Q13247	SRSF6	-0.126263	0.14098	0.631926
Q9NZL9	MAT2B	0.200937	0.141152	0.631926
Q9Y678	COPG1	0.1701	0.141396	0.631926
Q15554	TERF2	-0.100103	0.141889	0.631926
O95299	NDUFA10	-0.108845	0.141926	0.631926
P09132	SRP19	-0.118289	0.141938	0.631926
Q9BQA1	WDR77	0.240604	0.142376	0.631926
Q9NW64	RBM22	-0.0934185	0.142879	0.631926
Q2PZI1	DPY19L1	-0.473621	0.14294	0.631926
Q9NWU2	GID8	0.112431	0.143293	0.631926
Q71U36;P0DPH8;P0DPH7;Q6PEY2	TUBA1A	0.209795	0.143383	0.631926
P50991	CCT4	0.129457	0.143628	0.631926
Q9H936	SLC25A22	-0.0944672	0.143713	0.631926
O60216	RAD21	-0.148262	0.143919	0.631926
Q9UHY7	ENOPH1	0.298602	0.144153	0.631926
P07737	PFN1	0.228716	0.144191	0.631926
O75874	IDH1	0.275266	0.144227	0.631926
Q6Y7W6	GIGYF2	0.165647	0.144661	0.631926
Q9BVL2	NUP58	0.0965713	0.144677	0.631926
O43399	TPD52L2	0.261098	0.144894	0.631926
O43396	TXNL1	0.108626	0.144963	0.631926
Q9Y4L1	HYOU1	0.206203	0.14514	0.631926
O14773	TPP1	0.162987	0.145402	0.631926
P45974	USP5	0.169184	0.145745	0.631926
Q15024	EXOSC7	-0.141656	0.145789	0.631926
P07339	CTSD	0.121479	0.145888	0.631926
Q9BTT0	ANP32E	0.154781	0.146088	0.631926
Q9H078	CLPB	-0.301936	0.146591	0.631926
P43243	MATR3	-0.107489	0.14677	0.631926
Q15424	SAFB	-0.0975935	0.14692	0.631926
P00918	CA2	0.276275	0.146961	0.631926
Q9NXE4	SMPD4	-0.136754	0.147021	0.631926
Q9UN86	G3BP2	0.0932981	0.147317	0.631926
Q13177	PAK2	0.413379	0.147458	0.631926
Q9HB71	CACYBP	0.145473	0.147947	0.631926
Q6PJT7	ZC3H14	-0.150411	0.148076	0.631926
P41252	IARS1	0.223028	0.148085	0.631926
Q8IY17	PNPLA6	-0.211821	0.14818	0.631926
P26885	FKBP2	0.110177	0.148182	0.631926
P07195	LDHB	0.228755	0.148448	0.631926
P48681	NES	0.164322	0.148711	0.631926
P13639	EEF2	0.181817	0.148969	0.631926
P20340	RAB6A	-0.102893	0.149243	0.631926
P54577	YARS1	0.186495	0.149564	0.631926
P23246	SFPQ	-0.108105	0.149632	0.631926
P52701	MSH6	-0.130934	0.149681	0.631926
Q96EY1	DNAJA3	-0.0928561	0.150808	0.631926
P11166	SLC2A1	-0.155442	0.150831	0.631926
P08238	HSP90AB1	0.177668	0.151124	0.631926
P55957	BID	0.27657	0.151501	0.631926
Q9NUQ9	CYRIB	0.146026	0.151781	0.631926
Q9BYC9	MRPL20	-0.091037	0.152022	0.631926
Q9BS26	ERP44	0.250633	0.152058	0.631926
O43676	NDUFB3	-0.0888608	0.152127	0.631926
P07900	HSP90AA1	0.15955	0.152704	0.631926
P11413	G6PD	0.255473	0.153021	0.631926
Q9BVP2	GNL3	-0.0948724	0.153098	0.631926
Q8WUZ0	BCL7C	-0.185445	0.153176	0.631926
Q13151	HNRNPA0	-0.115783	0.15327	0.631926
O43143	DHX15	-0.0938442	0.15357	0.631926
P61163	ACTR1A	0.176725	0.153601	0.631926
Q9Y490	TLN1	0.227094	0.153659	0.631926
P68431;Q16695;Q6NXT2	H3C12	-0.102653	0.153799	0.631926
P06748	NPM1	-0.106888	0.154566	0.631926
Q10570	CPSF1	-0.0921534	0.154635	0.631926
O94842	TOX4	-0.181491	0.154938	0.631926
P04844	RPN2	-0.0910049	0.155203	0.631926
Q02338	BDH1	0.130478	0.155586	0.631926
P26639	TARS1	0.162978	0.155844	0.631926
Q9NXG2	THUMPD1	0.1398	0.156525	0.631926
Q9UKK9	NUDT5	0.233203	0.156761	0.631926
P14927	UQCRB	-0.112795	0.156785	0.631926
P24539	ATP5PB	-0.110334	0.156815	0.631926
O43719	HTATSF1	-0.111611	0.157023	0.631926
Q99640	PKMYT1	-0.112323	0.157027	0.631926
P26038	MSN	0.0956	0.157049	0.631926
P09651	HNRNPA1	-0.104853	0.157238	0.631926
P31946	YWHAB	0.135645	0.157277	0.631926
Q92520	FAM3C	-0.110576	0.15734	0.631926
Q8N392	ARHGAP18	0.231589	0.157476	0.631926
Q96DG6	CMBL	0.389335	0.157746	0.631926
P13798	APEH	0.222145	0.158023	0.631926
P55884	EIF3B	0.113863	0.158389	0.631926
P13489	RNH1	0.231847	0.158678	0.631926
P04040	CAT	0.8527	0.158999	0.631926
Q86TM6	SYVN1	0.355112	0.159198	0.631926
P51003	PAPOLA	0.19038	0.159265	0.631926
Q96KP4	CNDP2	0.199794	0.159325	0.631926
O43929	ORC4	-0.100387	0.15946	0.631926
Q9Y6X9	MORC2	-0.148131	0.159674	0.631926
Q14204	DYNC1H1	0.150051	0.159711	0.631926
P55786	NPEPPS	0.242464	0.160166	0.631926
Q9Y285	FARSA	0.105041	0.160316	0.631926
Q96RS6	NUDCD1	0.189012	0.16099	0.631926
P11766	ADH5	0.283938	0.160998	0.631926
P43490	NAMPT	0.19991	0.161214	0.631926
Q13427	PPIG	-0.218415	0.161511	0.631926
P46937	YAP1	0.40266	0.161565	0.631926
O95881	TXNDC12	0.174168	0.162002	0.631926
P46977	STT3A	-0.0920291	0.162465	0.631926
Q6UWP7	LCLAT1	0.509872	0.162486	0.631926
P18754	RCC1	-0.10505	0.162631	0.631926
P30041	PRDX6	0.214071	0.163056	0.631926
Q14257	RCN2	0.164262	0.163175	0.631926
Q9UQ35	SRRM2	-0.0937533	0.163668	0.631926
P16615	ATP2A2	-0.095333	0.163676	0.631926
Q9BXK5	BCL2L13	-0.122269	0.164056	0.631926
Q9NSD9	FARSB	0.0954991	0.164095	0.631926
P47756	CAPZB	0.104111	0.164316	0.631926
P14209	CD99	0.138194	0.164487	0.631926
Q86UE4	MTDH	-0.0880329	0.164492	0.631926
P46734;P52564	MAP2K3	0.137314	0.164559	0.631926
P18583	SON	-0.112409	0.164616	0.631926
Q5VYK3	ECPAS	0.118249	0.164742	0.631926
Q5QJE6	DNTTIP2	-0.125253	0.164766	0.631926
Q9P035	HACD3	-0.0883828	0.164933	0.631926
Q8N3U4	STAG2	-0.0871714	0.165013	0.631926
P17655	CAPN2	0.305	0.165106	0.631926
Q16740	CLPP	-0.11394	0.165173	0.631926
P18887	XRCC1	-0.219067	0.165243	0.631926
O43818	RRP9	-0.0894319	0.165708	0.631926
P17480	UBTF	-0.0864933	0.165787	0.631926
P22392;O60361	NME2	0.186959	0.165822	0.631926
P05455	SSB	0.118301	0.165978	0.631926
P53396	ACLY	0.142895	0.166286	0.631926
Q96GG9	DCUN1D1	0.512644	0.166593	0.631926
Q5VTR2	RNF20	-0.0894976	0.166706	0.631926
Q15427	SF3B4	-0.093335	0.166963	0.631926
Q9NPA8	ENY2	-0.148871	0.16697	0.631926
Q16543	CDC37	0.122152	0.167039	0.631926
P11802	CDK4	0.481939	0.167059	0.631926
P50395	GDI2	0.220172	0.167115	0.631926
Q969H8	MYDGF	0.205985	0.167321	0.631926
Q15843	NEDD8	0.116004	0.167575	0.631926
Q9BZE1	MRPL37	-0.0980014	0.168401	0.631926
P60228	EIF3E	0.104655	0.168415	0.631926
Q8IWA0	WDR75	-0.109205	0.168462	0.631926
Q02127	DHODH	-0.100465	0.168492	0.631926
P28066	PSMA5	0.0830707	0.168578	0.631926
P17174	GOT1	0.383277	0.168844	0.631926
P07814	EPRS1	0.212129	0.16892	0.631926
P16949	STMN1	0.15464	0.169047	0.631926
Q8WWY3	PRPF31	-0.096921	0.169088	0.631926
Q86TS9	MRPL52	-0.23332	0.169496	0.631926
P10109	FDX1	0.227775	0.169525	0.631926
Q15056	EIF4H	0.105678	0.169937	0.632179
P09661	SNRPA1	-0.0923133	0.170217	0.632179
P82675	MRPS5	-0.0835194	0.170262	0.632179
Q9UBT2	UBA2	0.136612	0.170863	0.632572
P28482	MAPK1	0.199701	0.171068	0.632572
Q15393	SF3B3	-0.095639	0.171132	0.632572
P06576	ATP5F1B	-0.0931868	0.171261	0.632572
Q9NZL4	HSPBP1	0.172379	0.171755	0.632751
Q13907	IDI1	0.199377	0.171756	0.632751
P11586	MTHFD1	0.20669	0.172131	0.632947
Q9BYD6	MRPL1	-0.109755	0.172256	0.632947
Q9NY61	AATF	-0.10022	0.172697	0.633745
P15170	GSPT1	0.107851	0.174078	0.634793
Q9UBW8	COPS7A	-0.390902	0.174092	0.634793
Q12874	SF3A3	-0.0918193	0.174199	0.634793
P09234	SNRPC	-0.08497	0.174648	0.634793
P49189	ALDH9A1	0.113627	0.175057	0.634793
Q14692	BMS1	-0.106247	0.175176	0.634793
Q06203	PPAT	0.241894	0.175403	0.634793
Q9GZS1	POLR1E	0.135424	0.175435	0.634793
O14980	XPO1	0.0841179	0.17584	0.634793
P52298	NCBP2	-0.273948	0.176031	0.634793
Q9Y4B6	DCAF1	0.0913784	0.176736	0.634793
Q9UBL6	CPNE7	-0.367281	0.176844	0.634793
Q9H307	PNN	-0.0927815	0.177005	0.634793
Q9BRT2	UQCC2	-0.12349	0.17711	0.634793
Q969Z0	TBRG4	-0.0880954	0.177343	0.634793
P55011	SLC12A2	0.174274	0.177547	0.634793
Q9NX63	CHCHD3	-0.0951217	0.177574	0.634793
P62805	H4C16	-0.107946	0.177625	0.634793
O43819	SCO2	-0.108563	0.177672	0.634793
O15091	PRORP	0.125112	0.177673	0.634793
P12270	TPR	-0.0840889	0.17781	0.634793
Q9H9B4	SFXN1	-0.0846092	0.178046	0.634793
Q99497	PARK7	0.204964	0.178137	0.634793
P82650	MRPS22	-0.0919751	0.178946	0.634793
O14787	TNPO2	0.12875	0.179081	0.634793
O00203	AP3B1	0.153234	0.179298	0.634793
P28347	TEAD1	-0.229614	0.17952	0.634793
P19404	NDUFV2	-0.0861151	0.17966	0.634793
P00395	MT-CO1	-0.0901595	0.179919	0.634793
P46013	MKI67	-0.130725	0.180001	0.634793
O43674	NDUFB5	-0.169496	0.180654	0.634793
P56182	RRP1	-0.0868041	0.180654	0.634793
P68104;Q5VTE0	EEF1A1	0.0906424	0.180924	0.634793
Q99832	CCT7	0.124526	0.181001	0.634793
O00411	POLRMT	-0.0969978	0.181592	0.634793
P37837	TALDO1	0.248264	0.182541	0.634793
Q15149	PLEC	-0.0952745	0.182755	0.634793
Q15021	NCAPD2	0.123705	0.182896	0.634793
O75352	MPDU1	-0.0968725	0.183035	0.634793
P47897	QARS1	0.172889	0.183044	0.634793
O43390	HNRNPR	-0.0856973	0.183588	0.634793
Q9Y320	TMX2	-0.133852	0.183608	0.634793
Q9H8H0	NOL11	-0.0925445	0.183766	0.634793
Q96ST2	IWS1	-0.0856281	0.183808	0.634793
P21127	CDK11B	-0.0886359	0.183876	0.634793
O75818	RPP40	-0.108785	0.18403	0.634793
Q9NQX4	MYO5C	0.133939	0.184138	0.634793
O75879	GATB	0.226846	0.18434	0.634793
P56556	NDUFA6	-0.177898	0.18444	0.634793
Q14353	GAMT	0.257822	0.184692	0.634793
P62879	GNB2	-0.0856116	0.184702	0.634793
P62851	RPS25	0.102605	0.184842	0.634793
Q96ER9	CCDC51	-0.112322	0.18588	0.634793
Q96TA1	NIBAN2	0.198737	0.186087	0.634793
O14579	COPE	0.170263	0.186278	0.634793
P61803	DAD1	-0.405222	0.186462	0.634793
P12532	CKMT1B	0.129753	0.186599	0.634793
Q9HCY8	S100A14	-0.0892304	0.186872	0.634793
P21796	VDAC1	-0.0936144	0.187057	0.634793
Q15459	SF3A1	-0.0891951	0.187445	0.634793
Q15185	PTGES3	0.156976	0.187643	0.634793
P05166	PCCB	0.267398	0.187823	0.634793
P34896	SHMT1	0.238102	0.188235	0.634793
P43487	RANBP1	0.225982	0.188522	0.634793
O96000	NDUFB10	-0.0895642	0.188546	0.634793
O00764	PDXK	0.371731	0.188605	0.634793
P59998	ARPC4	0.0889163	0.188725	0.634793
P62826	RAN	0.0840611	0.18908	0.634793
P63172	DYNLT1	0.20685	0.189269	0.634793
Q9UKX7	NUP50	-0.103092	0.1894	0.634793
O95793	STAU1	0.137949	0.189414	0.634793
Q16778;P33778;P23527;P06899	H2BC21	-0.101409	0.189653	0.634793
O14776	TCERG1	-0.102119	0.190119	0.634793
P14854	COX6B1	-0.0894445	0.190575	0.634793
P62995	TRA2B	-0.0931341	0.190602	0.634793
Q8WV22	NSMCE1	0.370005	0.190617	0.634793
O00154	ACOT7	0.208089	0.190675	0.634793
Q9Y3L5	RAP2C	-0.163141	0.190763	0.634793
O15212	PFDN6	0.214768	0.190975	0.634793
Q9GZN8	ADISSP	0.297643	0.19136	0.634793
P22234	PAICS	0.191943	0.1917	0.634793
Q6P6C2	ALKBH5	0.129955	0.191827	0.634793
P84157	MXRA7	-0.120563	0.191955	0.634793
A1L0T0	ILVBL	-0.110738	0.192136	0.634793
Q6IAA8	LAMTOR1	-0.123883	0.192605	0.634793
P05141	SLC25A5	-0.083539	0.192659	0.634793
O15511	ARPC5	0.131469	0.192703	0.634793
Q8IX18	DHX40	-0.120435	0.193635	0.634793
P13473	LAMP2	0.110483	0.193716	0.634793
Q8IYB3	SRRM1	-0.113924	0.193722	0.634793
P23919	DTYMK	0.170679	0.193969	0.634793
P55265	ADAR	-0.102506	0.194415	0.634793
Q9BQ39	DDX50	-0.174546	0.195065	0.634793
Q58FF8	HSP90AB2P	0.194381	0.195201	0.634793
Q96HY6	DDRGK1	-0.154414	0.195275	0.634793
Q7L592	NDUFAF7	-0.279216	0.195402	0.634793
P10412;P16402	H1-4	-0.0944348	0.195447	0.634793
Q16637	SMN2	0.142381	0.19629	0.634793
Q9P0L0	VAPA	-0.114865	0.196428	0.634793
Q02978	SLC25A11	-0.113492	0.196486	0.634793
Q69YN2	CWF19L1	0.134761	0.196717	0.634793
P09455	RBP1	0.304264	0.197155	0.634793
Q7Z4Q2	HEATR3	0.214858	0.19843	0.634793
O15118	NPC1	-0.213419	0.198726	0.634793
P17844	DDX5	-0.108607	0.198747	0.634793
Q86W42	THOC6	-0.118614	0.199277	0.634793
P16403	H1-2	-0.100831	0.199378	0.634793
Q02252	ALDH6A1	0.224519	0.200277	0.634793
P48444	ARCN1	0.130487	0.200527	0.634793
Q6PK04	CCDC137	0.152552	0.200589	0.634793
Q58FF6	HSP90AB4P	0.164657	0.200715	0.634793
P51991	HNRNPA3	-0.103054	0.200983	0.634793
O43324	EEF1E1	0.263576	0.201242	0.634793
P53367	ARFIP1	0.283385	0.201287	0.634793
Q14197	MRPL58	-0.180501	0.20133	0.634793
P82673	MRPS35	-0.076879	0.201521	0.634793
P35251	RFC1	-0.113801	0.201536	0.634793
P25685	DNAJB1	0.0896151	0.201722	0.634793
Q16643	DBN1	-0.0882723	0.20185	0.634793
Q9H9Q2	COPS7B	0.193549	0.202065	0.634793
Q9NW13	RBM28	-0.0801338	0.202424	0.634793
Q5JTV8	TOR1AIP1	-0.0874168	0.202439	0.634793
Q8WUM0	NUP133	-0.0914178	0.20263	0.634793
Q32P28	P3H1	0.236618	0.203088	0.634793
P83881	RPL36A	0.0882105	0.203424	0.634793
Q8NFH5	NUP35	-0.147399	0.203568	0.634793
Q9H9Y6	POLR1B	-0.123403	0.203657	0.634793
P25705	ATP5F1A	-0.0823206	0.20425	0.634793
P28074	PSMB5	0.0851217	0.204715	0.634793
Q6DD88	ATL3	0.129973	0.204778	0.634793
O15382	BCAT2	0.101926	0.204785	0.634793
Q96HN2	AHCYL2	0.240697	0.204967	0.634793
O94992	HEXIM1	0.0884137	0.205181	0.634793
Q9BXY0	MAK16	-0.0986691	0.205521	0.634793
Q96PV6	LENG8	0.137245	0.20586	0.634793
Q8IYD1	GSPT2	0.18941	0.206115	0.634793
Q9Y5Q8	GTF3C5	0.298776	0.206139	0.634793
Q9UHN1	POLG2	0.105753	0.206177	0.634793
Q9Y5U2	TSSC4	-0.123855	0.20635	0.634793
Q07817	BCL2L1	-0.164058	0.207342	0.634793
Q14376	GALE	0.254918	0.207344	0.634793
P60842	EIF4A1	0.0976736	0.207485	0.634793
P29373	CRABP2	0.171276	0.207496	0.634793
Q92817	EVPL	-0.259092	0.207744	0.634793
Q9BRT6	LLPH	-0.0972968	0.207923	0.634793
Q71UI9;P0C0S5	H2AZ2	-0.108059	0.208139	0.634793
Q6PD62	CTR9	-0.0972298	0.208346	0.634793
P35914	HMGCL	0.39467	0.208477	0.634793
P53007	SLC25A1	-0.0904576	0.208503	0.634793
P11387	TOP1	-0.0806133	0.208612	0.634793
Q6P2Q9	PRPF8	-0.0858729	0.208899	0.634793
Q13310	PABPC4	0.0797418	0.20891	0.634793
Q15437	SEC23B	0.0823308	0.208993	0.634793
Q99417	MYCBP	0.15005	0.209152	0.634793
P23229	ITGA6	-0.162707	0.209166	0.634793
P83916	CBX1	-0.075072	0.20941	0.634793
O75937	DNAJC8	-0.0909911	0.209693	0.634793
Q14166	TTLL12	0.162052	0.210334	0.634793
Q15738	NSDHL	0.148734	0.210375	0.634793
Q12904	AIMP1	0.360009	0.211045	0.634793
P47985;P0C7P4	UQCRFS1	-0.110808	0.211053	0.634793
P01111	NRAS	-0.0861004	0.211091	0.634793
Q13813	SPTAN1	-0.0833498	0.211382	0.634793
Q13435	SF3B2	-0.0869337	0.211676	0.634793
Q9C0D9	SELENOI	-0.095298	0.211763	0.634793
O75607	NPM3	-0.0926074	0.21193	0.634793
P02545	LMNA	-0.0985668	0.212292	0.634793
Q15813	TBCE	0.17281	0.212337	0.634793
Q9BUN8	DERL1	-0.0868617	0.212678	0.634793
P11498	PC	-0.0875767	0.212896	0.634793
P14550	AKR1A1	0.25784	0.212939	0.634793
Q9Y295	DRG1	0.0836705	0.213051	0.634793
Q9ULC4;A0A3B3IRV3	MCTS1	0.0781417	0.213167	0.634793
P31948	STIP1	0.135287	0.213367	0.634793
P45880	VDAC2	-0.0871613	0.213515	0.634793
A4D1E9	GTPBP10	-0.120375	0.213621	0.634793
Q8N766	EMC1	-0.0915073	0.213836	0.634793
Q9UHD1	CHORDC1	0.180782	0.214157	0.634793
Q9C0J8	WDR33	-0.0825131	0.214182	0.634793
Q562R1	ACTBL2	0.492105	0.214242	0.634793
O60220	TIMM8A	0.358079	0.214364	0.634793
Q6IN84	MRM1	-0.325443	0.214506	0.634793
O75306	NDUFS2	-0.0913588	0.214546	0.634793
P40939	HADHA	-0.0781257	0.215055	0.634793
Q8TED0	UTP15	-0.0960098	0.215124	0.634793
Q12974	PTP4A2	-0.207387	0.215398	0.634793
O75152	ZC3H11A	-0.144064	0.215688	0.634793
Q9Y5K5	UCHL5	0.0923002	0.215769	0.634793
Q9BVI4	NOC4L	-0.0883881	0.215897	0.634793
O95373	IPO7	0.142851	0.216025	0.634793
P53992	SEC24C	-0.126684	0.216339	0.634793
Q08257	CRYZ	0.122041	0.216436	0.634793
P55010	EIF5	0.146483	0.216602	0.634793
Q13330	MTA1	-0.0778043	0.217156	0.634793
P62318	SNRPD3	-0.0841149	0.217305	0.634793
Q14116	IL18	0.115216	0.21752	0.634793
Q12824	SMARCB1	-0.0854549	0.218114	0.634793
Q9Y3D5	MRPS18C	-0.0868885	0.218281	0.634793
Q8WVM8	SCFD1	-0.0817185	0.218344	0.634793
O00429	DNM1L	0.102009	0.219554	0.634793
Q96TA2	YME1L1	-0.186469	0.219629	0.634793
P49756	RBM25	-0.0923413	0.219735	0.634793
Q06323	PSME1	0.13456	0.220077	0.634793
Q7L5N7	LPCAT2	-0.2237	0.220613	0.634793
Q07065	CKAP4	-0.0818968	0.220818	0.634793
O15371	EIF3D	0.116082	0.221001	0.634793
Q7Z6Z7	HUWE1	0.139906	0.221069	0.634793
P46100	ATRX	-0.221639	0.221297	0.634793
Q2TAY7	SMU1	-0.0965043	0.222314	0.634793
Q9UI30	TRMT112	0.140111	0.222396	0.634793
Q9Y291	MRPS33	-0.174566	0.222515	0.634793
Q9NY12	GAR1	-0.103274	0.222969	0.634793
P63165	SUMO1	-0.0817069	0.223404	0.634793
Q5T4S7	UBR4	0.0948779	0.223412	0.634793
P58546	MTPN	0.175044	0.223937	0.634793
P47755	CAPZA2	0.126082	0.224496	0.634793
O14979	HNRNPDL	-0.0879825	0.224511	0.634793
Q7Z4R8	C6orf120	-0.0773788	0.224555	0.634793
P42704	LRPPRC	-0.0759932	0.224668	0.634793
A8MXV4	NUDT19	0.194119	0.224742	0.634793
Q7L1Q6	BZW1	0.142314	0.224753	0.634793
Q9NP97;Q8TF09	DYNLRB1	0.311094	0.224789	0.634793
Q9Y262	EIF3L	0.0937463	0.225015	0.634793
P51571	SSR4	-0.0795024	0.225071	0.634793
Q13541	EIF4EBP1	0.0854411	0.225255	0.634793
Q14573	ITPR3	-0.0937386	0.225369	0.634793
Q9Y624	F11R	-0.13383	0.225449	0.634793
Q15287	RNPS1	-0.0734503	0.225869	0.634793
P16989	YBX3	0.118974	0.225913	0.634793
P55735	SEC13	0.0855728	0.225988	0.634793
Q93008	USP9X	-0.147292	0.226129	0.634793
O00410	IPO5	0.118873	0.22673	0.634793
Q9Y2W1	THRAP3	-0.0781512	0.227183	0.634793
O15260	SURF4	-0.0725464	0.227222	0.634793
P17980	PSMC3	0.0788058	0.227987	0.634793
O75746	SLC25A12	-0.104642	0.22833	0.634793
P30419	NMT1	0.102013	0.228402	0.634793
Q5VT52	RPRD2	0.172819	0.228465	0.634793
P24941	CDK2	-0.12366	0.22875	0.634793
O43252	PAPSS1	0.176344	0.228889	0.634793
O96008	TOMM40	-0.0899908	0.229016	0.634793
Q9P0V9	SEPTIN10	0.0754184	0.229319	0.634793
P61158	ACTR3	0.0775297	0.229625	0.634793
P22087	FBL	-0.0885077	0.229823	0.634793
Q9NRX1	PNO1	-0.0860689	0.229898	0.634793
Q9HBH1	PDF	-0.25265	0.230135	0.634793
Q16850	CYP51A1	0.108053	0.230317	0.634793
P42285	MTREX	-0.08863	0.230472	0.634793
P04818	TYMS	0.154432	0.230545	0.634793
Q08945	SSRP1	-0.0807953	0.230664	0.634793
O75844	ZMPSTE24	-0.0711833	0.231033	0.634793
Q9Y2R9	MRPS7	-0.07948	0.231055	0.634793
Q6P9B9	INTS5	0.267277	0.231605	0.634793
Q86W92	PPFIBP1	0.0848558	0.231673	0.634793
P78549	NTHL1	-0.26124	0.231711	0.634793
P31942	HNRNPH3	-0.0818384	0.232084	0.634793
P31040	SDHA	-0.0767188	0.232166	0.634793
Q96QK1	VPS35	0.0732214	0.232234	0.634793
Q86UV5	USP48	-0.192915	0.232561	0.634793
Q9BQG0	MYBBP1A	-0.0886847	0.232822	0.634793
P11182	DBT	0.111186	0.232857	0.634793
Q99613;B5ME19	EIF3C	0.0721343	0.233158	0.634793
Q9UM00	TMCO1	-0.0759974	0.233186	0.634793
Q9BWJ5	SF3B5	-0.0751489	0.233472	0.634793
Q9Y265	RUVBL1	0.0706144	0.233752	0.634793
Q9H061	TMEM126A	-0.372474	0.233859	0.634793
Q9P287	BCCIP	0.109379	0.234192	0.634793
Q56VL3	OCIAD2	-0.0754956	0.234381	0.634793
Q8WVV9	HNRNPLL	0.0940413	0.234464	0.634793
O95347	SMC2	0.197891	0.234627	0.634793
O43707	ACTN4	0.0740654	0.234633	0.634793
Q7Z478	DHX29	-0.166986	0.234644	0.634793
P62081	RPS7	0.0726272	0.234648	0.634793
O43491	EPB41L2	-0.0756168	0.23477	0.634793
Q3ZCM7	TUBB8	0.162501	0.23477	0.634793
Q5XKP0	MICOS13	-0.109823	0.235032	0.634793
P10515	DLAT	-0.0724577	0.235389	0.634793
P48506	GCLC	0.384025	0.235633	0.634793
Q13112	CHAF1B	-0.48409	0.235734	0.634793
Q15050	RRS1	-0.106876	0.236142	0.634793
Q96A33	CCDC47	-0.0804058	0.23628	0.634793
Q9NYF8	BCLAF1	-0.0851537	0.236305	0.634793
P61758	VBP1	0.177064	0.236412	0.634793
Q13573	SNW1	-0.0939429	0.236619	0.634793
P49419	ALDH7A1	0.110768	0.237158	0.635348
P60033	CD81	-0.0954955	0.237955	0.635348
P04843	RPN1	-0.0819944	0.238334	0.635348
P48147	PREP	0.181581	0.238681	0.635348
Q9Y2K7	KDM2A	0.218519	0.238847	0.635348
O95202	LETM1	-0.08748	0.23909	0.635348
P34932	HSPA4	0.105429	0.239236	0.635348
O15269	SPTLC1	0.099376	0.239389	0.635348
Q9BVJ6	UTP14A	-0.109331	0.239571	0.635348
Q9UJX3	ANAPC7	0.0716641	0.24033	0.635348
Q8WUY1	THEM6	0.131585	0.240333	0.635348
Q9Y512	SAMM50	-0.105308	0.240497	0.635348
O94906	PRPF6	-0.0866125	0.240509	0.635348
P49903	SEPHS1	0.0761426	0.241002	0.635348
P61106	RAB14	-0.0778836	0.24204	0.635348
Q99575	POP1	-0.0757339	0.242095	0.635348
P56385	ATP5ME	-0.0894348	0.24227	0.635348
P49915	GMPS	0.106046	0.242402	0.635348
Q7Z7H8	MRPL10	-0.091608	0.242814	0.635348
Q96E29	MTERF3	-0.125614	0.242898	0.635348
Q9Y277	VDAC3	-0.0790211	0.243152	0.635348
Q969E2	SCAMP4	-0.248147	0.243254	0.635348
Q9UGP8	SEC63	0.0791793	0.243389	0.635348
O60287	URB1	-0.100195	0.243392	0.635348
O43660	PLRG1	-0.0763223	0.243524	0.635348
P82932	MRPS6	-0.0949741	0.243748	0.635348
O00116	AGPS	-0.0758902	0.244521	0.635348
P12236	SLC25A6	-0.0829644	0.244678	0.635348
O75438	NDUFB1	-0.164671	0.244708	0.635348
Q16181	SEPTIN7	0.071666	0.244856	0.635348
P30566	ADSL	0.276653	0.244998	0.635348
Q13740	ALCAM	-0.0789619	0.24529	0.635348
P61160	ACTR2	0.0726324	0.245661	0.635348
Q12906	ILF3	-0.0728417	0.245996	0.635348
Q9BZF1	OSBPL8	-0.0825218	0.246072	0.635348
O43760	SYNGR2	-0.0728936	0.246234	0.635348
Q9NX62	BPNT2	-0.115914	0.246483	0.635348
Q96ME7	ZNF512	-0.180586	0.246549	0.635348
P42695	NCAPD3	-0.194335	0.246735	0.635348
Q15008	PSMD6	0.0749573	0.246777	0.635348
O95602	POLR1A	-0.112254	0.246917	0.635348
Q9Y4W2	LAS1L	-0.0959479	0.247277	0.635348
Q9Y230	RUVBL2	0.0718451	0.247585	0.635348
Q15366	PCBP2	0.069757	0.247725	0.635348
O14745	NHERF1	0.128555	0.247768	0.635348
P12235	SLC25A4	-0.0804494	0.247804	0.635348
Q9Y2X3	NOP58	-0.0798381	0.248047	0.635348
P82933	MRPS9	-0.0819292	0.248055	0.635348
Q00653	NFKB2	0.149228	0.249141	0.635348
Q5RKV6	EXOSC6	-0.0903824	0.249149	0.635348
Q96S55	WRNIP1	0.105631	0.249185	0.635348
Q9HC62	SENP2	0.64284	0.249314	0.635348
Q96CS3	FAF2	-0.0673598	0.24946	0.635348
Q9Y6E0	STK24	0.154288	0.24959	0.635348
Q6UW68	TMEM205	-0.142311	0.24961	0.635348
Q9UDW1	UQCR10	-0.0892486	0.249765	0.635348
P07919;A0A096LP55	UQCRH	-0.104174	0.249807	0.635348
Q9BSJ8	ESYT1	-0.0701406	0.249917	0.635348
P30101	PDIA3	0.0742146	0.250058	0.635348
O75947	ATP5PD	-0.0945352	0.250423	0.635445
Q9Y376	CAB39	0.418413	0.250544	0.635445
Q6UXN9	WDR82	-0.086069	0.250957	0.635916
P78527	PRKDC	-0.0688423	0.251248	0.635916
P06400	RB1	0.270364	0.251403	0.635916
P62495	ETF1	0.119353	0.252165	0.636863
Q9Y2Z4	YARS2	-0.0796039	0.253398	0.636863
O60264	SMARCA5	-0.0800271	0.253422	0.636863
Q9H4L5	OSBPL3	-0.171802	0.253488	0.636863
Q8NAV1	PRPF38A	-0.0849569	0.253789	0.636863
Q9Y241	HIGD1A	0.0709408	0.253868	0.636863
Q96HS1	PGAM5	-0.0689725	0.253932	0.636863
Q9H583	HEATR1	-0.0781774	0.253974	0.636863
Q14739	LBR	-0.072077	0.254079	0.636863
O60256	PRPSAP2	0.273627	0.254188	0.636863
Q96N66	MBOAT7	-0.103711	0.254251	0.636863
Q9NYV4	CDK12	-0.0876465	0.255141	0.637291
P61964	WDR5	-0.106	0.255285	0.637291
P57740	NUP107	-0.113803	0.255313	0.637291
Q99829	CPNE1	-0.389318	0.255321	0.637291
Q8WVC0	LEO1	0.18891	0.256073	0.637897
Q9Y266	NUDC	0.142085	0.256172	0.637897
P58876;Q99879;Q99877;Q93079;Q5QNW6;P62807;O60814;P57053	H2BC5	-0.0792362	0.256481	0.637897
Q9UBQ7	GRHPR	0.158191	0.256604	0.637897
P08579	SNRPB2	-0.0787412	0.25669	0.637897
P32969	RPL9P9	0.0718748	0.257756	0.638152
Q13601	KRR1	-0.0761855	0.257788	0.638152
P35606	COPB2	0.178784	0.25794	0.638152
P62633	CNBP	0.0885514	0.257954	0.638152
Q8N3C0	ASCC3	-0.113629	0.258102	0.638152
Q9Y2A7	NCKAP1	0.0872066	0.258144	0.638152
P30048	PRDX3	-0.0685724	0.259794	0.639566
Q9Y3B9	RRP15	-0.0960235	0.259852	0.639566
O43172	PRPF4	-0.0712596	0.259949	0.639566
Q8N5M1	ATPAF2	0.387587	0.260189	0.639566
Q13416	ORC2	-0.104234	0.260357	0.639566
P18859	ATP5PF	-0.0708472	0.260507	0.639566
Q16775	HAGH	0.264175	0.260532	0.639566
O15446	POLR1G	-0.121204	0.261006	0.639566
Q6NXG1	ESRP1	0.0918355	0.261427	0.639566
P19105;O14950	MYL12A	0.101517	0.261733	0.639566
P32322	PYCR1	-0.0739759	0.261814	0.639566
Q01081	U2AF1	-0.0742382	0.262131	0.639566
P55769	SNU13	-0.0896656	0.262304	0.639566
O00487	PSMD14	0.084162	0.262556	0.639566
Q15121	PEA15	0.39184	0.262777	0.639566
P52272	HNRNPM	-0.0746417	0.262854	0.639566
Q9BVA1	TUBB2B	0.182298	0.263017	0.639566
Q9NTX5	ECHDC1	0.0881554	0.263151	0.639566
Q92575	UBXN4	-0.0681411	0.263203	0.639566
Q99720	SIGMAR1	-0.117691	0.263232	0.639566
Q9HC52	CBX8	-0.145031	0.263572	0.639566
Q8IXK0	PHC2	-0.101686	0.263683	0.639566
Q5TZA2	CROCC	0.122162	0.264665	0.640353
P39687	ANP32A	0.131524	0.264674	0.640353
P09429;B2RPK0	HMGB1	0.0658661	0.26474	0.640353
P46087	NOP2	-0.0869783	0.265171	0.640353
Q8TCT9	HM13	-0.0676661	0.265291	0.640353
O14828	SCAMP3	-0.126472	0.265464	0.640353
O94966	USP19	0.461146	0.265701	0.640353
Q99623	PHB2	-0.0829563	0.265882	0.640353
Q7L2E3	DHX30	-0.0981006	0.266174	0.640353
Q9NVI7	ATAD3A	-0.0822485	0.266267	0.640353
P49755	TMED10	-0.0683545	0.266778	0.640844
O00767	SCD	-0.0871331	0.266963	0.640844
O14744	PRMT5	0.0792087	0.267218	0.640844
P31689	DNAJA1	0.0849358	0.267586	0.640844
P82979	SARNP	-0.0727856	0.267603	0.640844
Q9BTU6	PI4K2A	0.15757	0.26808	0.641265
P20073	ANXA7	-0.0959136	0.268231	0.641265
P49321	NASP	0.14166	0.268663	0.641363
P61313	RPL15	0.0695527	0.269396	0.641363
Q9Y2S7	POLDIP2	-0.0743096	0.269755	0.641363
P22695	UQCRC2	-0.0857462	0.270122	0.641363
Q15233	NONO	-0.0758745	0.270137	0.641363
Q15007	WTAP	-0.0700667	0.270379	0.641363
Q7Z3B4	NUP54	-0.077881	0.270409	0.641363
P22059	OSBP	0.176006	0.270673	0.641363
Q96JM3	CHAMP1	-0.0772423	0.270773	0.641363
Q93009	USP7	-0.067867	0.270884	0.641363
Q9H9P8	L2HGDH	0.110529	0.271334	0.641363
Q9UKS6	PACSIN3	-0.302829	0.271403	0.641363
Q09161	NCBP1	-0.0809624	0.271642	0.641363
O95292	VAPB	-0.0790528	0.271734	0.641363
O95716	RAB3D	-0.0833562	0.271805	0.641363
Q6PKG0	LARP1	0.150473	0.271894	0.641363
Q92925	SMARCD2	-0.0707599	0.272868	0.641506
P36543;Q96A05	ATP6V1E1	0.101419	0.273047	0.641506
Q12849	GRSF1	-0.0785997	0.273114	0.641506
Q9UHA4	LAMTOR3	-0.134804	0.273778	0.641506
Q92890	UFD1	0.0830309	0.27431	0.641506
P54707	ATP12A	0.0945185	0.274325	0.641506
Q9H6R4	NOL6	-0.110327	0.274854	0.641506
O60832	DKC1	-0.0793008	0.274871	0.641506
Q6IBS0	TWF2	0.118263	0.275409	0.641506
Q13428	TCOF1	-0.0931831	0.2755	0.641506
P09001	MRPL3	-0.0937057	0.275656	0.641506
P17301	ITGA2	-0.100579	0.275737	0.641506
Q9NP79	VTA1	0.121847	0.276084	0.641506
O75494	SRSF10	-0.100775	0.276091	0.641506
P28288	ABCD3	-0.0678229	0.276193	0.641506
Q9ULA0	DNPEP	0.54774	0.276456	0.641506
P55084	HADHB	-0.0666705	0.276793	0.641506
P02786	TFRC	-0.0698593	0.277004	0.641506
P19525	EIF2AK2	0.0792769	0.277166	0.641506
Q92841	DDX17	-0.0768805	0.277214	0.641506
P13861	PRKAR2A	0.101066	0.277348	0.641506
Q9BQC6	MRPL57	0.36837	0.27775	0.641506
Q8TEQ6	GEMIN5	0.0849009	0.27791	0.641506
P42785	PRCP	0.169584	0.27816	0.641506
O95168	NDUFB4	-0.107844	0.278177	0.641506
P49006	MARCKSL1	0.0849726	0.278184	0.641506
P36954	POLR2I	-0.144865	0.278281	0.641506
Q96I25	RBM17	-0.076197	0.278296	0.641506
Q8TDD1	DDX54	-0.105741	0.278696	0.641681
O95298	NDUFC2	-0.110408	0.278824	0.641681
Q9P2X0	DPM3	-0.148756	0.279398	0.642479
Q9BQE3	TUBA1C	0.150293	0.279691	0.642632
Q9HBI6	CYP4F11	0.106578	0.280022	0.64287
Q5BJD5	TMEM41B	-0.156517	0.280438	0.643305
Q9Y5X1	SNX9	0.087803	0.280951	0.643961
P05198	EIF2S1	0.0660828	0.281812	0.645412
Q13045	FLII	0.137865	0.282134	0.645415
Q96T76	MMS19	0.121385	0.282468	0.645415
Q96SI9	STRBP	-0.0845308	0.282617	0.645415
Q68CQ4	UTP25	-0.0959887	0.282725	0.645415
P11310	ACADM	-0.0644522	0.283535	0.646743
Q9UPN6	SCAF8	-0.108913	0.284047	0.646873
Q16658	FSCN1	0.0632199	0.284049	0.646873
Q4G0J3	LARP7	-0.14471	0.284518	0.64696
P43686	PSMC4	0.0696534	0.284544	0.64696
P50402	EMD	-0.0963842	0.285053	0.647478
Q6NY19	KANK3	0.18638	0.285575	0.647478
Q8WTT2	NOC3L	-0.0777786	0.285668	0.647478
Q96PK6	RBM14	-0.0889827	0.285861	0.647478
Q9Y6I4	USP3	-0.167742	0.286062	0.647478
Q9HD45	TM9SF3	-0.112016	0.286143	0.647478
Q8N0U8	VKORC1L1	-0.141019	0.28671	0.648174
O15144	ARPC2	0.0676597	0.286908	0.648174
Q13620	CUL4B	0.074637	0.287381	0.648724
P23193	TCEA1	0.0852865	0.28821	0.650002
O15067	PFAS	0.241174	0.288406	0.650002
Q9BRJ2	MRPL45	-0.14517	0.288806	0.650072
Q9Y6C9	MTCH2	-0.0746896	0.288991	0.650072
Q9Y314	NOSIP	0.0648022	0.289125	0.650072
Q93050	ATP6V0A1	-0.180262	0.289796	0.651064
O43670	ZNF207	-0.0823929	0.290497	0.651097
P09622	DLD	-0.0680578	0.290663	0.651097
P35080	PFN2	0.166899	0.290786	0.651097
O96019	ACTL6A	-0.0639286	0.291197	0.651097
Q9BV40	VAMP8	0.120572	0.291235	0.651097
Q9NQT5	EXOSC3	-0.0685176	0.291487	0.651097
Q9Y2Z0	SUGT1	0.10208	0.291757	0.651097
Q9H2P0	ADNP	-0.0823358	0.291854	0.651097
Q92544	TM9SF4	-0.0628028	0.292165	0.651097
Q5TGZ0	MICOS10	-0.412701	0.292454	0.651097
P23588	EIF4B	0.140071	0.292494	0.651097
Q9BQ75	CMSS1	-0.0824462	0.292568	0.651097
P21912	SDHB	-0.0672126	0.293442	0.652066
P43307	SSR1	-0.0638185	0.293464	0.652066
Q14061	COX17	0.371681	0.293743	0.652173
P62910	RPL32	0.0621829	0.294137	0.652537
Q15257	PTPA	0.186835	0.294623	0.652984
Q9HB07	MYG1	0.157528	0.294962	0.652984
P48651	PTDSS1	-0.0666949	0.295033	0.652984
P41567	EIF1	0.0855493	0.29526	0.652984
Q9H0S4	DDX47	-0.0688341	0.295753	0.653439
Q05655	PRKCD	-0.0905499	0.296321	0.653439
O75534	CSDE1	0.0811673	0.296458	0.653439
P35232	PHB1	-0.0752522	0.296581	0.653439
P37198	NUP62	-0.0988299	0.296619	0.653439
P13073	COX4I1	-0.0709755	0.297307	0.654303
Q01082	SPTBN1	-0.0718805	0.297473	0.654303
P13987	CD59	0.118349	0.299271	0.656651
Q86X55	CARM1	0.147861	0.29931	0.656651
O95831	AIFM1	-0.0633651	0.299479	0.656651
P51970	NDUFA8	-0.0649933	0.299615	0.656651
Q9NS69	TOMM22	-0.0860961	0.299919	0.656651
P10589	NR2F1	-0.0985302	0.300031	0.656651
Q9UN37	VPS4A	0.0620105	0.300163	0.656651
Q9BTE7	DCUN1D5	0.117728	0.301017	0.65801
Q13724	MOGS	-0.0738202	0.301543	0.658514
O00560	SDCBP	0.140586	0.30213	0.658514
Q13557	CAMK2D	-0.0892572	0.302255	0.658514
Q96BP3	PPWD1	-0.177292	0.302461	0.658514
Q3SXM5	HSDL1	0.103435	0.302618	0.658514
Q8NHH9	ATL2	0.0783052	0.302642	0.658514
Q6ZNB6	NFXL1	-0.0711358	0.30295	0.658678
O43169	CYB5B	-0.07735	0.303392	0.659133
P61077;P62837	UBE2D3	0.103788	0.304118	0.660203
Q86UY8	NT5DC3	-0.242378	0.30457	0.660404
O00231	PSMD11	0.065462	0.304676	0.660404
Q9Y5K6	CD2AP	0.0923961	0.305378	0.6606
P35222	CTNNB1	-0.064715	0.305505	0.6606
O43747	AP1G1	0.0736136	0.305557	0.6606
P46940	IQGAP1	0.0622905	0.305891	0.6606
O75208	COQ9	0.343841	0.305933	0.6606
P35610	SOAT1	-0.107834	0.307188	0.662806
Q7RTV0	PHF5A	-0.0816055	0.30812	0.66431
O75940	SMNDC1	0.0759527	0.308926	0.665541
P35221	CTNNA1	-0.0616246	0.309289	0.665818
Q96HC4	PDLIM5	0.143265	0.309737	0.666078
Q9H0A0	NAT10	-0.0743837	0.310469	0.666078
Q96AG4	LRRC59	-0.0638969	0.310482	0.666078
Q92905	COPS5	0.0758099	0.310684	0.666078
P60002	ELOF1	-0.0962343	0.310696	0.666078
O15417	TNRC18	0.155054	0.310821	0.666078
O75351	VPS4B	0.119008	0.311195	0.666107
P35269	GTF2F1	0.0938487	0.31145	0.666107
Q9NWH9	SLTM	-0.106651	0.312034	0.666107
Q14566	MCM6	-0.07074	0.312162	0.666107
P35659	DEK	-0.06197	0.312167	0.666107
O15439	ABCC4	-0.235053	0.312245	0.666107
P50613	CDK7	0.130735	0.313035	0.667289
Q5UIP0	RIF1	-0.135485	0.31331	0.667373
Q9NVV4	MTPAP	-0.116926	0.314263	0.668256
P52434	POLR2H	-0.0714616	0.314467	0.668256
Q13617	CUL2	0.0666759	0.314786	0.668256
Q53GQ0	HSD17B12	-0.065494	0.314874	0.668256
Q9C0C9	UBE2O	0.193584	0.314904	0.668256
Q96K17	BTF3L4	0.13434	0.31515	0.668279
P61165	TMEM258	-0.0905405	0.315831	0.668691
Q9Y606	PUS1	0.0952548	0.316137	0.668691
Q9H8H2	DDX31	-0.0874341	0.316278	0.668691
Q12800	TFCP2	0.145325	0.316289	0.668691
Q8TCU4	ALMS1	-0.308474	0.316713	0.669088
Q92665	MRPS31	-0.0920695	0.317002	0.669129
Q6P1K8;Q13888	GTF2H2C_2	0.0689385	0.317205	0.669129
Q9UIG0	BAZ1B	-0.0777515	0.317441	0.669129
P52888	THOP1	0.176312	0.318426	0.669927
P30040	ERP29	0.0670638	0.318512	0.669927
Q6P1J9	CDC73	-0.0665459	0.318615	0.669927
Q9Y5B6	PAXBP1	-0.0808341	0.318855	0.669927
Q6P1M0	SLC27A4	-0.166548	0.319515	0.669927
Q8NI36	WDR36	-0.0652163	0.319789	0.669927
P52758	RIDA	0.231118	0.320102	0.669927
Q13111	CHAF1A	-0.152232	0.320139	0.669927
Q92598	HSPH1	0.0902523	0.32032	0.669927
Q9HA65	TBC1D17	-0.130973	0.320373	0.669927
P33527	ABCC1	-0.117895	0.320421	0.669927
P23921	RRM1	0.207005	0.32096	0.670114
P62820	RAB1A	-0.0639282	0.320983	0.670114
Q01658	DR1	0.114241	0.322261	0.671992
Q9Y657	SPIN1	0.11132	0.322578	0.671992
Q9UHI6	DDX20	-0.0807008	0.322594	0.671992
P17931	LGALS3	0.0635267	0.322993	0.67233
Q9Y6A4	CFAP20	0.101551	0.323589	0.672701
P52756	RBM5	0.247127	0.32399	0.672701
O00541	PES1	-0.0735196	0.324055	0.672701
P00568	AK1	0.124324	0.324298	0.672701
Q5TEC6	H3-7	-0.110103	0.324713	0.672701
Q9NYB0	TERF2IP	-0.0745435	0.32503	0.672701
Q07021	C1QBP	-0.0581649	0.32513	0.672701
Q9UBV8	PEF1	-0.126582	0.325132	0.672701
Q6PL18	ATAD2	-0.0648885	0.325309	0.672701
Q9BYT8	NLN	0.159355	0.326596	0.674338
P35052	GPC1	-0.140545	0.326685	0.674338
P11172	UMPS	0.122915	0.326815	0.674338
Q15397	PUM3	-0.0730661	0.327308	0.674865
P04439	HLA-A	-0.115399	0.327819	0.675287
P04062	GBA1	0.110764	0.328204	0.675287
P38919	EIF4A3	-0.0628844	0.328245	0.675287
P49406	MRPL19	-0.0683585	0.328555	0.675287
P35244	RPA3	0.0629942	0.328705	0.675287
P50454	SERPINH1	0.0712628	0.33019	0.677239
Q5T2T1	MPP7	-0.109887	0.330192	0.677239
O75161;REV__Q9H972;A6NLJ0;Q8NCU7	NPHP4	-0.127634	0.330372	0.677239
P23396	RPS3	0.0636369	0.331508	0.678652
O43681	GET3	0.115035	0.331561	0.678652
P48047	ATP5PO	-0.0644734	0.33178	0.678652
Q16822	PCK2	0.12512	0.332743	0.679731
P55263	ADK	0.193078	0.332787	0.679731
P61009	SPCS3	-0.0664124	0.333606	0.680241
Q9NUQ2	AGPAT5	-0.0676946	0.33363	0.680241
Q15070	OXA1L	-0.0689921	0.33396	0.680241
P11908	PRPS2	0.0850194	0.334347	0.680241
O14646	CHD1	-0.063472	0.334392	0.680241
Q9UNN8	PROCR	0.156401	0.334623	0.680241
P35637	FUS	-0.065333	0.334829	0.680241
Q00839	HNRNPU	-0.0617427	0.335316	0.680241
Q14999	CUL7	-0.0671176	0.335348	0.680241
Q96JB5	CDK5RAP3	-0.0741355	0.335438	0.680241
O95399	UTS2	0.0734938	0.336613	0.682134
Q9UNX4	WDR3	-0.0763787	0.33706	0.682265
P52907	CAPZA1	0.0814796	0.337159	0.682265
O95169	NDUFB8	-0.106899	0.337816	0.683108
P27338	MAOB	-0.0753424	0.338093	0.683178
Q16881	TXNRD1	0.156266	0.338442	0.683396
O75821	EIF3G	0.0732356	0.338732	0.683495
Q6FI81	CIAPIN1	0.212087	0.34031	0.68619
Q8IWX8	CHERP	-0.0730799	0.340763	0.686596
Q9ULW0	TPX2	-0.100977	0.340996	0.686596
Q9NRP0	OSTC	-0.0767019	0.341499	0.687121
Q9C0D2	CEP295	0.0852454	0.341985	0.68714
P05114	HMGN1	-0.0590889	0.342128	0.68714
Q9BYD3	MRPL4	-0.0864268	0.342236	0.68714
Q96I59	NARS2	0.0856594	0.342894	0.687457
Q6ZRP7	QSOX2	-0.1384	0.343094	0.687457
Q9H074	PAIP1	0.139261	0.343435	0.687457
P17096	HMGA1	-0.0806015	0.343543	0.687457
Q15165	PON2	0.091326	0.343878	0.687457
Q9Y2Q9	MRPS28	0.11571	0.344061	0.687457
P30046;A6NHG4	DDT	0.171334	0.344224	0.687457
Q86VP6	CAND1	0.0601659	0.344764	0.687457
Q9HC21	SLC25A19	-0.116044	0.344933	0.687457
P62875	POLR2L	-0.0601509	0.345497	0.687457
P45973	CBX5	-0.0618911	0.345693	0.687457
Q13451	FKBP5	0.0726839	0.345718	0.687457
Q13547	HDAC1	-0.0591128	0.345719	0.687457
P40937	RFC5	-0.0624492	0.345984	0.687457
O60763	USO1	0.0811268	0.346254	0.687457
Q9NYU2	UGGT1	0.172324	0.346276	0.687457
Q96P70	IPO9	0.172231	0.346705	0.687826
P62330	ARF6	0.102831	0.347513	0.688947
P41223	BUD31	-0.0876157	0.347974	0.689378
Q10567	AP1B1	0.0873223	0.348253	0.689448
Q8IX01	SUGP2	-0.061968	0.348913	0.689954
P24752	ACAT1	-0.0568059	0.348996	0.689954
P52815	MRPL12	-0.0536273	0.349545	0.690114
Q9UHB9	SRP68	0.0537831	0.34991	0.690114
O43684	BUB3	-0.0572362	0.349969	0.690114
Q92600	CNOT9	-0.109105	0.350411	0.690114
P33993	MCM7	-0.0777137	0.350592	0.690114
P50995	ANXA11	0.0718675	0.350743	0.690114
P49458	SRP9	0.0674421	0.350781	0.690114
Q96P16	RPRD1A	-0.0929431	0.351139	0.690338
Q9NRF9	POLE3	0.0938857	0.352461	0.69229
Q6DKI1	RPL7L1	-0.0906224	0.352621	0.69229
P38432	COIL	-0.0754087	0.352902	0.692362
P33240	CSTF2	-0.0686976	0.3537	0.693376
Q9HD42	CHMP1A	0.0798092	0.353908	0.693376
Q9NRL2	BAZ1A	-0.105649	0.354214	0.693496
Q13263	TRIM28	-0.0572058	0.354733	0.694032
P58107	EPPK1	-0.119774	0.355068	0.694209
Q5ZPR3	CD276	0.149368	0.355803	0.695165
P67809	YBX1	0.0612597	0.356605	0.696253
Q14534	SQLE	0.0843042	0.357474	0.697278
Q9UH99	SUN2	-0.0766943	0.357622	0.697278
P31943	HNRNPH1	-0.0581206	0.358232	0.697985
O75083	WDR1	0.0779543	0.359262	0.698502
O60427	FADS1	-0.0662086	0.359346	0.698502
P36957	DLST	-0.0724066	0.359538	0.698502
O94826	TOMM70	-0.0765385	0.359825	0.698502
A6NHR9	SMCHD1	-0.0590603	0.360059	0.698502
Q9NYP7	ELOVL5	-0.281409	0.360171	0.698502
P35611	ADD1	0.15419	0.360707	0.698502
P0DMV9;P0DMV8	HSPA1B	0.0618868	0.361169	0.698502
P26447	S100A4	0.0564203	0.361529	0.698502
Q9H444	CHMP4B	0.073303	0.361916	0.698502
Q9H1K1	ISCU	0.0815129	0.361945	0.698502
Q9P003	CNIH4	-0.217951	0.362189	0.698502
Q99595	TIMM17A	-0.205118	0.362448	0.698502
P43034	PAFAH1B1	0.451676	0.362503	0.698502
Q9Y6A9	SPCS1	-0.14045	0.362752	0.698502
P27824	CANX	-0.0619993	0.362826	0.698502
P25787	PSMA2	0.0617766	0.363038	0.698502
O43592	XPOT	-1.65378	0.363374	0.698502
P62266	RPS23	0.0632127	0.363729	0.698502
A6NJ78	METTL15	-0.0727818	0.363875	0.698502
Q8TED1	GPX8	0.13321	0.364044	0.698502
Q9NZN4	EHD2	0.143419	0.364214	0.698502
P46109	CRKL	0.264671	0.364512	0.698502
Q96D46	NMD3	0.098571	0.364571	0.698502
Q9NPJ3	ACOT13	-0.146636	0.364661	0.698502
P48637	GSS	0.0838055	0.365095	0.698861
Q02818	NUCB1	0.3217	0.365907	0.699909
P05204	HMGN2	-0.0776126	0.366364	0.699909
P00387	CYB5R3	-0.0632189	0.366384	0.699909
P20645	M6PR	-0.0918566	0.366952	0.700045
O75533	SF3B1	-0.0621247	0.367003	0.700045
P55060	CSE1L	0.112399	0.367196	0.700045
Q15717	ELAVL1	-0.0577835	0.367811	0.70047
P49916	LIG3	-0.060131	0.367913	0.70047
Q9UQ80	PA2G4	0.0537836	0.368715	0.700474
O15145	ARPC3	0.0588014	0.368755	0.700474
P10620	MGST1	-0.053635	0.368855	0.700474
Q14315	FLNC	0.131382	0.368905	0.700474
Q96IX5	ATP5MK	0.0575668	0.370355	0.702311
Q9GZZ1	NAA50	0.0533323	0.370368	0.702311
Q01085	TIAL1	0.0567739	0.370834	0.702531
P20618	PSMB1	0.052825	0.371015	0.702531
P49821	NDUFV1	-0.055734	0.371228	0.702531
P12429	ANXA3	-0.0654507	0.371612	0.702789
Q15404	RSU1	-0.0673593	0.372305	0.70299
O43765	SGTA	0.0615616	0.372415	0.70299
P51610	HCFC1	-0.0593426	0.372658	0.70299
P78347	GTF2I	-0.0692157	0.37334	0.70299
Q8WUD4	CCDC12	0.0676706	0.373376	0.70299
O00161	SNAP23	0.110963	0.373502	0.70299
O43291	SPINT2	-0.135333	0.37367	0.70299
Q96EK5	KIFBP	-0.0764196	0.373704	0.70299
Q13206	DDX10	-0.0942334	0.374286	0.703618
Q02880	TOP2B	-0.0764645	0.375202	0.704723
Q14974	KPNB1	0.0588589	0.375371	0.704723
Q53GS9	USP39	-0.055924	0.378205	0.706614
Q9Y2B0	CNPY2	0.180166	0.378265	0.706614
Q9NVM6	DNAJC17	0.106226	0.378899	0.706614
O15235	MRPS12	0.0554514	0.379702	0.706614
P27695	APEX1	0.0560772	0.379801	0.706614
Q15542	TAF5	-0.257073	0.380289	0.706614
A6NHQ2	FBLL1	-0.151028	0.380894	0.706614
Q12923	PTPN13	1.01659	0.38113	0.706614
Q9BTC8	MTA3	-0.134006	0.381335	0.706614
O94874	UFL1	-0.0790289	0.381383	0.706614
Q13838	DDX39B	-0.0539498	0.381566	0.706614
P50579	METAP2	0.0886422	0.381629	0.706614
Q13185	CBX3	-0.0549251	0.381855	0.706614
Q8TCS8	PNPT1	-0.0797595	0.382275	0.706614
Q7KZN9	COX15	-0.199237	0.382596	0.706614
Q96AE4	FUBP1	0.0548654	0.382793	0.706614
O60493	SNX3	0.109118	0.382912	0.706614
Q7Z406	MYH14	0.127673	0.382981	0.706614
O00483	NDUFA4	-0.0542403	0.383107	0.706614
Q96PC3	AP1S3	0.0534258	0.38329	0.706614
O60508	CDC40	0.085365	0.38344	0.706614
Q14839	CHD4	-0.059528	0.383549	0.706614
P41091;Q2VIR3	EIF2S3	0.0677804	0.383556	0.706614
P35268	RPL22	-0.0587119	0.383685	0.706614
Q00610	CLTC	0.0503019	0.384312	0.706614
Q8NHQ9	DDX55	-0.0784949	0.384468	0.706614
Q9HCU5	PREB	-0.055843	0.384498	0.706614
Q99590	SCAF11	0.0826227	0.384584	0.706614
P10321	HLA-C	-0.0732286	0.384822	0.706614
Q9HCG8	CWC22	-0.0734524	0.384889	0.706614
Q6UX53	TMT1B	0.147961	0.384933	0.706614
P61353	RPL27	0.0568169	0.385283	0.706614
P42166	TMPO	-0.0602064	0.385329	0.706614
P42224	STAT1	0.290211	0.38542	0.706614
P51572	BCAP31	0.0583632	0.386439	0.706614
P31937	HIBADH	-0.084027	0.386718	0.706614
Q9H993	ARMT1	-0.106181	0.386834	0.706614
Q12996	CSTF3	-0.0604431	0.386864	0.706614
P98179	RBM3	-0.0517129	0.38717	0.706614
Q99714	HSD17B10	-0.057227	0.387176	0.706614
Q16718	NDUFA5	-0.0492674	0.387247	0.706614
Q92979	EMG1	-0.0522418	0.387497	0.706614
P60953	CDC42	0.0531492	0.387757	0.706614
P36776	LONP1	-0.0500058	0.387954	0.706614
Q9BUL8	PDCD10	0.089553	0.388504	0.706614
Q9ULV4	CORO1C	-0.0520783	0.388539	0.706614
P54578	USP14	0.0596114	0.388551	0.706614
P49736	MCM2	-0.0556697	0.388786	0.706614
Q9H3P2	NELFA	-0.062977	0.389354	0.706614
Q8NCN5	PDPR	-0.123023	0.389477	0.706614
O00303	EIF3F	0.0779159	0.389486	0.706614
P46379	BAG6	-0.0586572	0.389543	0.706614
Q9H2W6	MRPL46	-0.0581692	0.389598	0.706614
Q9NUQ6	SPATS2L	0.11623	0.390287	0.707411
Q02241	KIF23	-0.0835809	0.39115	0.708521
P06703	S100A6	0.0581944	0.392124	0.709398
O95239	KIF4A	0.0676814	0.392212	0.709398
P16422	EPCAM	-0.061652	0.392385	0.709398
P83731	RPL24	0.0497418	0.392893	0.709863
P30084	ECHS1	0.0530977	0.393667	0.710395
O14802	POLR3A	-0.127003	0.393689	0.710395
Q14690	PDCD11	-0.0603923	0.394555	0.710864
Q14202	ZMYM3	0.0696278	0.394622	0.710864
Q969S3	ZNF622	0.150351	0.394743	0.710864
P34897	SHMT2	-0.0486101	0.394953	0.710864
Q13200	PSMD2	0.0500893	0.39616	0.712525
Q14137	BOP1	-0.0554488	0.396885	0.712525
Q9NQC3	RTN4	0.050717	0.397192	0.712525
Q13769	THOC5	-0.135828	0.397581	0.712525
Q9NYL9	TMOD3	0.0788936	0.39783	0.712525
Q9Y5A9	YTHDF2	0.0625589	0.398056	0.712525
Q96AA3	RFT1	-0.12802	0.39807	0.712525
Q14157	UBAP2L	0.0569625	0.398464	0.712525
Q9Y6V7	DDX49	-0.0694166	0.39854	0.712525
P00403	MT-CO2	-0.0523462	0.398757	0.712525
P04899	GNAI2	-0.0552984	0.398978	0.712525
P56134	ATP5MF	-0.0612739	0.399065	0.712525
P16144	ITGB4	-0.0784496	0.399769	0.712525
P55036	PSMD4	-0.0716056	0.399805	0.712525
P18031	PTPN1	-0.0491278	0.400122	0.712525
Q13283	G3BP1	0.0501349	0.400257	0.712525
P60903	S100A10	-0.0568779	0.400415	0.712525
Q1KMD3	HNRNPUL2	-0.0608636	0.400537	0.712525
Q9Y3D3	MRPS16	-0.06528	0.400654	0.712525
O60437	PPL	-0.0974274	0.401188	0.713028
Q8WUA4	GTF3C2	-0.111199	0.401863	0.713253
Q9Y2C4	EXOG	0.2521	0.40208	0.713253
Q9NNW7	TXNRD2	0.144165	0.402128	0.713253
P40938	RFC3	-0.0503788	0.402571	0.713253
Q8TB61	SLC35B2	0.0576948	0.402897	0.713253
P51148	RAB5C	-0.0604856	0.403161	0.713253
Q9UHA3	RSL24D1	-0.140352	0.403477	0.713253
Q86VM9	ZC3H18	-0.0813215	0.40369	0.713253
Q14320;Q9Y247	FAM50A	-0.151726	0.403862	0.713253
Q9NZ01	TECR	-0.0586639	0.404313	0.713253
O75964	ATP5MG	-0.0559544	0.404326	0.713253
Q96E11	MRRF	-0.0639189	0.404706	0.713253
Q9HAF1	MEAF6	-0.050332	0.404978	0.713253
P13051	UNG	0.113526	0.405058	0.713253
P49790	NUP153	-0.0592575	0.405092	0.713253
Q9NV06	DCAF13	-0.0714133	0.405885	0.71382
P40121	CAPG	0.0613409	0.40613	0.71382
P62701	RPS4X	0.0488121	0.40661	0.71382
P09496	CLTA	0.0668407	0.406689	0.71382
P05026	ATP1B1	-0.0776978	0.406695	0.71382
Q00403	GTF2B	-0.0897042	0.407397	0.71382
Q9BZK7	TBL1XR1	-0.0555995	0.407718	0.71382
Q9UK76	JPT1	0.111721	0.407882	0.71382
Q86U38	NOP9	-0.0543224	0.407895	0.71382
Q6P1N9	TATDN1	-0.158754	0.408069	0.71382
Q9ULR0	ISY1	-0.2812	0.408674	0.71382
P05387	RPLP2	0.048095	0.408693	0.71382
P45954	ACADSB	-0.0816739	0.409175	0.71382
Q9Y2S6;A0A024R1R8	TMA7	-0.0610409	0.409516	0.71382
P35249	RFC4	-0.0746365	0.410329	0.71382
P19338	NCL	-0.0511214	0.410355	0.71382
Q13509	TUBB3	0.0606155	0.410428	0.71382
Q9H0R6	QRSL1	-0.188245	0.410511	0.71382
P0DP25;P0DP24;P0DP23	CALM3	0.0481871	0.410674	0.71382
Q8N6L1	KRTCAP2	0.266417	0.410773	0.71382
P12830	CDH1	0.0911285	0.410846	0.71382
Q9BQ69	MACROD1	0.110785	0.410957	0.71382
Q9UKM9	RALY	-0.0587529	0.411217	0.713834
Q9H089	LSG1	-0.0778548	0.411741	0.714244
Q96EE3	SEH1L	-0.0514412	0.412171	0.714244
O43447	PPIH	0.0923157	0.412209	0.714244
Q9P0J0	NDUFA13	-0.0491256	0.412755	0.714753
P67812	SEC11A	-0.0652713	0.41312	0.714948
Q9Y5B9	SUPT16H	-0.0514611	0.413763	0.715623
P21283	ATP6V1C1	0.0868799	0.415384	0.716425
Q14676	MDC1	-0.067653	0.415602	0.716425
Q9Y2R4	DDX52	-0.0487362	0.41579	0.716425
P22061	PCMT1	0.0785615	0.416292	0.716425
Q13425	SNTB2	0.10939	0.41652	0.716425
Q9P016	THYN1	0.0860861	0.416619	0.716425
Q9UHB6	LIMA1	-0.0636144	0.416673	0.716425
Q5T5P2	KIAA1217	-0.113362	0.416705	0.716425
Q9UJU6	DBNL	0.104313	0.416767	0.716425
O95232	LUC7L3	-0.0813077	0.416771	0.716425
P0DPI2;A0A0B4J2D5	GATD3	0.0831849	0.417009	0.716425
P28331	NDUFS1	-0.0484102	0.417472	0.716786
Q7Z2T5	TRMT1L	-0.0529776	0.417964	0.717197
Q9NVH1	DNAJC11	-0.0727931	0.418538	0.717336
Q9H6F5	CCDC86	-0.0834333	0.418552	0.717336
P78346	RPP30	-0.0602698	0.419847	0.719122
P84095	RHOG	-0.058876	0.420274	0.719226
Q9Y281	CFL2	0.134542	0.420416	0.719226
Q92615	LARP4B	0.133507	0.42121	0.719295
P67775;P62714	PPP2CA	0.0596972	0.421497	0.719295
P38117	ETFB	0.0829073	0.421869	0.719295
Q9H7Z7	PTGES2	0.109296	0.421872	0.719295
Q9UHR5	SAP30BP	-0.0616373	0.422257	0.719295
Q6NVY1	HIBCH	-0.0803679	0.422262	0.719295
P46783;Q9NQ39	RPS10	0.0470477	0.422514	0.719295
P39748	FEN1	0.0459084	0.422614	0.719295
P26196	DDX6	0.047648	0.422741	0.719295
Q96ES7	SGF29	0.138199	0.423048	0.7193
O95218	ZRANB2	-0.0702574	0.423252	0.7193
Q9BTX1	NDC1	0.0991081	0.423668	0.719575
Q9Y5L0	TNPO3	0.118018	0.424157	0.719654
Q15155	NOMO1	-0.209682	0.424222	0.719654
Q8IXM3	MRPL41	-0.15947	0.425486	0.720311
Q8IWZ8	SUGP1	-0.144834	0.425605	0.720311
Q96IZ0	PAWR	0.116025	0.42573	0.720311
Q14008	CKAP5	0.0529743	0.425801	0.720311
Q9NX40	OCIAD1	-0.0506938	0.425881	0.720311
O95571	ETHE1	0.0624527	0.426952	0.721315
Q53S08;Q9H0N0	RAB6D	-0.1839	0.427282	0.721315
Q6ZMU5	TRIM72	0.04888	0.427429	0.721315
Q92466	DDB2	-0.116053	0.427605	0.721315
O43422	THAP12	-0.105928	0.427748	0.721315
O75477	ERLIN1	-0.0590137	0.428347	0.721517
Q9BYC8	MRPL32	-0.0580572	0.428578	0.721517
Q9BTV4	TMEM43	-0.0791423	0.428631	0.721517
O95249	GOSR1	-0.487753	0.429483	0.722521
Q99459	CDC5L	-0.0684568	0.429838	0.722689
P50416	CPT1A	-0.0672819	0.430603	0.723344
Q14118	DAG1	-0.146993	0.430738	0.723344
O75400	PRPF40A	-0.0542229	0.431145	0.723599
Q96T37	RBM15	-0.0864079	0.432188	0.724447
O75367	MACROH2A1	-0.0652722	0.432296	0.724447
Q9NRX2	MRPL17	-0.0662269	0.432418	0.724447
Q16630	CPSF6	-0.0739861	0.433132	0.725215
Q12830	BPTF	0.0661034	0.433792	0.725776
Q01780	EXOSC10	-0.0657114	0.43398	0.725776
Q9Y2Q5	LAMTOR2	0.109003	0.434644	0.726459
Q96T88	UHRF1	-0.0724083	0.435596	0.727621
Q9BXS5	AP1M1	0.103101	0.435998	0.72776
O95167	NDUFA3	-0.0930322	0.43634	0.72776
Q9Y3C6	PPIL1	-0.0749532	0.436707	0.72776
P20042	EIF2S2	0.0496292	0.436735	0.72776
Q92896	GLG1	-0.0493927	0.43706	0.72776
P63279	UBE2I	0.0457702	0.437221	0.72776
O15160	POLR1C	-0.0577469	0.438136	0.728233
Q02040	AKAP17A	0.0755583	0.438223	0.728233
Q9UHX1	PUF60	-0.0555272	0.438824	0.728233
Q8TEA8	DTD1	0.0820025	0.438942	0.728233
Q9NVI1	FANCI	-0.0984525	0.439286	0.728233
P52597	HNRNPF	-0.0497894	0.439588	0.728233
Q13952	NFYC	-0.132644	0.439669	0.728233
Q9ULK4	MED23	-0.0521267	0.43981	0.728233
Q16795	NDUFA9	-0.0501487	0.439819	0.728233
P08708	RPS17	0.0458952	0.44031	0.728234
Q15800	MSMO1	0.0877062	0.440735	0.728234
Q16576	RBBP7	-0.0503653	0.440834	0.728234
Q5JVF3	PCID2	-0.0638648	0.440848	0.728234
P13804	ETFA	0.0551134	0.441602	0.728632
O43488	AKR7A2	0.331406	0.441603	0.728632
Q969X6	UTP4	-0.0486413	0.443096	0.729877
Q9HBR0	SLC38A10	-0.181155	0.443241	0.729877
Q9Y221	NIP7	-0.0699782	0.443275	0.729877
Q8WYA0	IFT81	0.221281	0.443388	0.729877
Q9Y394	DHRS7	-0.0593102	0.443684	0.729939
P62244	RPS15A	0.0437799	0.444678	0.731151
P85037	FOXK1	-0.0627762	0.445403	0.731647
P62191	PSMC1	0.050777	0.445747	0.731647
P12074	COX6A1	-0.0474625	0.445901	0.731647
P62136	PPP1CA	-0.0459478	0.446013	0.731647
P36551	CPOX	0.0526428	0.446674	0.732307
Q9GZR7	DDX24	-0.0649551	0.447376	0.732631
Q7L0Y3	TRMT10C	-0.0451698	0.447388	0.732631
Q99598	TSNAX	0.242466	0.448497	0.733418
P30533	LRPAP1	0.091222	0.449398	0.733418
P08865;A0A8I5KQE6	RPSA	0.048578	0.449417	0.733418
Q9Y696	CLIC4	0.104497	0.449757	0.733418
P60602	ROMO1	-0.185688	0.449929	0.733418
Q08379	GOLGA2	0.0670016	0.449998	0.733418
P35613	BSG	-0.0515323	0.450242	0.733418
Q96SY0	INTS14	0.050231	0.450259	0.733418
P61247	RPS3A	0.0437223	0.450325	0.733418
Q9UBB4	ATXN10	0.088464	0.45046	0.733418
Q86XZ4	SPATS2	0.22594	0.450772	0.733418
Q0VF96	CGNL1	-0.0553486	0.451105	0.733418
P21291	CSRP1	0.0673578	0.451353	0.733418
Q9HDC9	APMAP	0.0515401	0.451729	0.733418
P11142	HSPA8	0.0489987	0.451759	0.733418
Q9UQR1	ZNF148	0.161509	0.452083	0.733418
Q96C36	PYCR2	-0.0609882	0.45227	0.733418
Q9BWM7	SFXN3	0.0887468	0.453025	0.734188
P23497	SP100	0.0482	0.453263	0.734188
P31949	S100A11	0.0533283	0.453751	0.734559
Q01844	EWSR1	0.0468917	0.454011	0.734559
O14617	AP3D1	0.0721614	0.454749	0.734644
Q9H2D1	SLC25A32	0.112712	0.455063	0.734644
O75475	PSIP1	-0.0558095	0.455119	0.734644
P25440	BRD2	-0.0646356	0.455341	0.734644
Q9UKV3	ACIN1	-0.0638661	0.45536	0.734644
Q13501	SQSTM1	-0.0932235	0.456113	0.734956
P20339	RAB5A	0.142635	0.456148	0.734956
Q9BY77	POLDIP3	-0.0482848	0.456332	0.734956
Q5THJ4	VPS13D	0.095402	0.457869	0.73692
P21583	KITLG	-0.079895	0.458071	0.73692
P09497	CLTB	-0.0660298	0.458779	0.737639
Q9UNM6	PSMD13	0.0553703	0.459539	0.737755
P52789	HK2	0.149392	0.459662	0.737755
P20290	BTF3	0.0560499	0.460237	0.737755
P49748	ACADVL	0.0483324	0.460389	0.737755
P26368	U2AF2	-0.048306	0.460565	0.737755
Q8N7H5	PAF1	-0.0576755	0.460573	0.737755
P62760	VSNL1	0.207808	0.46076	0.737755
P25788	PSMA3	0.0721391	0.460934	0.737755
P46779	RPL28	0.0469978	0.461684	0.737951
Q9Y5Y6	ST14	0.0801648	0.461749	0.737951
P62195	PSMC5	0.0547802	0.461838	0.737951
P62263	RPS14	0.0420755	0.462491	0.738577
O75340	PDCD6	0.0764617	0.463152	0.738889
Q9NY27	PPP4R2	-0.10437	0.463261	0.738889
O14818	PSMA7	0.0491658	0.463794	0.738889
Q6NYC1	JMJD6	0.0975331	0.46381	0.738889
Q9Y5J7	TIMM9	0.0972892	0.464198	0.738889
P48960	ADGRE5	0.156567	0.464251	0.738889
P08133	ANXA6	0.0426229	0.465097	0.73982
Q13042	CDC16	0.0983891	0.466574	0.741368
O00629	KPNA4	0.051378	0.466594	0.741368
Q8WXA9	SREK1	-0.100684	0.46724	0.741701
P27694	RPA1	0.0475888	0.467421	0.741701
O95071	UBR5	-0.0881292	0.467842	0.741701
Q5C9Z4	NOM1	0.0629431	0.46785	0.741701
Q96CW1	AP2M1	0.0451399	0.46826	0.741757
P60866	RPS20	0.0455468	0.468409	0.741757
Q96FK6	WDR89	0.0586286	0.469213	0.742343
Q8WU90	ZC3H15	0.0452309	0.469303	0.742343
P62249	RPS16	0.0421555	0.469788	0.742694
P62070	RRAS2	-0.0746625	0.470421	0.742915
O75717	WDHD1	0.139348	0.470878	0.742915
P55081	MFAP1	0.066936	0.470948	0.742915
O60306	AQR	-0.071528	0.470976	0.742915
Q10713	PMPCA	-0.0628437	0.471435	0.743226
Q96T60	PNKP	0.117093	0.471721	0.743237
Q86SX6	GLRX5	0.069686	0.472017	0.743237
Q15651	HMGN3	-0.0536415	0.47223	0.743237
P38646	HSPA9	-0.0433862	0.472962	0.743976
O96005	CLPTM1	-0.0464832	0.473604	0.744573
Q5JTH9	RRP12	-0.0537182	0.473933	0.744677
P05386	RPLP1	0.0416732	0.475599	0.746446
Q5T280	SPOUT1	-0.0852032	0.47561	0.746446
Q8NC51	SERBP1	0.0501941	0.47585	0.746446
P54132	BLM	0.172011	0.476159	0.746519
P18564	ITGB6	-0.0544446	0.477449	0.746673
Q14119	VEZF1	0.184592	0.477728	0.746673
Q9BX69	CARD6	-0.056283	0.477902	0.746673
O75150	RNF40	-0.0570351	0.478423	0.746673
P61960	UFM1	0.0583316	0.478457	0.746673
Q7Z4W1	DCXR	0.0691849	0.478463	0.746673
Q9HD33	MRPL47	-0.0531501	0.478742	0.746673
P62917	RPL8	0.0440576	0.47913	0.746673
Q9BR76	CORO1B	0.0563696	0.479289	0.746673
Q6NZI2	CAVIN1	-0.0429851	0.479503	0.746673
Q99627	COPS8	0.0584865	0.479826	0.746673
P15153	RAC2	-0.0669731	0.479878	0.746673
Q5JPE7;P69849	NOMO2	-0.0526072	0.4799	0.746673
O14880	MGST3	-0.0865935	0.479947	0.746673
P51149	RAB7A	-0.0536236	0.481161	0.747117
Q9NYY8	FASTKD2	-0.0571357	0.481377	0.747117
Q15428	SF3A2	-0.0499898	0.481409	0.747117
Q9Y5J1	UTP18	-0.0653635	0.481677	0.747117
Q9UHD8	SEPTIN9	0.0462235	0.481699	0.747117
P61586	RHOA	0.0395069	0.481815	0.747117
Q8WYA6	CTNNBL1	0.0627967	0.482881	0.747851
P82930	MRPS34	-0.0438163	0.483381	0.747851
Q9UKF6	CPSF3	-0.0481647	0.483552	0.747851
Q01105;P0DME0	SET	0.0401547	0.483896	0.747851
Q96KR1	ZFR	-0.0717318	0.48393	0.747851
Q9UBU9	NXF1	-0.0523542	0.483976	0.747851
Q92692	NECTIN2	0.0901571	0.484136	0.747851
Q8IV08	PLD3	-0.074132	0.484642	0.748224
Q9NVM9	INTS13	-0.108241	0.485481	0.748821
P36405	ARL3	0.0875036	0.486135	0.748821
P52948	NUP98	-0.040787	0.486335	0.748821
Q13492	PICALM	0.0739477	0.486578	0.748821
P05556	ITGB1	-0.0440448	0.486642	0.748821
Q8IYS1	PM20D2	-0.0858766	0.486652	0.748821
Q9Y2L1	DIS3	0.0450093	0.487084	0.748821
Q9NUQ7	UFSP2	0.096443	0.487225	0.748821
Q8NFH4	NUP37	0.0511009	0.487407	0.748821
Q9H1E3	NUCKS1	0.0767743	0.48796	0.749234
Q86SF2	GALNT7	-0.0660036	0.488206	0.749234
Q6P5R6	RPL22L1	0.0486858	0.488814	0.749762
P53582	METAP1	-0.0675485	0.49112	0.752084
Q14527	HLTF	0.0566322	0.491172	0.752084
Q9P032	NDUFAF4	-0.0547247	0.491373	0.752084
O15031	PLXNB2	-0.0407504	0.491488	0.752084
P28838	LAP3	0.0604336	0.491656	0.752084
P10606	COX5B	-0.0571585	0.492725	0.753313
P18084	ITGB5	0.0840063	0.493165	0.75358
Q9NQ55	PPAN	-0.0579031	0.493739	0.754
Q9BTE3	MCMBP	0.0961165	0.493972	0.754
P48449	LSS	-0.999156	0.494757	0.754223
Q8IUE6	H2AC21	-0.0460132	0.49477	0.754223
O75909	CCNK	0.190229	0.494917	0.754223
Q8NFW8	CMAS	0.101003	0.495623	0.754623
Q9NTM9	CUTC	0.0387991	0.495712	0.754623
Q86UE8	TLK2	0.0546116	0.496442	0.754776
Q8WUA2	PPIL4	0.0832914	0.496945	0.754776
Q9Y276	BCS1L	-0.0525093	0.497017	0.754776
Q9Y3B3	TMED7	-0.0420442	0.497063	0.754776
Q7Z434	MAVS	-0.0494501	0.497145	0.754776
Q9Y3A5	SBDS	0.0841589	0.498456	0.755571
Q02218	OGDH	-0.0457205	0.498708	0.755571
Q8TCC3	MRPL30	-0.149339	0.499034	0.755571
Q12907	LMAN2	-0.0384819	0.499387	0.755571
Q53EL6	PDCD4	0.157518	0.499496	0.755571
Q6NUQ4	TMEM214	0.0557179	0.499507	0.755571
P49761	CLK3	0.112653	0.499682	0.755571
Q5U5X0	LYRM7	0.0413234	0.499802	0.755571
Q86XP3	DDX42	-0.0434511	0.500859	0.756414
P46777	RPL5	0.0374947	0.500894	0.756414
Q8NFV4	ABHD11	0.0620179	0.501487	0.756717
P20020	ATP2B1	-0.0414689	0.502036	0.756717
Q9NP72	RAB18	-0.0548844	0.502168	0.756717
P82914	MRPS15	0.135597	0.502467	0.756717
P61289	PSME3	0.0472319	0.502596	0.756717
P51665	PSMD7	0.041514	0.502697	0.756717
P13995	MTHFD2	0.0610885	0.504816	0.759148
O00515	LAD1	-0.117558	0.504848	0.759148
O94888	UBXN7	-0.107645	0.505238	0.759201
P43304	GPD2	-0.0415648	0.50542	0.759201
P63162;P14678	SNRPN	-0.0418589	0.505913	0.75954
Q6FI13;Q16777	H2AC19	-0.0637077	0.506213	0.759588
P78316	NOP14	-0.0400457	0.506897	0.760036
P25786	PSMA1	0.0406303	0.507048	0.760036
Q7L2H7	EIF3M	0.0422697	0.507685	0.760588
O43920	NDUFS5	-0.0382917	0.508643	0.761493
Q59GN2;P62891	RPL39P5	0.0703434	0.508827	0.761493
P29083	GTF2E1	0.112879	0.509295	0.761623
P49792	RANBP2	-0.0391428	0.509459	0.761623
O60506	SYNCRIP	-0.0367379	0.50972	0.761623
Q9H553	ALG2	0.124213	0.511203	0.763096
P07951	TPM2	0.0797916	0.511395	0.763096
Q8IXI2	RHOT1	0.108258	0.511514	0.763096
P53701	HCCS	0.0450541	0.512212	0.763736
Q9BQ61	TRIR	-0.0422721	0.513144	0.764723
O43709	BUD23	-0.169149	0.513979	0.765194
P41227	NAA10	0.0381621	0.514001	0.765194
P11233	RALA	-0.053023	0.514804	0.765988
Q9P2E9	RRBP1	-0.0372306	0.515686	0.766514
Q9NZB2	FAM120A	-0.0410789	0.515699	0.766514
A0FGR8	ESYT2	-0.065639	0.516467	0.767252
Q6P1A2	LPCAT3	0.092507	0.516737	0.767252
P61224;A6NIZ1	RAP1B	-0.0455926	0.517206	0.767545
Q06136	KDSR	0.115498	0.517686	0.767743
Q6IN85	PPP4R3A	-0.0727878	0.517881	0.767743
Q9H0V9	LMAN2L	0.144187	0.518407	0.767853
Q13889	GTF2H3	-0.189114	0.518593	0.767853
P48729	CSNK1A1	-0.0565498	0.518768	0.767853
Q12797	ASPH	-0.0413785	0.519894	0.768762
Q5T3I0	GPATCH4	0.10603	0.519925	0.768762
O14944	EREG	-0.143276	0.521415	0.770563
Q8NE86	MCU	-0.0864568	0.522493	0.771753
O60610	DIAPH1	0.0560623	0.522882	0.771925
O15143	ARPC1B	0.062841	0.524714	0.773762
Q15836	VAMP3	-0.0382532	0.524922	0.773762
O75431	MTX2	-0.0390351	0.5252	0.773762
O95400	CD2BP2	0.0567013	0.52522	0.773762
O95470	SGPL1	-0.0487761	0.525492	0.773762
P05023	ATP1A1	-0.0485857	0.526451	0.774516
Q05048	CSTF1	0.0508891	0.526643	0.774516
Q14103	HNRNPD	-0.0414878	0.527199	0.774516
Q9BY44	EIF2A	0.0576613	0.527218	0.774516
Q8NFH3	NUP43	0.0394421	0.527371	0.774516
O60783	MRPS14	0.0710075	0.52902	0.776039
Q9NXX6	NSMCE4A	0.0729012	0.529222	0.776039
Q9H857	NT5DC2	0.048906	0.52953	0.776039
P35658	NUP214	-0.061785	0.529533	0.776039
O95251	KAT7	-0.0987869	0.529886	0.776039
Q5TFE4	NT5DC1	0.0983135	0.530061	0.776039
P62857	RPS28	0.0377796	0.530326	0.776039
O75131	CPNE3	0.0508375	0.530657	0.776123
Q8WTV0	SCARB1	0.238101	0.531987	0.777668
P63167	DYNLL1	-0.0425739	0.533022	0.778424
P40616	ARL1	0.0468211	0.533123	0.778424
P08754	GNAI3	-0.04008	0.533392	0.778424
P21281	ATP6V1B2	0.046109	0.533604	0.778424
Q92499	DDX1	0.0352063	0.533896	0.778449
Q7KZF4	SND1	-0.0353801	0.534203	0.778497
Q86V81	ALYREF	-0.0442829	0.535569	0.779712
Q9Y520	PRRC2C	-0.0907774	0.535872	0.779712
P53680	AP2S1	0.0846206	0.535979	0.779712
Q9P015	MRPL15	-0.0420935	0.536138	0.779712
Q8WX92	NELFB	-0.0603248	0.53878	0.782961
Q14011	CIRBP	-0.0384639	0.538925	0.782961
Q13011	ECH1	-0.0639165	0.539601	0.783542
Q15773	MLF2	0.151874	0.540092	0.783853
P30837	ALDH1B1	0.0563881	0.543938	0.786864
O75531	BANF1	-0.0368008	0.543965	0.786864
Q09028	RBBP4	-0.0366541	0.544081	0.786864
P35998	PSMC2	0.0358482	0.544103	0.786864
Q12792	TWF1	0.0896476	0.544136	0.786864
Q86X29	LSR	-0.096927	0.544293	0.786864
P30876	POLR2B	-0.0403205	0.544492	0.786864
P07948	LYN	0.0783396	0.544659	0.786864
O00566	MPHOSPH10	-0.0659826	0.544666	0.786864
P24928	POLR2A	-0.0464192	0.545173	0.787195
O95777	LSM8	0.0496553	0.546116	0.788154
P49841	GSK3B	-0.0614138	0.546596	0.788429
Q9BQ67	GRWD1	-0.0569822	0.546863	0.788429
Q7Z4V5	HDGFL2	0.0412396	0.547354	0.788676
Q9NPE3	NOP10	-0.0394698	0.547591	0.788676
Q6UN15	FIP1L1	-0.054102	0.548003	0.78876
Q9H3N1	TMX1	0.0431062	0.548808	0.78876
Q8N9N5	BANP	-0.119299	0.548901	0.78876
Q15637	SF1	0.0436542	0.549144	0.78876
P28070	PSMB4	0.0370495	0.549669	0.78876
Q6P1X6	C8orf82	-0.047257	0.549842	0.78876
P23284	PPIB	-0.0337355	0.55048	0.78876
P50750	CDK9	-0.0419503	0.550636	0.78876
O75569	PRKRA	0.0738008	0.550895	0.78876
O00425	IGF2BP3	0.0531313	0.550926	0.78876
P33991	MCM4	-0.0411072	0.551028	0.78876
Q8NBU5	ATAD1	-0.0378801	0.551247	0.78876
Q9BQ95	ECSIT	-0.0757024	0.551269	0.78876
O60563	CCNT1	0.0663132	0.551601	0.788837
P49720	PSMB3	0.0330889	0.551934	0.788915
Q9BXW7	HDHD5	0.0524561	0.552749	0.789681
P15954	COX7C	-0.0509122	0.553466	0.790307
Q15031	LARS2	-0.0705724	0.555018	0.791261
Q96EY7	PTCD3	-0.0463279	0.555498	0.791261
Q9GZY8	MFF	-0.101148	0.555586	0.791261
Q9BWU0	SLC4A1AP	-0.0766031	0.55568	0.791261
P48507	GCLM	-0.255934	0.555968	0.791261
O43242	PSMD3	0.0399089	0.556202	0.791261
Q7Z589	EMSY	0.0655458	0.556328	0.791261
Q49A26	GLYR1	0.0871921	0.556641	0.791261
P00846	MT-ATP6	-0.0549257	0.556648	0.791261
P84101	SERF2	0.0960984	0.557483	0.792051
Q53H12	AGK	0.058624	0.558046	0.792453
Q01650	SLC7A5	-0.040156	0.558689	0.792969
P62280	RPS11	0.0331582	0.558969	0.79297
P21333	FLNA	0.0368927	0.559305	0.793049
Q9Y639	NPTN	-0.0399608	0.559652	0.793144
[truncated: 834 more rows]

## Sheet: Phospho_level
						Ratios H/L				Phospho-probabilities
Leading proteins	Protein name	Sequence_Modifications	LIMMA_CDK11inh_10min_logFC	LIMMA_CDK11inh_10min_P.Value	LIMMA_CDK11inh_10min_adj.P.Val	CDK11inh_10_1/CTRL_1_log2	CDK11inh_10_2/CTRL_2_log2	CDK11inh_10_3/CTRL_3_log2	CDK11inh_10_4/CTRL_4_log2	CDK11inh_10min_rep1-IM	CDK11inh_10min_rep1-Ti	CDK11inh_10min_rep2-IM	CDK11inh_10min_rep2-Ti	CDK11inh_10min_rep3-IM	CDK11inh_10min_rep3-Ti	CDK11inh_10min_rep4-IM	CDK11inh_10min_rep4-Ti
Q96DF8	ESS2	ELIPQESPR_Phospho (STY)	-2.1956	4.07265e-06	0.0372033	-1.97765	-2.17581	-2.56248	-2.06646		ELIPQES(1)PR	ELIPQES(1)PR	ELIPQES(1)PR	ELIPQES(1)PR	ELIPQES(1)PR	ELIPQES(1)PR	ELIPQES(1)PR
O75533	SF3B1	VVNGAAASQPPSK_Phospho (STY)	-2.75343	5.85833e-06	0.0372033	-2.58598	-2.806	-3.24088	-2.38084		VVNGAAAS(0.026)QPPS(0.974)K	VVNGAAAS(0.322)QPPS(0.678)K	VVNGAAAS(0.039)QPPS(0.961)K		VVNGAAAS(0.021)QPPS(0.979)K	VVNGAAAS(0.022)QPPS(0.978)K	VVNGAAAS(0.008)QPPS(0.992)K
O75533	SF3B1	VVNGAAASQPPSK_Phospho (STY),Deamidation (NQ)	-2.4702	1.8479e-05	0.0782341	-2.20581	-2.56877	-3.01898	-2.08725	VVNGAAAS(0.107)QPPS(0.893)K	VVNGAAAS(0.01)QPPS(0.99)K	VVNGAAAS(0.031)QPPS(0.969)K	VVNGAAAS(0.012)QPPS(0.988)K	VVNGAAAS(0.001)QPPS(0.999)K	VVNGAAAS(0.001)QPPS(0.999)K	VVNGAAAS(0.004)QPPS(0.996)K	VVNGAAAS(0.644)QPPS(0.356)K
Q99459	CDC5L	GGLNTPLHESDFSGVTPQR_Phospho (STY)	-2.24179	3.77671e-05	0.116267	-1.93737	-2.20527	-2.8748	-1.9497	GGLNTPLHESDFSGVT(1)PQR	GGLNT(0.999)PLHES(0.001)DFSGVTPQR	GGLNTPLHESDFSGVT(1)PQR	GGLNT(0.998)PLHES(0.002)DFSGVTPQR	GGLNTPLHESDFS(0.001)GVT(0.999)PQR	GGLNT(1)PLHESDFSGVTPQR	GGLNTPLHESDFS(0.003)GVT(0.997)PQR	GGLNTPLHESDFSGVT(1)PQR
O75533	SF3B1	SRWDETPASQMGGSTPVLTPGK_2 Phospho (STY)	-1.15017	4.57709e-05	0.116267	-0.959479	-1.37523	-1.267	-0.998978	S(0.042)RWDET(0.952)PAS(0.006)QMGGS(0.228)T(0.769)PVLT(0.002)PGK	SRWDETPASQMGGS(0.537)T(0.463)PVLT(1)PGK	SRWDETPAS(0.001)QMGGS(0.537)T(0.463)PVLT(1)PGK	S(0.076)RWDET(0.809)PAS(0.125)QMGGS(0.539)T(0.445)PVLT(0.005)PGK		SRWDETPASQMGGS(0.466)T(0.535)PVLT(0.999)PGK		SRWDETPASQMGGS(0.47)T(0.545)PVLT(0.985)PGK
O75533	SF3B1	VLPPPAGYVPIRTPARK_Phospho (STY)	-2.18884	7.31615e-05	0.135059	-2.16013	-2.3893	-2.68425	-1.52168	VLPPPAGY(0.001)VPIRT(0.999)PARK		VLPPPAGY(0.001)VPIRT(0.999)PARK		VLPPPAGYVPIRT(1)PARK		VLPPPAGYVPIRT(1)PARK
O75533	SF3B1	GGDSIGETPTPGASK_2 Phospho (STY)	-1.42887	7.70237e-05	0.135059	-1.2997	-1.71053	-1.65098	-1.05426		GGDSIGET(1)PT(0.999)PGAS(0.001)K	GGDSIGET(1)PT(0.911)PGAS(0.089)K	GGDSIGET(1)PT(0.998)PGAS(0.002)K	GGDSIGET(1)PT(0.997)PGAS(0.003)K	GGDSIGET(1)PT(0.999)PGAS(0.001)K	GGDS(0.011)IGET(0.989)PT(0.991)PGAS(0.009)K	GGDSIGET(1)PT(0.981)PGAS(0.019)K
Q99459	CDC5L	ILQEAQNLMALTNVDTPLK_Phospho (STY)	-2.4815	8.59197e-05	0.135059	-1.76599	-2.30619	-3.13181	-2.72201	ILQEAQNLMALTNVDT(1)PLK	ILQEAQNLMALT(0.025)NVDT(0.975)PLK	ILQEAQNLMALTNVDT(1)PLK	ILQEAQNLMALTNVDT(1)PLK	ILQEAQNLMALTNVDT(1)PLK		ILQEAQNLMALTNVDT(1)PLK
O75533	SF3B1	VLPPPAGYVPIRTPAR_Phospho (STY)	-2.4264	9.57037e-05	0.135059	-2.48664	-2.44731	-3.09782	-1.67382	VLPPPAGY(0.002)VPIRT(0.998)PAR		VLPPPAGYVPIRT(1)PAR		VLPPPAGYVPIRT(1)PAR		VLPPPAGY(0.003)VPIRT(0.997)PAR
Q7Z6E9	RBBP6	DFTPNRDK_Phospho (STY)	-1.08568	0.000120784	0.140875	-0.905315	-1.26608	-1.32483	-0.846489	DFT(1)PNRDK	DFT(1)PNRDK	DFT(1)PNRDK	DFT(1)PNRDK		DFT(1)PNRDK	DFT(1)PNRDK	DFT(1)PNRDK
O75533	SF3B1	LTATPTPLGGMTGFHMQTEDR_2 Phospho (STY)	-3.30048	0.000142027	0.140875	-3.44012	-3.2284	-4.32784	-2.20555	LT(0.007)AT(0.994)PT(0.993)PLGGMT(0.006)GFHMQTEDR	LTAT(1)PT(1)PLGGMTGFHMQTEDR	LT(0.009)AT(0.992)PT(0.999)PLGGMTGFHMQTEDR	LT(0.305)AT(0.696)PT(0.999)PLGGMTGFHMQTEDR	LT(0.28)AT(0.731)PT(0.989)PLGGMTGFHMQTEDR		LT(0.449)AT(0.551)PT(1)PLGGMTGFHMQTEDR	LT(0.004)AT(0.996)PT(1)PLGGMTGFHMQTEDR
O75533	SF3B1	WDQTADQTPGATPK_2 Phospho (STY)	-1.56732	0.000196486	0.146798	-1.21528	-1.80756	-2.04447	-1.20198	WDQT(0.001)ADQT(1)PGAT(1)PK	WDQTADQT(1)PGAT(1)PK	WDQTADQT(1)PGAT(1)PK	WDQTADQT(1)PGAT(1)PK	WDQTADQT(1)PGAT(1)PK	WDQTADQT(1)PGAT(1)PK	WDQTADQT(1)PGAT(1)PK	WDQTADQT(1)PGAT(1)PK
O75533	SF3B1	KLSSWDQAETPGHTPSLR_2 Phospho (STY)	-1.49388	0.000321067	0.168897	-1.36955	-1.68074	-1.98965	-0.935595	KLSSWDQAET(1)PGHT(0.967)PS(0.033)LR	KLS(0.002)S(0.002)WDQAET(0.993)PGHT(0.824)PS(0.179)LR	KLS(0.015)S(0.055)WDQAET(0.933)PGHT(0.832)PS(0.166)LR	KLS(0.455)S(0.42)WDQAET(0.147)PGHT(0.818)PS(0.161)LR	KLSSWDQAET(1)PGHT(0.85)PS(0.151)LR	KLS(0.009)S(0.025)WDQAET(0.968)PGHT(0.835)PS(0.163)LR	KLSS(0.001)WDQAET(0.999)PGHT(0.923)PS(0.077)LR	KLSSWDQAET(1)PGHT(0.97)PS(0.03)LR
O75533	SF3B1	LSSWDQAETPGHTPSLR_2 Phospho (STY)	-1.53966	0.000345747	0.168897	-1.41374	-1.778	-2.02749	-0.939434	LSSWDQAET(0.999)PGHT(0.886)PS(0.115)LR	LSSWDQAET(1)PGHT(0.865)PS(0.135)LR	LSSWDQAET(1)PGHT(0.885)PS(0.115)LR	LSSWDQAET(1)PGHT(0.98)PS(0.02)LR	LSSWDQAET(1)PGHT(0.857)PS(0.143)LR	LSSWDQAET(0.994)PGHT(0.875)PS(0.13)LR	LSSWDQAET(1)PGHT(0.979)PS(0.021)LR	LSSWDQAET(1)PGHT(0.885)PS(0.115)LR
O75533	SF3B1	TMIISPERLDPFADGGKTPDPK_Oxidation (M),2 Phospho (STY)	-1.67811	0.000418232	0.196739	-1.49005	-2.01166	-2.20562	-1.0051	TMIIS(1)PERLDPFADGGKT(1)PDPK	TMIIS(1)PERLDPFADGGKT(1)PDPK	T(0.009)MIIS(0.991)PERLDPFADGGKT(1)PDPK	T(0.005)MIIS(0.995)PERLDPFADGGKT(1)PDPK	T(0.001)MIIS(0.999)PERLDPFADGGKT(1)PDPK	T(0.018)MIIS(0.982)PERLDPFADGGKT(1)PDPK		T(0.015)MIIS(0.985)PERLDPFADGGKT(1)PDPK
O75533	SF3B1	IWDPTPSHTPAGAATPGR_Phospho (STY)	-1.19379	0.000439232	0.199239	-1.35923	-1.15824	-1.56951	-0.688158	IWDPT(0.001)PS(0.007)HT(0.988)PAGAAT(0.004)PGR		IWDPT(0.01)PS(0.012)HT(0.975)PAGAAT(0.003)PGR		IWDPTPS(0.001)HT(0.999)PAGAATPGR		IWDPT(0.004)PS(0.011)HT(0.978)PAGAAT(0.007)PGR
Q99459	CDC5L	GGLNTPLHESDFSGVTPQR_2 Phospho (STY)	-1.81396	0.000602465	0.246836	-2.62154	-1.95663	-1.12815	-1.54952	GGLNT(1)PLHESDFS(0.001)GVT(0.999)PQR	GGLNT(1)PLHESDFS(0.001)GVT(0.999)PQR	GGLNT(1)PLHESDFS(0.003)GVT(0.997)PQR	GGLNT(0.998)PLHES(0.002)DFS(0.023)GVT(0.977)PQR	GGLNT(0.998)PLHES(0.002)DFS(0.018)GVT(0.981)PQR	GGLNT(1)PLHESDFSGVT(1)PQR	GGLNT(1)PLHESDFS(0.018)GVT(0.982)PQR	GGLNT(1)PLHES(0.001)DFS(0.095)GVT(0.904)PQR
O75533	SF3B1	TMIISPERLDPFADGGKTPDPK_2 Phospho (STY)	-1.61019	0.000672447	0.251198	-1.45662	-1.85071	-2.23937	-0.894054	T(0.051)MIIS(0.949)PERLDPFADGGKT(1)PDPK	T(0.001)MIIS(0.999)PERLDPFADGGKT(1)PDPK	T(0.022)MIIS(0.978)PERLDPFADGGKT(1)PDPK	T(0.014)MIIS(0.986)PERLDPFADGGKT(1)PDPK	T(0.001)MIIS(0.999)PERLDPFADGGKT(1)PDPK	T(0.012)MIIS(0.988)PERLDPFADGGKT(1)PDPK	T(0.001)MIIS(0.999)PERLDPFADGGKT(1)PDPK	TMIIS(1)PERLDPFADGGKT(1)PDPK
Q99459	CDC5L	SGTTPKPVINSTPGRTPLR_2 Phospho (STY)	-1.48539	0.000750594	0.255923	-1.73555	-0.738488	-1.99068	-1.47684	S(0.264)GT(0.237)T(0.5)PKPVINS(0.528)T(0.47)PGRT(0.002)PLR			S(0.321)GT(0.358)T(0.321)PKPVINS(0.256)T(0.728)PGRT(0.016)PLR		S(0.334)GT(0.366)T(0.305)PKPVINS(0.52)T(0.475)PGRTPLR
O75533	SF3B1	TMIISPERLDPFADGGK_Oxidation (M),Phospho (STY)	-1.07289	0.00196371	0.372256	-1.00342	-1.03439	-1.70279	-0.550953	T(0.002)MIIS(0.998)PERLDPFADGGK	T(0.007)MIIS(0.993)PERLDPFADGGK	TMIIS(1)PERLDPFADGGK		T(0.002)MIIS(0.998)PERLDPFADGGK		TMIIS(1)PERLDPFADGGK	T(0.006)MIIS(0.994)PERLDPFADGGK
O75533	SF3B1	TMIISPERLDPFADGGK_Phospho (STY)	-1.10896	0.00317681	0.449336	-0.892274	-1.31417	-1.75547	-0.473915	T(0.001)MIIS(0.999)PERLDPFADGGK	T(0.003)MIIS(0.997)PERLDPFADGGK	TMIIS(1)PERLDPFADGGK	TMIIS(1)PERLDPFADGGK	T(0.004)MIIS(0.996)PERLDPFADGGK		TMIIS(1)PERLDPFADGGK
O75533	SF3B1	IWDPTPSHTPAGAATPGRGDTPGHATPGHGGATSSAR_3 Phospho (STY)	-1.12703	0.00477957	0.506199	-1.35086	-1.32002	-1.61536	-0.221894	IWDPT(0.162)PS(0.11)HT(0.119)PAGAAT(0.772)PGRGDT(0.838)PGHAT(0.984)PGHGGAT(0.005)S(0.005)S(0.005)AR		IWDPT(0.032)PS(0.159)HT(0.821)PAGAAT(0.987)PGRGDT(0.992)PGHAT(0.008)PGHGGATSSAR	IWDPT(0.175)PS(0.202)HT(0.238)PAGAAT(0.394)PGRGDT(0.991)PGHAT(0.963)PGHGGAT(0.011)S(0.012)S(0.013)AR	IWDPT(0.004)PS(0.326)HT(0.066)PAGAAT(0.604)PGRGDT(1)PGHAT(0.995)PGHGGAT(0.002)S(0.002)S(0.002)AR	IWDPT(0.001)PSHT(0.005)PAGAAT(0.995)PGRGDT(0.999)PGHAT(1)PGHGGATSSAR	IWDPT(0.015)PS(0.009)HT(0.139)PAGAAT(0.838)PGRGDT(0.999)PGHAT(0.988)PGHGGAT(0.005)S(0.004)S(0.003)AR	IWDPT(0.011)PS(0.013)HT(0.97)PAGAAT(0.975)PGRGDT(0.202)PGHAT(0.815)PGHGGAT(0.004)S(0.005)S(0.004)AR
Q9UQ35	SRRM2	SSTGPEPPAPTPLLAER_Phospho (STY)	-1.20215	0.00779328	0.521641	-0.104665	-1.74876	-1.5394	-1.41579	S(0.333)S(0.333)T(0.333)GPEPPAPTPLLAER	S(0.317)S(0.317)T(0.365)GPEPPAPTPLLAER	SSTGPEPPAPT(1)PLLAER		S(0.001)S(0.001)T(0.001)GPEPPAPT(0.998)PLLAER		S(0.003)S(0.003)T(0.002)GPEPPAPT(0.993)PLLAER
Q7Z6E9	RBBP6	LEVTEIVKPSPK_Phospho (STY)	-0.506752	0.000714379	0.255923	-0.318482	-0.599916	-0.566145	-0.542466	LEVTEIVKPS(1)PK	LEVTEIVKPS(1)PK	LEVTEIVKPS(1)PK	LEVTEIVKPS(1)PK	LEVTEIVKPS(1)PK	LEVTEIVKPS(1)PK	LEVTEIVKPS(1)PK	LEVT(0.001)EIVKPS(0.999)PK
Q9UQ35	SRRM2	SGTPPRQGSITSPQANEQSVTPQR_Phospho (STY)	0.393537	0.00105946	0.297573	0.321413	0.331062	0.454996	0.466676		S(0.197)GT(0.186)PPRQGS(0.197)IT(0.197)S(0.222)PQANEQSVTPQR	S(0.369)GT(0.342)PPRQGS(0.076)IT(0.099)S(0.114)PQANEQSVTPQR			S(0.44)GT(0.44)PPRQGS(0.081)IT(0.02)S(0.02)PQANEQSVTPQR		S(0.367)GT(0.367)PPRQGS(0.07)IT(0.098)S(0.098)PQANEQSVTPQR
P30414	NKTR	LDTPDINIVLK_Phospho (STY)	-0.383749	0.00185832	0.372208	-0.228072	-0.469442	-0.423525	-0.413956	LDT(1)PDINIVLK		LDT(1)PDINIVLK		LDT(1)PDINIVLK	LDT(1)PDINIVLK	LDT(1)PDINIVLK	LDT(1)PDINIVLK
Q9UQ35	SRRM2	SGTPPRQGSITSPQANEQSVTPQRR_Phospho (STY)	0.454734	0.00366206	0.462856	0.673231	0.2476	0.561417	0.336689	SGT(1)PPRQGSITSPQANEQSVTPQRR		S(0.508)GT(0.459)PPRQGS(0.032)IT(0.001)SPQANEQSVTPQRR		S(0.483)GT(0.483)PPRQGS(0.029)IT(0.002)S(0.002)PQANEQSVT(0.001)PQRR		S(0.525)GT(0.464)PPRQGS(0.009)IT(0.002)SPQANEQSVTPQRR
Q9UK58	CCNL1	GLNPDGTPALSTLGGFSPASKPSSPR_Phospho (STY)	0.158638	0.0581882	0.535339	0.0642749	0.225909	0.0754252	0.268943	GLNPDGTPALSTLGGFS(0.025)PAS(0.242)KPS(0.421)S(0.312)PR		GLNPDGTPALSTLGGFS(0.001)PAS(0.033)KPS(0.483)S(0.483)PR	GLNPDGTPALSTLGGFS(0.042)PAS(0.111)KPS(0.371)S(0.476)PR	GLNPDGTPALS(0.003)T(0.003)LGGFS(0.058)PAS(0.406)KPS(0.265)S(0.265)PR		GLNPDGTPALSTLGGFS(0.001)PAS(0.02)KPS(0.489)S(0.489)PR
O94906	PRPF6	GYLTDLNSMIPTHGGDINDIK_Phospho (STY)	0.198098	0.479341	0.736917	1.04676	-0.560308	0.32229	-0.0163468	GY(0.002)LT(0.991)DLNS(0.006)MIPT(0.001)HGGDINDIK		GYLT(1)DLNSMIPTHGGDINDIK		GYLT(1)DLNSMIPTHGGDINDIK		GYLT(0.999)DLNS(0.001)MIPTHGGDINDIK
Q9Y5B0	CTDP1	EVDDILGEGSDDSDSEK_Phospho (STY)	0.0921907			0.237855		0.241481	-0.202764		EVDDILGEGS(0.004)DDS(0.485)DS(0.51)EK	EVDDILGEGS(0.148)DDS(0.351)DS(0.501)EK	EVDDILGEGS(0.005)DDS(0.967)DS(0.028)EK	EVDDILGEGS(0.083)DDS(0.459)DS(0.459)EK	EVDDILGEGS(0.97)DDS(0.011)DS(0.019)EK	EVDDILGEGS(0.017)DDS(0.491)DS(0.491)EK	EVDDILGEGS(0.996)DDS(0.003)DS(0.001)EK
Q96S94	CCNL2	GLLPGGTQVLDGTSGFSPAPK_Phospho (STY)	-0.411878			-0.457447		-0.385695	-0.392493	GLLPGGTQVLDGT(0.001)S(0.005)GFS(0.994)PAPK	GLLPGGTQVLDGTS(0.005)GFS(0.995)PAPK	GLLPGGTQVLDGTSGFS(0.999)PAPK	GLLPGGTQVLDGTS(0.001)GFS(0.999)PAPK	GLLPGGTQVLDGTS(0.001)GFS(0.999)PAPK	GLLPGGTQVLDGT(0.002)S(0.023)GFS(0.976)PAPK	GLLPGGTQVLDGTS(0.001)GFS(0.999)PAPK	GLLPGGTQVLDGT(0.089)S(0.597)GFS(0.314)PAPK
Q8WWY3	PRPF31	SSGTASSVAFTPLQGLEIVNPQAAEK_2 Phospho (STY)	0.331496			0.304606	0.212505	0.477378		S(0.121)S(0.135)GT(0.169)AS(0.271)S(0.305)VAFT(0.999)PLQGLEIVNPQAAEK	S(0.157)S(0.17)GT(0.215)AS(0.256)S(0.28)VAFT(0.922)PLQGLEIVNPQAAEK		S(0.024)S(0.03)GT(0.165)AS(0.699)S(0.082)VAFT(1)PLQGLEIVNPQAAEK		S(0.125)S(0.157)GT(0.248)AS(0.396)S(0.074)VAFT(1)PLQGLEIVNPQAAEK
Q9UQ35	SRRM2	TPAALAALSLTGSGTPPTAANYPSSSR_Phospho (STY)	-0.636075	0.000127235	0.140875	-0.581901	-0.625626	-0.769462	-0.56731	TPAALAALS(0.017)LT(0.043)GS(0.092)GT(0.841)PPT(0.006)AANYPSSSR	TPAALAALS(0.25)LT(0.25)GS(0.25)GT(0.25)PPT(0.002)AANYPSSSR	TPAALAALSLTGS(0.035)GT(0.964)PPT(0.001)AANYPSSSR		TPAALAALS(0.045)LT(0.187)GS(0.187)GT(0.572)PPT(0.009)AANYPSSSR		TPAALAALS(0.014)LT(0.294)GS(0.294)GT(0.395)PPT(0.002)AANYPSSSR
Q9UK58	CCNL1	QQASKSPYNGVR_Phospho (STY)	-0.556829	0.000148377	0.140875	-0.479597	-0.577436	-0.618359	-0.551925	QQAS(0.627)KS(0.372)PY(0.002)NGVR	QQAS(0.976)KS(0.024)PYNGVR	QQAS(0.944)KS(0.056)PYNGVR	QQAS(0.868)KS(0.131)PYNGVR	QQAS(0.5)KS(0.5)PYNGVR	QQAS(0.031)KS(0.856)PY(0.113)NGVR	QQAS(0.98)KS(0.02)PYNGVR	QQAS(0.053)KS(0.946)PYNGVR
Q8IYB3	SRRM1	KAASPSPQSVRR_3 Phospho (STY)	-0.843474	0.000158878	0.140875	-0.66722	-1.0169	-0.988046	-0.70173		KAAS(1)PS(1)PQS(1)VRR		KAAS(1)PS(1)PQS(1)VRR		KAAS(1)PS(1)PQS(1)VRR		KAAS(1)PS(1)PQS(1)VRR
Q9NYV4	CDK12	DMGLVTPEAASLGTVIK_Phospho (STY)	-0.651855	0.000173579	0.140875	-0.525223	-0.59785	-0.797087	-0.687259	DMGLVT(1)PEAASLGTVIK		DMGLVT(1)PEAASLGTVIK		DMGLVT(0.999)PEAAS(0.001)LGTVIK		DMGLVT(0.999)PEAAS(0.001)LGTVIK
O14646	CHD1	STPEHTWSSR_Phospho (STY)	-0.5451	0.000177466	0.140875	-0.502108	-0.487433	-0.564039	-0.626821	S(0.5)T(0.5)PEHTWSSR	S(0.496)T(0.496)PEHT(0.006)WS(0.001)S(0.001)R	S(0.428)T(0.572)PEHTWSSR	S(0.5)T(0.5)PEHTWSSR	S(0.57)T(0.43)PEHTWSSR	S(0.5)T(0.5)PEHTWSSR	S(0.014)T(0.986)PEHTWSSR	S(0.141)T(0.859)PEHTWSSR
Q5VUA4	ZNF318	ITVGNDHFCVSTPERR_Phospho (STY)	-0.695783	0.000234924	0.160746	-0.71432	-0.904058	-0.592843	-0.571912	ITVGNDHFCVS(0.585)T(0.415)PERR		ITVGNDHFCVS(0.222)T(0.778)PERR		ITVGNDHFCVS(0.581)T(0.419)PERR		ITVGNDHFCVS(0.604)T(0.396)PERR
Q9H9J4	USP42	NGGELTHPTHSPGQSSPRPVISQR_Phospho (STY),Deamidation (NQ)	-0.778086	0.000240468	0.160746	-0.525714	-0.967988	-0.835029	-0.783613	NGGELT(0.003)HPT(0.002)HS(0.131)PGQS(0.42)S(0.42)PRPVIS(0.024)QR		NGGELTHPT(0.006)HS(0.983)PGQS(0.005)S(0.005)PRPVISQR			NGGELT(0.009)HPT(0.007)HS(0.021)PGQS(0.454)S(0.454)PRPVIS(0.054)QR
O60716	CTNND1	GSLASLDSLRK_3 Phospho (STY)	-0.605248	0.000256986	0.163199	-0.588511	-0.770718	-0.573107	-0.488658	GS(1)LAS(1)LDS(1)LRK	GS(1)LAS(1)LDS(1)LRK	GS(1)LAS(1)LDS(1)LRK	GS(1)LAS(1)LDS(1)LRK	GS(1)LAS(1)LDS(1)LRK	GS(1)LAS(1)LDS(1)LRK		GS(1)LAS(1)LDS(1)LRK
Q6P1X5	TAF2	DKEPFTFSSPASGR_Phospho (STY)	-0.577092	0.0002775	0.167834	-0.446909	-0.677379	-0.657757	-0.526323	DKEPFTFS(0.252)S(0.744)PAS(0.005)GR	DKEPFTFS(0.089)S(0.909)PAS(0.002)GR	DKEPFTFS(0.026)S(0.673)PAS(0.301)GR	DKEPFTFS(0.169)S(0.487)PAS(0.344)GR	DKEPFTFS(0.2)S(0.786)PAS(0.014)GR	DKEPFTFS(0.057)S(0.887)PAS(0.057)GR	DKEPFTFS(0.039)S(0.858)PAS(0.102)GR	DKEPFT(0.001)FS(0.417)S(0.417)PAS(0.166)GR
Q96I25	RBM17	QIVDTPPHVAAGLK_Phospho (STY)	-0.803604	0.000333023	0.168897	-0.553621	-0.857235	-1.06501	-0.738552	QIVDT(1)PPHVAAGLK		QIVDT(1)PPHVAAGLK	QIVDT(1)PPHVAAGLK	QIVDT(1)PPHVAAGLK		QIVDT(1)PPHVAAGLK
Q9UQ35	SRRM2	MAPALSGANLTSPR_Phospho (STY)	-0.462657	0.000335102	0.168897	-0.517526	-0.491968	-0.416016	-0.425116	MAPALSGANLT(0.666)S(0.334)PR	MAPALS(0.001)GANLT(0.185)S(0.814)PR	MAPALSGANLT(0.69)S(0.31)PR	MAPALSGANLT(0.708)S(0.292)PR	MAPALSGANLT(0.085)S(0.915)PR	MAPALSGANLT(0.082)S(0.918)PR	MAPALSGANLT(0.219)S(0.781)PR	MAPALSGANLT(0.114)S(0.886)PR
Q9UK58	CCNL1	QQASKSPYNGVR_Phospho (STY),Deamidation (NQ)	-0.618466	0.000345479	0.168897	-0.421487	-0.692866	-0.743632	-0.61588	QQAS(0.745)KS(0.254)PY(0.001)NGVR		QQAS(0.121)KS(0.876)PY(0.003)NGVR	QQAS(0.5)KS(0.5)PYNGVR	QQAS(0.5)KS(0.5)PYNGVR		QQAS(0.866)KS(0.134)PYNGVR
Q13573	SNW1	GPPSPPAPVMHSPSR_Phospho (STY)	0.784123	0.000504205	0.220824	0.607837	0.927239	1.03622	0.565192	GPPS(1)PPAPVMHSPSR	GPPS(1)PPAPVMHSPSR	GPPS(1)PPAPVMHSPSR	GPPS(1)PPAPVMHSPSR	GPPS(1)PPAPVMHSPSR	GPPS(1)PPAPVMHSPSR	GPPS(1)PPAPVMHSPSR	GPPS(1)PPAPVMHSPSR
O94888	UBXN7	SESLIDASEDSQLEAAIR_2 Phospho (STY)	0.537899	0.000547066	0.231609	0.405715	0.709524	0.550896	0.485462	S(0.013)ES(0.987)LIDASEDS(1)QLEAAIR	S(0.109)ES(0.891)LIDAS(0.004)EDS(0.996)QLEAAIR	S(0.015)ES(0.985)LIDAS(0.002)EDS(0.998)QLEAAIR	S(0.008)ES(0.992)LIDASEDS(1)QLEAAIR	S(0.015)ES(0.985)LIDASEDS(1)QLEAAIR	S(0.052)ES(0.948)LIDASEDS(1)QLEAAIR	S(0.022)ES(0.978)LIDASEDS(1)QLEAAIR	S(0.067)ES(0.933)LIDASEDS(1)QLEAAIR
P11387	TOP1	ENGFSSPPQIKDEPEDDGYFVPPK_Phospho (STY),Deamidation (NQ)	-0.39448	0.000626874	0.24881	-0.444221	-0.389757	-0.365602	-0.378341	ENGFS(0.5)S(0.5)PPQIKDEPEDDGYFVPPK	ENGFS(0.5)S(0.5)PPQIKDEPEDDGYFVPPK	ENGFS(0.28)S(0.72)PPQIKDEPEDDGYFVPPK	ENGFS(0.5)S(0.5)PPQIKDEPEDDGYFVPPK			ENGFS(0.5)S(0.5)PPQIKDEPEDDGYFVPPK
Q6PCB5	RSBN1L	AEPPSPVHCVAAAAPTATVSEK_Acetyl (Protein N-term),Phospho (STY)	-0.462363	0.000652499	0.251133	-0.338737	-0.447882	-0.568805	-0.49403	AEPPS(1)PVHCVAAAAPTATVSEK	AEPPS(1)PVHCVAAAAPTATVSEK	AEPPS(1)PVHCVAAAAPTATVSEK	AEPPS(1)PVHCVAAAAPTATVSEK	AEPPS(1)PVHCVAAAAPTATVSEK	AEPPS(1)PVHCVAAAAPTATVSEK	AEPPS(1)PVHCVAAAAPTATVSEK	AEPPS(1)PVHCVAAAAPTATVSEK
O75533	SF3B1	WDQTADQTPGATPK_Phospho (STY)	-0.900023	0.000747922	0.255923	-0.981342	-1.28203	-0.779691	-0.557033	WDQTADQT(0.003)PGAT(0.997)PK	WDQTADQT(0.001)PGAT(0.999)PK	WDQTADQT(1)PGATPK	WDQTADQT(0.998)PGAT(0.002)PK	WDQTADQT(0.002)PGAT(0.998)PK	WDQTADQT(0.085)PGAT(0.915)PK	WDQTADQT(0.199)PGAT(0.801)PK
Q13573	SNW1	GPPSPPAPVMHSPSR_Oxidation (M),Phospho (STY)	0.669459	0.000769308	0.255923	0.798319	0.732263	0.791733	0.355519	GPPS(1)PPAPVMHSPSR	GPPS(1)PPAPVMHSPSR	GPPS(1)PPAPVMHSPSR	GPPS(1)PPAPVMHSPSR	GPPS(1)PPAPVMHSPSR			GPPS(1)PPAPVMHSPSR
O14646	CHD1	SPYGSRSPFEHSVEHK_2 Phospho (STY)	-0.492983	0.000785842	0.255923	-0.453858	-0.572262	-0.611993	-0.33382	S(0.968)PY(0.032)GS(0.606)RS(0.393)PFEHSVEHK	S(0.983)PY(0.018)GS(0.319)RS(0.679)PFEHS(0.001)VEHK		S(0.762)PY(0.224)GS(0.573)RS(0.437)PFEHS(0.004)VEHK	S(0.999)PY(0.001)GS(0.273)RS(0.727)PFEHSVEHK	S(0.92)PY(0.143)GS(0.215)RS(0.722)PFEHS(0.001)VEHK	S(0.996)PY(0.004)GS(0.066)RS(0.934)PFEHSVEHK	S(0.933)PY(0.07)GS(0.572)RS(0.419)PFEHS(0.007)VEHK
Q99590	SCAF11	IDRDSYSPR_Phospho (STY)	-0.406876	0.000829351	0.261469	-0.476656	-0.45836	-0.364364	-0.328124	IDRDS(0.001)YS(0.999)PR		IDRDS(0.003)YS(0.997)PR	IDRDS(0.628)Y(0.004)S(0.369)PR	IDRDS(0.115)Y(0.003)S(0.882)PR	IDRDS(0.047)YS(0.953)PR	IDRDS(0.004)YS(0.996)PR
Q86VM9	ZC3H18	SSQQPSTPQQAPPGQPQQGTFVAHK_Phospho (STY)	-0.875815	0.000844048	0.261469	-1.03771	-0.668781	-1.22489	-0.571876	S(0.003)S(0.003)QQPS(0.461)T(0.534)PQQAPPGQPQQGTFVAHK	S(0.005)S(0.005)QQPS(0.495)T(0.495)PQQAPPGQPQQGTFVAHK	S(0.007)S(0.007)QQPS(0.493)T(0.493)PQQAPPGQPQQGTFVAHK	S(0.002)S(0.002)QQPS(0.44)T(0.555)PQQAPPGQPQQGTFVAHK	S(0.013)S(0.013)QQPS(0.487)T(0.487)PQQAPPGQPQQGTFVAHK	S(0.017)S(0.017)QQPS(0.292)T(0.675)PQQAPPGQPQQGTFVAHK	S(0.005)S(0.005)QQPS(0.495)T(0.495)PQQAPPGQPQQGTFVAHK	SSQQPS(0.372)T(0.628)PQQAPPGQPQQGTFVAHK
Q9HCG8	CWC22	SYDSSMESR_Phospho (STY)	-0.444859	0.000883976	0.267319	-0.467561	-0.466482	-0.545573	-0.29982	S(0.993)Y(0.007)DSSMESR	S(1)YDSSMESR	S(1)YDSSMESR	S(1)YDSSMESR	S(0.993)Y(0.007)DSSMESR	S(1)YDSSMESR	S(1)YDSSMESR	S(1)YDSSMESR
Q8IYB3	SRRM1	AVAAAAAAAVTPAAIAAATTTLAQEEPVAAPEPK_Phospho (STY)	-0.957761	0.00101452	0.297573	-1.15339	-1.03736	-1.20768	-0.43262	AVAAAAAAAVT(0.979)PAAIAAAT(0.017)T(0.004)T(0.001)LAQEEPVAAPEPK		AVAAAAAAAVT(0.25)PAAIAAAT(0.25)T(0.25)T(0.25)LAQEEPVAAPEPK		AVAAAAAAAVT(0.634)PAAIAAAT(0.164)T(0.164)T(0.038)LAQEEPVAAPEPK		AVAAAAAAAVT(0.999)PAAIAAAT(0.001)TTLAQEEPVAAPEPK
P11387	TOP1	ENGFSSPPQIKDEPEDDGYFVPPK_Phospho (STY)	-0.352037	0.00106619	0.297573	-0.318465	-0.381949	-0.328977	-0.378756	ENGFS(0.474)S(0.526)PPQIKDEPEDDGYFVPPK	ENGFS(0.5)S(0.5)PPQIKDEPEDDGYFVPPK	ENGFS(0.454)S(0.546)PPQIKDEPEDDGYFVPPK	ENGFS(0.31)S(0.69)PPQIKDEPEDDGYFVPPK	ENGFS(0.265)S(0.735)PPQIKDEPEDDGYFVPPK	ENGFS(0.28)S(0.72)PPQIKDEPEDDGYFVPPK	ENGFS(0.5)S(0.5)PPQIKDEPEDDGYFVPPK	ENGFS(0.5)S(0.5)PPQIKDEPEDDGYFVPPK
Q05519	SRSF11	GTGDSLRESK_Phospho (STY)	-0.563692	0.00107803	0.297573	-0.298781	-0.655632	-0.702209	-0.598147	GTGDS(0.999)LRES(0.001)K	GTGDS(0.994)LRES(0.006)K	GTGDS(1)LRESK	GTGDS(0.997)LRES(0.003)K			GTGDS(1)LRESK	GTGDS(0.927)LRES(0.072)K
Q13573	SNW1	GPPSPPAPVMHSPSRK_Phospho (STY)	0.671619	0.00110117	0.297573	0.459182	0.872776	0.878521	0.475997	GPPS(1)PPAPVMHSPSRK	GPPS(0.003)PPAPVMHS(0.827)PS(0.17)RK	GPPS(0.001)PPAPVMHS(0.751)PS(0.248)RK	GPPSPPAPVMHS(0.822)PS(0.178)RK	GPPS(1)PPAPVMHSPSRK	GPPS(1)PPAPVMHSPSRK	GPPS(1)PPAPVMHSPSRK	GPPS(1)PPAPVMHSPSRK
O15042	U2SURP	ESLCDSPHQNLSR_Phospho (STY)	-0.442043	0.00116931	0.309403	-0.321591	-0.577823	-0.367076	-0.501683	ESLCDS(1)PHQNLSR	ESLCDS(1)PHQNLSR	ESLCDS(1)PHQNLSR	ESLCDS(0.984)PHQNLS(0.016)R	ESLCDS(1)PHQNLSR	ES(0.002)LCDS(0.994)PHQNLS(0.004)R	ES(0.005)LCDS(0.97)PHQNLS(0.025)R	ES(0.001)LCDS(0.998)PHQNLS(0.001)R
Q8IVT2	MISP	RALSSDSILSPAPDAR_2 Phospho (STY)	-0.360413	0.0012463	0.323046	-0.4155	-0.392145	-0.354015	-0.27999		RALS(0.744)S(0.263)DS(0.992)ILS(0.001)PAPDAR	RALS(0.376)S(0.425)DS(0.202)ILS(0.998)PAPDAR	RALS(0.759)S(0.263)DS(0.978)ILSPAPDAR	RALS(0.638)S(0.638)DS(0.723)ILS(0.001)PAPDAR	RALS(0.531)S(0.579)DS(0.76)ILS(0.13)PAPDAR	RALS(0.884)S(0.67)DS(0.442)ILS(0.003)PAPDAR	RALS(0.597)S(0.247)DS(0.288)ILS(0.868)PAPDAR
O60716	CTNND1	LRSYEDMIGEEVPSDQYYWAPLAQHER_Phospho (STY)	-0.712264	0.00127319	0.323416	-0.966156	-0.875094	-0.632051	-0.375756	LRS(0.963)Y(0.037)EDMIGEEVPSDQYYWAPLAQHER		LRS(0.538)Y(0.462)EDMIGEEVPSDQYYWAPLAQHER	LRS(0.54)Y(0.46)EDMIGEEVPSDQYYWAPLAQHER	LRS(0.915)Y(0.085)EDMIGEEVPSDQYYWAPLAQHER	LRS(0.925)Y(0.075)EDMIGEEVPSDQYYWAPLAQHER	LRS(0.856)Y(0.143)EDMIGEEVPSDQYYWAPLAQHER	LRS(0.955)Y(0.044)EDMIGEEVPS(0.001)DQYYWAPLAQHER
Q99570	PIK3R4	KPVIPVLSSTILPSTYQIR_Phospho (STY)	0.536412	0.0013544	0.337298	0.409797	0.804189	0.443957	0.487707	KPVIPVLS(0.258)S(0.326)T(0.416)ILPSTYQIR		KPVIPVLS(0.794)S(0.178)T(0.028)ILPSTYQIR		KPVIPVLS(0.21)S(0.307)T(0.483)ILPSTYQIR		KPVIPVLS(0.72)S(0.149)T(0.13)ILPSTYQIR
Q7Z6E9	RBBP6	LGYLVSPPQQIR_Phospho (STY)	-0.482044	0.00139343	0.340344	-0.67336	-0.305181	-0.44194	-0.507696	LGYLVS(1)PPQQIR		LGYLVS(1)PPQQIR		LGYLVS(1)PPQQIR		LGYLVS(1)PPQQIR
Q9NUQ6	SPATS2L	QHAADTSEARPFRGSVGR_Phospho (STY)	0.356652	0.00152021	0.364305	0.317503	0.448782	0.372682	0.287641	QHAADT(0.002)S(0.007)EARPFRGS(0.991)VGR		QHAADT(0.02)S(0.265)EARPFRGS(0.715)VGR		QHAADT(0.362)S(0.362)EARPFRGS(0.275)VGR		QHAADT(0.004)S(0.041)EARPFRGS(0.955)VGR
Q86YS7	C2CD5	QSSSSDTDLSLTPK_Phospho (STY)	0.384885	0.00170293	0.372208	0.37073	0.247467	0.442887	0.478458	QS(0.231)S(0.564)S(0.101)S(0.101)DT(0.002)DLSLTPK	QS(0.002)S(0.907)S(0.091)S(0.001)DTDLSLTPK	QS(0.012)S(0.829)S(0.147)S(0.012)DTDLSLTPK	QS(0.015)S(0.836)S(0.134)S(0.015)DTDLSLTPK	QS(0.196)S(0.598)S(0.196)S(0.01)DTDLSLTPK	QS(0.462)S(0.238)S(0.266)S(0.034)DTDLSLTPK	QS(0.322)S(0.556)S(0.103)S(0.019)DTDLSLTPK	QS(0.102)S(0.431)S(0.431)S(0.032)DT(0.003)DLSLTPK
Q9Y314	NOSIP	DTAASGYGTQNIRLSR_Phospho (STY)	0.455425	0.00170841	0.372208	0.239096	0.518758	0.57856	0.485285				DTAAS(0.003)GYGT(0.572)QNIRLS(0.425)R	DTAAS(0.002)GYGT(0.183)QNIRLS(0.814)R	DTAAS(0.001)GYGT(0.562)QNIRLS(0.438)R	DTAAS(0.003)GYGT(0.638)QNIRLS(0.359)R	DTAAS(0.004)GYGT(0.498)QNIRLS(0.498)R
Q9H7N4	SCAF1	AAPPPPALTPDSQTVDSSCKTPEVSFLPEEATEEAGVR_2 Phospho (STY)	-0.358705	0.00172598	0.372208	-0.306566	-0.316699	-0.480219	-0.331336		AAPPPPALT(0.268)PDS(0.268)QT(0.268)VDS(0.268)S(0.268)CKT(0.469)PEVS(0.191)FLPEEATEEAGVR	AAPPPPALT(0.724)PDS(0.254)QT(0.254)VDS(0.254)S(0.254)CKT(0.255)PEVS(0.005)FLPEEATEEAGVR			AAPPPPALT(0.33)PDS(0.33)QT(0.33)VDS(0.33)S(0.33)CKT(0.33)PEVS(0.019)FLPEEATEEAGVR	AAPPPPALT(0.617)PDS(0.276)QT(0.275)VDS(0.275)S(0.275)CKT(0.275)PEVS(0.006)FLPEEATEEAGVR
O15013	ARHGEF10	SLIAQDHR_Phospho (STY)	0.422437	0.00174856	0.372208	0.434537	0.3766	0.593843	0.284767		S(1)LIAQDHR	S(1)LIAQDHR	S(1)LIAQDHR		S(1)LIAQDHR	S(1)LIAQDHR	S(1)LIAQDHR
Q13242	SRSF9	GSPHYFSPFRPY_2 Phospho (STY)	-0.325415	0.00180627	0.372208	-0.257477	-0.339948	-0.377577	-0.326657	GS(1)PHYFS(1)PFRPY	GS(1)PHYFS(1)PFRPY	GS(1)PHY(0.001)FS(1)PFRPY	GS(0.998)PHY(0.002)FS(0.999)PFRPY	GS(0.997)PHY(0.005)FS(0.997)PFRPY	GS(1)PHYFS(1)PFRPY	GS(1)PHYFS(1)PFRPY	GS(1)PHY(0.002)FS(0.998)PFRPY
Q9Y2K5	R3HDM2	SASTDLGTADVVLGR_Phospho (STY)	0.374608	0.00180801	0.372208	0.475999	0.422088	0.24959	0.350755	S(0.056)AS(0.436)T(0.436)DLGT(0.072)ADVVLGR	S(0.011)AS(0.494)T(0.494)DLGTADVVLGR	S(0.014)AS(0.493)T(0.493)DLGTADVVLGR	S(0.01)AS(0.898)T(0.092)DLGTADVVLGR	S(0.067)AS(0.811)T(0.122)DLGTADVVLGR	S(0.5)AS(0.397)T(0.103)DLGTADVVLGR	S(0.05)AS(0.475)T(0.475)DLGTADVVLGR	S(0.011)AS(0.494)T(0.494)DLGT(0.001)ADVVLGR
Q9BRD0	BUD13	HGTPDPSPR_Phospho (STY)	0.347088	0.00181285	0.372208	0.415505	0.243084	0.349299	0.380464	HGT(1)PDPSPR	HGT(1)PDPSPR	HGT(1)PDPSPR	HGT(1)PDPSPR	HGT(0.998)PDPS(0.002)PR		HGT(1)PDPSPR	HGT(1)PDPSPR
Q6IQ49	SDE2	VVNTDHGSPEQLQIPVTDSGR_Phospho (STY)	-0.434839	0.00182032	0.372208	-0.298034	-0.407406	-0.631133	-0.402781	VVNT(0.267)DHGS(0.733)PEQLQIPVTDSGR	VVNT(0.557)DHGS(0.443)PEQLQIPVTDSGR	VVNT(0.568)DHGS(0.432)PEQLQIPVTDSGR	VVNT(0.275)DHGS(0.725)PEQLQIPVTDSGR	VVNT(0.364)DHGS(0.636)PEQLQIPVTDSGR	VVNT(0.064)DHGS(0.936)PEQLQIPVTDSGR	VVNT(0.346)DHGS(0.654)PEQLQIPVTDSGR	VVNT(0.541)DHGS(0.459)PEQLQIPVTDSGR
Q96HP0	DOCK6	RGSGSPEDTPR_Phospho (STY)	0.334835	0.00183633	0.372208	0.264751	0.337341	0.320348	0.4169	RGS(0.918)GS(0.082)PEDTPR	RGS(0.924)GS(0.076)PEDTPR	RGS(0.999)GS(0.001)PEDTPR	RGS(1)GSPEDTPR	RGS(0.986)GS(0.014)PEDTPR	RGS(0.5)GS(0.5)PEDTPR		RGS(0.725)GS(0.275)PEDTPR
Q14498	RBM39	YRSPYSGPK_2 Phospho (STY)	0.499673	0.00187555	0.372208	0.284056	0.495141	0.492229	0.727265		Y(0.002)RS(0.995)PY(0.004)S(0.999)GPK	Y(0.055)RS(0.931)PY(0.026)S(0.988)GPK	Y(0.021)RS(0.978)PYS(1)GPK		Y(0.071)RS(0.907)PY(0.038)S(0.983)GPK
O75533	SF3B1	GSETPGATPGSK_Phospho (STY)	-0.721531	0.00190551	0.372256	-0.6381	-0.942028	-0.97296	-0.333036	GS(0.004)ET(0.996)PGATPGSK		GS(0.001)ET(0.999)PGATPGSK	GS(0.006)ET(0.994)PGATPGSK	GSETPGAT(0.864)PGS(0.136)K	GS(0.032)ET(0.966)PGAT(0.002)PGSK	GSETPGAT(0.835)PGS(0.165)K
P46013	MKI67	RVSFGGHLRPELFDENLPPNTPLK_Phospho (STY)	0.593983	0.00195511	0.372256	0.479196	0.479894	0.947554	0.469289	RVS(0.999)FGGHLRPELFDENLPPNT(0.001)PLK		RVS(1)FGGHLRPELFDENLPPNTPLK		RVS(1)FGGHLRPELFDENLPPNTPLK		RVS(1)FGGHLRPELFDENLPPNTPLK
O60664	PLIN3	ELVSSKVSGAQEMVSSAK_Phospho (STY)	0.490478	0.00203357	0.378359	0.353988	0.544957	0.722654	0.340314	ELVS(0.018)S(0.061)KVS(0.921)GAQEMVSSAK	ELVS(0.051)S(0.051)KVS(0.898)GAQEMVS(0.001)SAK	ELVSS(0.001)KVS(0.999)GAQEMVSSAK	ELVS(0.006)S(0.072)KVS(0.922)GAQEMVSSAK	ELVS(0.003)S(0.011)KVS(0.973)GAQEMVS(0.006)S(0.008)AK		ELVSSKVS(0.993)GAQEMVS(0.005)S(0.002)AK	ELVS(0.004)S(0.014)KVS(0.982)GAQEMVSSAK
Q9ULT8	HECTD1	VSTLAGPSSDDENEEESKPEKEDEPQEDAK_Phospho (STY)	0.362031	0.00205549	0.378359	0.416564	0.244776	0.460336	0.326449			VS(0.149)T(0.149)LAGPS(0.351)S(0.351)DDENEEESKPEKEDEPQEDAK	VSTLAGPS(0.005)S(0.995)DDENEEESKPEKEDEPQEDAK	VS(0.042)T(0.111)LAGPS(0.419)S(0.419)DDENEEES(0.009)KPEKEDEPQEDAK		VS(0.076)T(0.023)LAGPS(0.45)S(0.45)DDENEEESKPEKEDEPQEDAK
Q8ND56	LSM14A	TQLSQGRSSPQLDPLRK_2 Phospho (STY)	0.474924	0.00219825	0.398856	0.440649	0.720628	0.300341	0.438079	T(0.01)QLS(0.99)QGRS(0.541)S(0.459)PQLDPLRK	T(0.572)QLS(0.503)QGRS(0.383)S(0.542)PQLDPLRK	T(0.778)QLS(0.221)QGRS(0.068)S(0.933)PQLDPLRK	T(0.002)QLS(0.969)QGRS(0.049)S(0.981)PQLDPLRK	T(0.038)QLS(0.469)QGRS(0.61)S(0.883)PQLDPLRK	T(0.006)QLS(0.992)QGRS(0.04)S(0.962)PQLDPLRK	T(0.001)QLS(0.998)QGRS(0.013)S(0.987)PQLDPLRK	T(0.187)QLS(0.742)QGRS(0.353)S(0.718)PQLDPLRK
Q8IYB3	SRRM1	AASPSPQSVR_3 Phospho (STY)	-0.409946	0.00228632	0.408994	-0.387354	-0.332811	-0.610541	-0.309077	AAS(1)PS(1)PQS(1)VR	AAS(1)PS(1)PQS(1)VR	AAS(1)PS(1)PQS(1)VR	AAS(1)PS(1)PQS(1)VR	AAS(1)PS(1)PQS(1)VR	AAS(1)PS(1)PQS(1)VR		AAS(1)PS(1)PQS(1)VR
Q9Y6M7	SLC4A7	SFADIGKK_Phospho (STY)	0.379429	0.00236271	0.413946	0.45618	0.48097	0.220256	0.360311	S(1)FADIGKK	S(1)FADIGKK	S(1)FADIGKK	S(1)FADIGKK	S(1)FADIGKK	S(1)FADIGKK	S(1)FADIGKK	S(1)FADIGKK
Q52LW3	ARHGAP29	HLNSSQPSGFGPANSLEDVVR_Phospho (STY)	0.33063	0.00240473	0.413946	0.282184	0.322261	0.444294	0.273779	HLNSSQPSGFGPANS(1)LEDVVR	HLNSSQPSGFGPANS(1)LEDVVR	HLNSSQPSGFGPANS(1)LEDVVR	HLNSSQPSGFGPANS(1)LEDVVR	HLNSSQPSGFGPANS(1)LEDVVR	HLNSSQPSGFGPANS(1)LEDVVR	HLNSSQPSGFGPANS(1)LEDVVR	HLNSSQPSGFGPANS(1)LEDVVR
O00267	SUPT5H	DVTNFTVGGFAPMSPR_Oxidation (M),Phospho (STY)	-0.449252	0.00244054	0.413946	-0.699365	-0.371146	-0.377275	-0.349224	DVTNFTVGGFAPMS(1)PR	DVTNFTVGGFAPMS(1)PR	DVT(0.008)NFT(0.18)VGGFAPMS(0.812)PR		DVTNFT(0.002)VGGFAPMS(0.998)PR		DVTNFT(0.002)VGGFAPMS(0.998)PR
Q96HP0	DOCK6	RCSSSLGVPLTEVVEPLDFEDVLLSRPPDAEPGPLR_Phospho (STY)	0.400322	0.00244437	0.413946	0.538249	0.437862	0.215159	0.410017	RCS(0.333)S(0.333)S(0.333)LGVPLT(0.002)EVVEPLDFEDVLLSRPPDAEPGPLR	RCS(0.333)S(0.333)S(0.333)LGVPLTEVVEPLDFEDVLLSRPPDAEPGPLR			RCS(0.325)S(0.325)S(0.325)LGVPLT(0.026)EVVEPLDFEDVLLSRPPDAEPGPLR		RCS(0.261)S(0.327)S(0.411)LGVPLT(0.001)EVVEPLDFEDVLLSRPPDAEPGPLR
Q14839	CHD4	EIIKQEESVDPDYWEK_Phospho (STY)	0.299598	0.00260115	0.4347	0.23977	0.303032	0.359237	0.296352	EIIKQEES(0.999)VDPDY(0.001)WEK	EIIKQEES(1)VDPDYWEK	EIIKQEES(1)VDPDYWEK	EIIKQEES(1)VDPDYWEK	EIIKQEES(1)VDPDYWEK		EIIKQEES(1)VDPDYWEK
O75533	SF3B1	KLSSWDQAETPGHTPSLR_Phospho (STY)	-0.768446	0.00276718	0.445452	-0.612834	-1.13447	-0.978863	-0.347613	KLSSWDQAET(1)PGHTPSLR		KLSSWDQAET(0.014)PGHT(0.705)PS(0.281)LR		KLSSWDQAETPGHT(0.992)PS(0.008)LR	KLSSWDQAET(1)PGHTPSLR	KLSSWDQAET(0.001)PGHT(0.983)PS(0.016)LR	KLSSWDQAET(0.005)PGHT(0.773)PS(0.222)LR
Q9H8W4	PLEKHF2	RISIVENCFGAAGQPLTIPGR_Phospho (STY)	0.596253	0.00279555	0.445452	0.679176	0.671212	0.818872	0.215751	RIS(1)IVENCFGAAGQPLTIPGR		RIS(1)IVENCFGAAGQPLTIPGR		RIS(1)IVENCFGAAGQPLTIPGR		RIS(1)IVENCFGAAGQPLTIPGR
P04792	HSPB1	GPSWDPFR_Phospho (STY)	0.511835	0.00281161	0.445452	0.305436	0.672864	0.719215	0.349824	GPS(1)WDPFR	GPS(1)WDPFR	GPS(1)WDPFR	GPS(1)WDPFR	GPS(1)WDPFR	GPS(1)WDPFR	GPS(1)WDPFR	GPS(1)WDPFR
P49006	MARCKSL1	PFKLSGLSFK_Phospho (STY)	0.29704	0.00290313	0.445452	0.356315	0.277252	0.324938	0.229653	PFKLS(0.972)GLS(0.028)FK	PFKLS(0.834)GLS(0.166)FK	PFKLS(0.97)GLS(0.03)FK		PFKLS(0.97)GLS(0.03)FK		PFKLS(0.838)GLS(0.162)FK
Q8NDT2	RBM15B	ASGDPGASGMSPR_Phospho (STY)	-0.357247	0.00293204	0.445452	-0.34438	-0.303985	-0.521161	-0.259462	ASGDPGAS(0.5)GMS(0.5)PR	ASGDPGAS(0.03)GMS(0.97)PR	ASGDPGASGMS(1)PR	ASGDPGAS(0.008)GMS(0.992)PR	ASGDPGASGMS(1)PR	ASGDPGAS(0.023)GMS(0.977)PR	ASGDPGAS(0.259)GMS(0.741)PR	ASGDPGAS(0.203)GMS(0.797)PR
P18583	SON	RSFSISPVR_2 Phospho (STY)	-0.329161	0.00293628	0.445452	-0.354676	-0.33894	-0.419856	-0.203171		RS(0.056)FS(0.948)IS(0.995)PVR				RS(0.049)FS(0.952)IS(0.999)PVR		RS(0.172)FS(0.83)IS(0.999)PVR
Q8IZQ1	WDFY3	VSSGFGLSK_Phospho (STY)	0.296966	0.00297181	0.445452	0.264081	0.235352	0.327712	0.36072	VS(0.001)S(0.998)GFGLS(0.001)K		VS(0.001)S(0.999)GFGLS(0.001)K		VS(0.018)S(0.981)GFGLS(0.001)K		VS(0.002)S(0.998)GFGLS(0.001)K	VS(0.042)S(0.952)GFGLS(0.006)K
Q96JQ2	CLMN	SNSLPIK_Phospho (STY)	0.377901	0.00297352	0.445452	0.403315	0.553092	0.287157	0.268041		S(0.005)NS(0.995)LPIK		S(0.004)NS(0.996)LPIK	S(0.004)NS(0.996)LPIK			S(0.007)NS(0.993)LPIK
O14646	CHD1	ASSSGPRSPLDQRSPYGSR_2 Phospho (STY)	-0.31354	0.0030138	0.445452	-0.319355	-0.40654	-0.311687	-0.216579	AS(0.188)S(0.189)S(0.219)GPRS(0.405)PLDQRS(0.994)PY(0.001)GS(0.003)R	ASS(0.013)S(0.071)GPRS(0.915)PLDQRS(0.998)PYGS(0.002)R	AS(0.012)S(0.662)S(0.298)GPRS(0.029)PLDQRS(0.999)PYGS(0.001)R	AS(0.211)S(0.211)S(0.26)GPRS(0.322)PLDQRS(0.989)PY(0.001)GS(0.007)R		AS(0.331)S(0.305)S(0.359)GPRS(0.006)PLDQRS(0.817)PY(0.002)GS(0.18)R	AS(0.176)S(0.395)S(0.204)GPRS(0.267)PLDQRS(0.897)PY(0.031)GS(0.03)R	AS(0.194)S(0.553)S(0.182)GPRS(0.078)PLDQRS(0.95)PY(0.003)GS(0.04)R
Q13435	SF3B2	SSLGQSASETEEDTVSVSKK_2 Phospho (STY)	-0.41115	0.00305654	0.445452	-0.600611	-0.347593	-0.23546	-0.460936		S(0.028)S(0.03)LGQS(0.941)AS(0.867)ET(0.134)EEDTVSVSKK	SSLGQS(1)AS(0.957)ET(0.044)EEDTVSVSKK	SSLGQS(1)AS(0.982)ET(0.018)EEDTVSVSKK	SSLGQS(1)AS(0.985)ET(0.015)EEDTVSVSKK	SSLGQS(1)AS(0.986)ET(0.014)EEDTVSVSKK	S(0.077)S(0.082)LGQS(0.839)AS(0.719)ET(0.26)EEDT(0.019)VS(0.003)VS(0.001)KK	S(0.141)S(0.151)LGQS(0.749)AS(0.816)ET(0.142)EEDTVSVSKK
Q8WV44	TRIM41	VDLTLDPDTAHPALMLSPDRR_Phospho (STY)	-0.29276	0.00305939	0.445452	-0.343626	-0.307884	-0.303648	-0.215883	VDLTLDPDTAHPALMLS(1)PDRR		VDLTLDPDTAHPALMLS(1)PDRR		VDLTLDPDTAHPALMLS(1)PDRR		VDLTLDPDT(0.064)AHPALMLS(0.936)PDRR
Q8IV36	HID1	TGSQEGTSMEGSRPAAPAEPGTLK_Phospho (STY)	0.29551	0.00308635	0.445452	0.332325	0.321226	0.320766	0.207723	T(0.003)GS(0.994)QEGT(0.002)SMEGSRPAAPAEPGTLK	T(0.105)GS(0.888)QEGT(0.003)S(0.003)MEGS(0.001)RPAAPAEPGTLK	T(0.003)GS(0.991)QEGT(0.005)S(0.001)MEGSRPAAPAEPGTLK	TGS(1)QEGTSMEGSRPAAPAEPGTLK		T(0.004)GS(0.996)QEGTSMEGSRPAAPAEPGTLK	T(0.007)GS(0.993)QEGTSMEGSRPAAPAEPGTLK
P29966	MARCKS	LSGFSFKK_Phospho (STY)	0.338447	0.00318402	0.449336	0.32263	0.318405	0.481793	0.230959	LSGFS(1)FKK	LSGFS(1)FKK	LSGFS(1)FKK	LSGFS(1)FKK	LSGFS(1)FKK	LSGFS(1)FKK	LSGFS(1)FKK	LSGFS(1)FKK
Q63HK3	ZKSCAN2	QQVSSPVHR_Phospho (STY)	-0.307576	0.00328209	0.458087	-0.236621	-0.380407	-0.244511	-0.368764	QQVS(0.174)S(0.826)PVHR	QQVS(0.278)S(0.722)PVHR	QQVS(0.139)S(0.861)PVHR	QQVS(0.14)S(0.86)PVHR	QQVS(0.09)S(0.91)PVHR	QQVS(0.191)S(0.809)PVHR	QQVS(0.161)S(0.839)PVHR	QQVS(0.159)S(0.841)PVHR
O15042	U2SURP	ESLCDSPHQNLSRPLLENK_Phospho (STY)	-0.397273	0.00334106	0.458887	-0.586509	-0.325458	-0.442706	-0.234419	ESLCDS(0.994)PHQNLS(0.006)RPLLENK		ES(0.007)LCDS(0.991)PHQNLS(0.003)RPLLENK	ES(0.001)LCDS(0.997)PHQNLS(0.002)RPLLENK	ESLCDS(1)PHQNLSRPLLENK	ES(0.245)LCDS(0.753)PHQNLS(0.002)RPLLENK		ESLCDS(1)PHQNLSRPLLENK
O15541	RNF113A	AEQLSPGK_Acetyl (Protein N-term),Phospho (STY)	-0.630836	0.00336009	0.458887	-0.401536	-0.685493	-1.02867	-0.407645	AEQLS(1)PGK	AEQLS(1)PGK	AEQLS(1)PGK	AEQLS(1)PGK	AEQLS(1)PGK	AEQLS(1)PGK	AEQLS(1)PGK	AEQLS(1)PGK
O14686	KMT2D	ASFGATGGPPAHLLTPSPLSGPGGSSLLEK_Phospho (STY)	-0.305533	0.00343671	0.462856	-0.188466	-0.329811	-0.354596	-0.349261	ASFGATGGPPAHLLT(0.011)PS(0.986)PLS(0.004)GPGGSSLLEK		ASFGATGGPPAHLLT(0.023)PS(0.973)PLS(0.004)GPGGSSLLEK		ASFGATGGPPAHLLT(0.011)PS(0.902)PLS(0.083)GPGGS(0.002)S(0.002)LLEK		AS(0.002)FGAT(0.02)GGPPAHLLT(0.022)PS(0.921)PLS(0.024)GPGGS(0.006)S(0.006)LLEK
Q09666	AHNAK	LKSEDGVEGDLGETQSR_Phospho (STY)	-0.465883	0.00349831	0.462856	-0.325524	-0.747993	-0.319083	-0.470933	LKS(1)EDGVEGDLGETQSR	LKS(1)EDGVEGDLGETQSR	LKS(1)EDGVEGDLGETQSR	LKS(1)EDGVEGDLGETQSR	LKS(1)EDGVEGDLGETQSR	LKS(1)EDGVEGDLGETQSR	LKS(1)EDGVEGDLGETQSR	LKS(1)EDGVEGDLGETQSR
O00267	SUPT5H	DVTNFTVGGFAPMSPR_Phospho (STY)	-0.390872	0.00352696	0.462856	-0.529573	-0.201143	-0.49378	-0.338992	DVTNFT(0.001)VGGFAPMS(0.999)PR	DVTNFTVGGFAPMS(1)PR	DVTNFTVGGFAPMS(1)PR	DVTNFTVGGFAPMS(1)PR	DVTNFTVGGFAPMS(1)PR	DVTNFTVGGFAPMS(1)PR	DVTNFTVGGFAPMS(1)PR	DVTNFTVGGFAPMS(1)PR
O60238	BNIP3L	NGGLEHVPSSSSIHNGDMEK_Phospho (STY)	-0.390093	0.00361547	0.462856	-0.236568	-0.312094	-0.425338	-0.586374	NGGLEHVPS(0.25)S(0.25)S(0.25)S(0.25)IHNGDMEK		NGGLEHVPS(0.754)S(0.198)S(0.045)S(0.002)IHNGDMEK	NGGLEHVPS(0.424)S(0.424)S(0.076)S(0.076)IHNGDMEK	NGGLEHVPS(0.309)S(0.415)S(0.138)S(0.138)IHNGDMEK		NGGLEHVPS(0.292)S(0.292)S(0.292)S(0.125)IHNGDMEK
Q8WUZ0	BCL7C	GGGPLILLDLNDENSNQSFHSEGSLQK_2 Phospho (STY)	0.366129	0.00364094	0.462856	0.191927	0.399997	0.517914	0.35468		GGGPLILLDLNDENS(0.999)NQS(0.992)FHS(0.008)EGS(0.001)LQK	GGGPLILLDLNDENS(0.993)NQS(0.966)FHS(0.029)EGS(0.012)LQK		GGGPLILLDLNDENS(0.988)NQS(0.958)FHS(0.047)EGS(0.008)LQK	GGGPLILLDLNDENS(0.992)NQS(0.982)FHS(0.018)EGS(0.007)LQK	GGGPLILLDLNDENS(1)NQS(0.986)FHS(0.014)EGSLQK	GGGPLILLDLNDENS(0.999)NQS(0.957)FHS(0.029)EGS(0.014)LQK
P78332	RBM6	NDSGDHSDHMHYYQGK_Phospho (STY)	-0.274747	0.00366489	0.462856	-0.270853	-0.318232	-0.294736	-0.215167	NDS(0.962)GDHS(0.037)DHMHYYQGK		NDS(0.941)GDHS(0.059)DHMHYYQGK		NDS(0.984)GDHS(0.016)DHMHYYQGK	NDS(0.989)GDHS(0.01)DHMHYYQGK	NDS(0.95)GDHS(0.05)DHMHYYQGK
Q8N6N3	C1orf52	LLPEGEETLESDDEK_Phospho (STY)	-0.309018	0.00368069	0.462856	-0.194571	-0.370273	-0.288009	-0.383217	LLPEGEETLES(1)DDEK	LLPEGEETLES(1)DDEK	LLPEGEET(0.001)LES(0.999)DDEK	LLPEGEETLES(1)DDEK	LLPEGEET(0.001)LES(0.999)DDEK	LLPEGEETLES(1)DDEK	LLPEGEETLES(1)DDEK	LLPEGEETLES(1)DDEK
Q13442	PDAP1	RMQSLSLNK_Phospho (STY)	0.395591	0.00375158	0.467145	0.18846	0.397612	0.423068	0.573226	RMQS(0.956)LS(0.044)LNK		RMQS(0.132)LS(0.868)LNK		RMQS(0.746)LS(0.254)LNK		RMQS(0.993)LS(0.007)LNK	RMQS(0.714)LS(0.286)LNK
O75533	SF3B1	LSSWDQAETPGHTPSLR_Phospho (STY)	-0.87725	0.00384035	0.471401	-0.916165	-1.0615	-1.28607	-0.245264	LSSWDQAET(0.001)PGHT(0.927)PS(0.071)LR	LSS(0.001)WDQAET(0.962)PGHT(0.034)PS(0.004)LR	LSSWDQAET(1)PGHTPSLR	LSSWDQAET(0.996)PGHT(0.003)PS(0.001)LR	LSSWDQAET(0.126)PGHT(0.748)PS(0.125)LR	LSSWDQAET(0.061)PGHT(0.777)PS(0.162)LR	LSS(0.001)WDQAET(0.986)PGHT(0.012)PS(0.001)LR	LSS(0.003)WDQAET(0.991)PGHT(0.005)PS(0.002)LR
Q6IQ26	DENND5A	FNSYDISR_Phospho (STY)	0.40482	0.00386536	0.471401	0.51312	0.307888	0.575456	0.222813	FNS(1)YDISR	FNS(1)YDISR	FNS(0.994)Y(0.004)DIS(0.002)R	FNS(0.992)Y(0.006)DIS(0.002)R	FNS(0.996)Y(0.003)DIS(0.001)R	FNS(0.999)Y(0.001)DISR	FNS(0.998)Y(0.002)DIS(0.001)R	FNS(0.998)Y(0.002)DIS(0.001)R
Q15365	PCBP1	VMTIPYQPMPASSPVICAGGQDR_Phospho (STY)	-0.262083	0.00390506	0.471401	-0.255224	-0.268033	-0.233008	-0.292067	VMTIPYQPMPAS(0.25)S(0.75)PVICAGGQDR	VMTIPYQPMPAS(0.614)S(0.386)PVICAGGQDR	VMTIPYQPMPAS(0.6)S(0.4)PVICAGGQDR	VMTIPYQPMPAS(0.156)S(0.844)PVICAGGQDR	VMTIPYQPMPAS(0.91)S(0.09)PVICAGGQDR	VMTIPYQPMPAS(0.15)S(0.85)PVICAGGQDR	VMTIPYQPMPAS(0.604)S(0.396)PVICAGGQDR	VMTIPYQPMPAS(0.132)S(0.868)PVICAGGQDR
Q8N163	CCAR2	SVASNQSEMEFSSLQDMPK_Phospho (STY)	-0.395084	0.00395719	0.471401	-0.177459	-0.367805	-0.514895	-0.520176	S(0.007)VAS(0.497)NQS(0.497)EMEFSSLQDMPK	S(0.131)VAS(0.456)NQS(0.41)EMEFS(0.002)S(0.001)LQDMPK	S(0.001)VAS(0.096)NQS(0.903)EMEFSSLQDMPK	S(0.073)VAS(0.463)NQS(0.463)EMEFSSLQDMPK	S(0.01)VAS(0.412)NQS(0.578)EMEFSSLQDMPK	S(0.377)VAS(0.311)NQS(0.311)EMEFS(0.001)SLQDMPK	S(0.054)VAS(0.471)NQS(0.471)EMEFS(0.003)S(0.001)LQDMPK	S(0.019)VAS(0.49)NQS(0.49)EMEFS(0.001)SLQDMPK
Q14004	CDK13	SLSPLGGRDDSPVSHR_2 Phospho (STY)	-0.280436	0.00397133	0.471401	-0.198097	-0.276192	-0.337823	-0.309632	S(0.25)LS(0.75)PLGGRDDS(0.951)PVS(0.049)HR	S(1)LS(1)PLGGRDDSPVSHR	S(0.052)LS(0.948)PLGGRDDS(0.996)PVS(0.003)HR	S(0.142)LS(0.858)PLGGRDDS(0.96)PVS(0.04)HR		S(0.116)LS(0.884)PLGGRDDS(0.978)PVS(0.022)HR		S(0.166)LS(0.835)PLGGRDDS(0.989)PVS(0.01)HR
P49006	MARCKSL1	PFKLSGLSFK_2 Phospho (STY)	0.28811	0.00403389	0.471643	0.355622	0.270375	0.330828	0.195614	PFKLS(1)GLS(1)FK	PFKLS(1)GLS(1)FK	PFKLS(1)GLS(1)FK	PFKLS(1)GLS(1)FK	PFKLS(1)GLS(1)FK	PFKLS(1)GLS(1)FK	PFKLS(1)GLS(1)FK	PFKLS(1)GLS(1)FK
Q8NC51	SERBP1	SKSEEAHAEDSVMDHHFR_Oxidation (M),Phospho (STY)	0.450225	0.00405643	0.471643	0.470081	0.441049	0.689886	0.199886	S(0.015)KS(0.985)EEAHAEDSVMDHHFR	S(0.162)KS(0.838)EEAHAEDSVMDHHFR	S(0.026)KS(0.962)EEAHAEDS(0.012)VMDHHFR	S(0.21)KS(0.768)EEAHAEDS(0.023)VMDHHFR	S(0.002)KS(0.998)EEAHAEDSVMDHHFR	S(0.031)KS(0.951)EEAHAEDS(0.018)VMDHHFR	SKS(1)EEAHAEDSVMDHHFR	S(0.177)KS(0.823)EEAHAEDSVMDHHFR
Q96FF7	MISP3	RKVSENGLEQEER_Phospho (STY)	-0.315625	0.00408477	0.471643	-0.276274	-0.197874	-0.35845	-0.4299	RKVS(1)ENGLEQEER		RKVS(1)ENGLEQEER		RKVS(1)ENGLEQEER		RKVS(1)ENGLEQEER
Q15154	PCM1	YMSQMSVPEQAELEK_Phospho (STY)	0.360948	0.00423109	0.481244	0.364932	0.498315	0.41337	0.167177	YMSQMS(1)VPEQAELEK	Y(0.017)MS(0.591)QMS(0.391)VPEQAELEK	YMSQMS(1)VPEQAELEK	YMS(0.044)QMS(0.955)VPEQAELEK	YMS(0.054)QMS(0.946)VPEQAELEK	Y(0.001)MS(0.274)QMS(0.725)VPEQAELEK	YMSQMS(1)VPEQAELEK	YMSQMS(1)VPEQAELEK
Q13435	SF3B2	EDFSDMVAEHAAK_Phospho (STY)	0.670382	0.00425492	0.481244	0.615089	0.623442	0.311934	1.13107	EDFS(1)DMVAEHAAK		EDFS(1)DMVAEHAAK	EDFS(1)DMVAEHAAK	EDFS(1)DMVAEHAAK	EDFS(1)DMVAEHAAK	EDFS(1)DMVAEHAAK
Q9H2Y7	ZNF106	ATGDGSSPELPSLER_Phospho (STY)	-0.282687	0.00431545	0.481244	-0.181724	-0.292635	-0.340174	-0.316213	ATGDGS(0.13)S(0.87)PELPSLER	ATGDGS(0.036)S(0.964)PELPSLER	ATGDGS(0.23)S(0.769)PELPSLER	ATGDGS(0.145)S(0.855)PELPSLER	ATGDGS(0.032)S(0.968)PELPSLER	AT(0.017)GDGS(0.375)S(0.604)PELPS(0.004)LER		AT(0.001)GDGS(0.188)S(0.811)PELPS(0.001)LER
Q8WUF5	PPP1R13L	PASPSLQLLPWR_Phospho (STY)	-0.385587	0.00433802	0.481244	-0.351726	-0.194357	-0.414096	-0.582171	PAS(1)PSLQLLPWR		PAS(1)PSLQLLPWR		PAS(0.999)PS(0.001)LQLLPWR		PAS(0.998)PS(0.002)LQLLPWR
O75494	SRSF10	SHSDNDRFK_Phospho (STY)	-0.374056	0.00436815	0.481244	-0.305516	-0.381889	-0.226873	-0.581947	S(0.707)HS(0.293)DNDRFK	S(0.728)HS(0.272)DNDRFK	S(0.091)HS(0.909)DNDRFK		S(0.175)HS(0.825)DNDRFK		S(0.836)HS(0.164)DNDRFK	S(0.788)HS(0.212)DNDRFK
O75533	SF3B1	IWDPTPSHTPAGAATPGRGDTPGHATPGHGGATSSAR_2 Phospho (STY)	-0.62023	0.00439527	0.481244	-0.650277	-0.697818	-0.940777	-0.192048	IWDPT(0.195)PS(0.535)HT(0.556)PAGAAT(0.585)PGRGDT(0.124)PGHAT(0.005)PGHGGATSSAR	IWDPT(0.038)PS(0.159)HT(0.819)PAGAAT(0.945)PGRGDT(0.036)PGHAT(0.002)PGHGGATSSAR	IWDPT(0.543)PS(0.543)HT(0.543)PAGAAT(0.185)PGRGDT(0.185)PGHAT(0.001)PGHGGATSSAR		IWDPT(0.111)PS(0.436)HT(0.482)PAGAAT(0.955)PGRGDT(0.016)PGHAT(0.001)PGHGGATSSAR	IWDPT(0.063)PS(0.416)HT(0.44)PAGAAT(0.092)PGRGDT(0.866)PGHAT(0.122)PGHGGATSSAR	IWDPT(0.595)PS(0.132)HT(0.289)PAGAAT(0.959)PGRGDT(0.025)PGHATPGHGGATSSAR	IWDPT(0.326)PS(0.352)HT(0.383)PAGAAT(0.271)PGRGDT(0.655)PGHAT(0.01)PGHGGAT(0.001)S(0.001)S(0.001)AR
Q13464	ROCK1	LLDLSDSTSVASFPSADETDGNLPESR_Phospho (STY)	0.360593	0.00450312	0.488838	0.555735	0.220965	0.2929	0.372772	LLDLS(0.009)DS(0.025)T(0.093)S(0.094)VAS(0.775)FPS(0.004)ADETDGNLPESR	LLDLS(0.004)DS(0.012)T(0.052)S(0.08)VAS(0.844)FPS(0.007)ADETDGNLPESR	LLDLS(0.025)DS(0.246)T(0.246)S(0.224)VAS(0.224)FPS(0.035)ADETDGNLPESR	LLDLS(0.218)DS(0.195)T(0.195)S(0.195)VAS(0.195)FPS(0.001)ADETDGNLPESR	LLDLS(0.057)DS(0.234)T(0.234)S(0.234)VAS(0.234)FPS(0.005)ADETDGNLPESR			LLDLS(0.22)DS(0.19)T(0.19)S(0.19)VAS(0.205)FPS(0.004)ADETDGNLPESR
P78332	RBM6	LQSFDSPERK_Phospho (STY)	-0.315623	0.00461024	0.496226	-0.312669	-0.1863	-0.311752	-0.451771	LQSFDS(1)PERK	LQS(0.006)FDS(0.994)PERK	LQSFDS(1)PERK	LQS(0.401)FDS(0.599)PERK	LQSFDS(1)PERK	LQS(0.001)FDS(0.999)PERK	LQS(0.001)FDS(0.999)PERK	LQSFDS(1)PERK
Q7Z2Z1	TICRR	SVSGSPESDELQELR_Phospho (STY)	-0.620516	0.00481463	0.506199	-1.04977	-0.277292	-0.542014	-0.612992	SVS(0.026)GS(0.972)PES(0.002)DELQELR		S(0.002)VS(0.032)GS(0.963)PES(0.003)DELQELR		SVS(0.001)GS(0.999)PESDELQELR	S(0.008)VS(0.127)GS(0.859)PES(0.006)DELQELR	S(0.021)VS(0.111)GS(0.862)PES(0.006)DELQELR
Q01433	AMPD2	QISQDVK_Phospho (STY)	0.352955	0.00482246	0.506199	0.401881	0.233797	0.532791	0.243352	QIS(1)QDVK	QIS(1)QDVK	QIS(1)QDVK	QIS(1)QDVK	QIS(1)QDVK		QIS(1)QDVK	QIS(1)QDVK
Q15032	R3HDM1	SIEEREEEYQR_Phospho (STY)	0.314267	0.00493283	0.507171	0.48035	0.240362	0.261301	0.275055	S(1)IEEREEEYQR	S(1)IEEREEEYQR	S(1)IEEREEEYQR	S(1)IEEREEEYQR	S(1)IEEREEEYQR	S(1)IEEREEEYQR	S(1)IEEREEEYQR	S(1)IEEREEEYQR
Q9NXE8	CWC25	MANSSPVLSK_Oxidation (M),Phospho (STY)	-0.250891	0.00497046	0.507171	-0.283549	-0.22266	-0.274386	-0.22297	MANS(0.498)S(0.498)PVLS(0.003)K	MANS(0.151)S(0.846)PVLS(0.003)K	MANS(0.177)S(0.82)PVLS(0.003)K		MANS(0.257)S(0.724)PVLS(0.019)K	MANS(0.063)S(0.93)PVLS(0.007)K	MANS(0.185)S(0.808)PVLS(0.007)K
O75167	PHACTR2	KLSLRPTVAELQAR_Phospho (STY)	0.471057	0.00500674	0.507171	0.450229	0.788265	0.244906	0.400829	KLS(0.998)LRPT(0.002)VAELQAR		KLS(0.995)LRPT(0.005)VAELQAR		KLS(0.998)LRPT(0.002)VAELQAR		KLS(1)LRPTVAELQAR
Q9Y2W1	THRAP3	RNREEEWDPEYTPK_Phospho (STY)	-0.474236	0.00504629	0.507171	-0.805723	-0.406302	-0.266307	-0.418613	RNREEEWDPEY(0.041)T(0.959)PK		RNREEEWDPEY(0.008)T(0.992)PK		RNREEEWDPEYT(1)PK	RNREEEWDPEYT(1)PK	RNREEEWDPEYT(1)PK
Q1ED39	KNOP1	YSVLNNDDYFADVSPLRATSPSK_2 Phospho (STY)	-0.299452	0.0050628	0.507171	-0.150424	-0.353306	-0.352255	-0.341823		YSVLNNDDYFADVS(0.948)PLRAT(0.577)S(0.397)PS(0.077)K		YSVLNNDDY(0.003)FADVS(0.883)PLRAT(0.629)S(0.39)PS(0.095)K	YSVLNNDDY(0.002)FADVS(0.679)PLRAT(0.63)S(0.498)PS(0.19)K		YSVLNNDDY(0.016)FADVS(0.953)PLRAT(0.493)S(0.43)PS(0.109)K	YSVLNNDDYFADVS(0.984)PLRAT(0.095)S(0.803)PS(0.118)K
Q8N2M8	CLASRP	LTRPAASPAVGEK_Phospho (STY)	-0.303529	0.00507439	0.507171	-0.160265	-0.361258	-0.394577	-0.298017	LT(0.001)RPAAS(0.999)PAVGEK	LT(0.121)RPAAS(0.879)PAVGEK	LT(0.72)RPAAS(0.28)PAVGEK	LT(0.037)RPAAS(0.963)PAVGEK	LT(0.001)RPAAS(0.999)PAVGEK	LT(0.001)RPAAS(0.999)PAVGEK	LT(0.003)RPAAS(0.997)PAVGEK	LT(0.001)RPAAS(0.999)PAVGEK
Q8WWN8	ARAP3	SLDQPFLSK_Phospho (STY)	0.42428	0.00519793	0.507171	0.593838	0.179965	0.342441	0.580876	S(1)LDQPFLSK	S(1)LDQPFLSK	S(1)LDQPFLSK	S(1)LDQPFLSK	S(1)LDQPFLSK	S(1)LDQPFLSK	S(1)LDQPFLSK	S(1)LDQPFLSK
Q96RY5	CRAMP1	MLPTPIGTNSGTSLLGPSLLDGNSR_Phospho (STY)	0.293778	0.00520134	0.507171	0.180545	0.385704	0.249781	0.359082	MLPTPIGTNSGTSLLGPS(0.001)LLDGNS(0.999)R		MLPTPIGTNSGTSLLGPS(0.018)LLDGNS(0.982)R		MLPTPIGTNSGTSLLGPS(0.004)LLDGNS(0.995)R		MLPTPIGTNSGTSLLGPSLLDGNS(1)R
Q4ADV7	RIC1	SISLSQSAENVPASK_Phospho (STY)	0.361567	0.00523978	0.507171	0.312814	0.586583	0.312783	0.234086	S(0.017)IS(0.982)LS(0.001)QSAENVPASK	S(0.03)IS(0.349)LS(0.31)QS(0.31)AENVPASK	S(0.002)IS(0.998)LSQSAENVPASK	S(0.117)IS(0.471)LS(0.328)QS(0.084)AENVPASK	S(0.004)IS(0.995)LSQSAENVPASK	S(0.009)IS(0.991)LSQSAENVPASK	S(0.001)IS(0.999)LSQSAENVPASK	S(0.002)IS(0.998)LS(0.001)QSAENVPASK
P24928	POLR2A	YSPTSPTYSPTSPVYTPTSPK_3 Phospho (STY)	-0.334083	0.00526757	0.507171	-0.436992	-0.365818	-0.393969	-0.139551		Y(0.009)S(0.239)PT(0.326)S(0.361)PT(0.06)Y(0.01)S(0.027)PT(0.253)S(0.689)PVY(0.082)T(0.152)PT(0.451)S(0.341)PK	Y(0.004)S(0.187)PT(0.223)S(0.532)PT(0.055)Y(0.046)S(0.166)PT(0.182)S(0.603)PVY(0.012)T(0.066)PT(0.575)S(0.349)PK	Y(0.003)S(0.091)PT(0.405)S(0.455)PT(0.041)Y(0.004)S(0.011)PT(0.233)S(0.756)PVY(0.009)T(0.232)PT(0.484)S(0.276)PK	Y(0.029)S(0.173)PT(0.335)S(0.375)PT(0.063)Y(0.032)S(0.095)PT(0.244)S(0.641)PVY(0.019)T(0.075)PT(0.533)S(0.385)PK	Y(0.015)S(0.163)PT(0.303)S(0.474)PT(0.092)Y(0.078)S(0.186)PT(0.189)S(0.483)PVY(0.034)T(0.064)PT(0.435)S(0.482)PK		Y(0.022)S(0.246)PT(0.275)S(0.302)PT(0.129)Y(0.08)S(0.181)PT(0.204)S(0.556)PVY(0.016)T(0.067)PT(0.539)S(0.383)PK
Q02952	AKAP12	LFTSTGLK_Phospho (STY)	0.332902	0.00528885	0.507171	0.42703	0.465887	0.226964	0.211726	LFT(0.019)S(0.803)T(0.178)GLK	LFT(0.047)S(0.801)T(0.153)GLK	LFT(0.16)S(0.754)T(0.086)GLK	LFT(0.018)S(0.802)T(0.181)GLK	LFT(0.02)S(0.796)T(0.184)GLK	LFT(0.126)S(0.747)T(0.126)GLK	LFT(0.102)S(0.795)T(0.102)GLK	LFT(0.13)S(0.74)T(0.13)GLK
P49006	MARCKSL1	LSGLSFK_Phospho (STY)	0.443544	0.00534794	0.507171	0.763483	0.348268	0.362827	0.299597	LS(0.998)GLS(0.002)FK	LSGLS(1)FK	LS(0.995)GLS(0.005)FK	LSGLS(1)FK	LSGLS(1)FK	LSGLS(1)FK	LSGLS(1)FK	LSGLS(1)FK
P53367	ARFIP1	KWSLNTYK_Phospho (STY)	0.359746	0.00535083	0.507171	0.288752	0.316583	0.587368	0.24628	KWS(1)LNTYK	KWS(0.958)LNT(0.042)YK	KWS(0.729)LNT(0.27)YK	KWS(0.998)LNT(0.002)YK	KWS(1)LNTYK	KWS(0.953)LNT(0.047)YK	KWS(0.984)LNT(0.016)YK	KWS(0.996)LNT(0.004)YK
O60885	BRD4	SEPFSPSLRPEPPK_Phospho (STY)	-0.433789	0.00549808	0.517268	-0.194299	-0.35003	-0.684714	-0.506114	S(0.001)EPFS(0.846)PS(0.153)LRPEPPK	S(0.003)EPFS(0.962)PS(0.036)LRPEPPK	SEPFS(0.984)PS(0.016)LRPEPPK	SEPFS(0.877)PS(0.123)LRPEPPK	S(0.002)EPFS(0.961)PS(0.036)LRPEPPK	S(0.001)EPFS(0.843)PS(0.156)LRPEPPK	SEPFS(0.865)PS(0.135)LRPEPPK	SEPFS(0.953)PS(0.047)LRPEPPK
Q15942	ZYX	GPPASSPAPAPKFSPVTPK_Phospho (STY)	0.440201	0.00553948	0.517331	0.172464	0.366843	0.567909	0.653587	GPPASSPAPAPKFS(0.967)PVT(0.033)PK		GPPAS(0.002)S(0.002)PAPAPKFS(0.893)PVT(0.103)PK		GPPAS(0.004)S(0.004)PAPAPKFS(0.94)PVT(0.051)PK		GPPASSPAPAPKFS(0.966)PVT(0.034)PK
P24928	POLR2A	YSPTSPTYSPTSPK_2 Phospho (STY)	-0.297684	0.00560184	0.518603	-0.35045	-0.152616	-0.295317	-0.392352	YS(0.002)PT(0.175)S(0.819)PT(0.004)Y(0.002)S(0.022)PT(0.422)S(0.554)PK	YSPT(0.421)S(0.579)PT(0.001)YS(0.89)PT(0.1)S(0.008)PK	Y(0.001)S(0.994)PT(0.005)SPT(0.002)YS(0.885)PT(0.098)S(0.015)PK	YSPTSPT(0.058)Y(0.35)S(0.503)PT(0.401)S(0.689)PK	YSPT(0.057)S(0.943)PT(0.298)Y(0.001)S(0.665)PT(0.03)S(0.007)PK	YSPTSPT(0.032)Y(0.088)S(0.852)PT(0.257)S(0.771)PK	Y(0.002)S(0.003)PT(0.035)S(0.875)PT(0.119)Y(0.055)S(0.765)PT(0.121)S(0.024)PK	YSPT(0.001)S(0.007)PT(0.05)Y(0.216)S(0.603)PT(0.495)S(0.628)PK
O00267	SUPT5H	PRDVTNFTVGGFAPMSPR_Phospho (STY)	-0.339932	0.00564152	0.518603	-0.391294	-0.144977	-0.481269	-0.342187	PRDVTNFTVGGFAPMS(1)PR		PRDVTNFTVGGFAPMS(1)PR		PRDVTNFTVGGFAPMS(1)PR
Q9BRD0	BUD13	ATDSDLSSPR_Phospho (STY)	-0.264416	0.0056756	0.518603	-0.258149	-0.239028	-0.360854	-0.199635	ATDSDLS(0.079)S(0.921)PR	ATDSDLS(0.707)S(0.293)PR	ATDSDLS(0.282)S(0.718)PR	ATDSDLS(0.048)S(0.952)PR	ATDSDLS(0.327)S(0.673)PR	ATDSDLS(0.094)S(0.906)PR	ATDSDLS(0.168)S(0.832)PR	ATDSDLS(0.077)S(0.923)PR
Q5SW79	CEP170	SFTSLYK_Phospho (STY)	0.523355	0.00582902	0.521641	0.484939	0.543046	0.867926	0.197508	S(0.97)FT(0.029)SLYK	S(0.726)FT(0.27)S(0.004)LYK	S(0.265)FT(0.731)S(0.004)LYK	S(0.862)FT(0.134)S(0.005)LYK		S(0.746)FT(0.203)S(0.051)LYK	S(0.649)FT(0.349)S(0.002)LYK	S(0.994)FT(0.006)S(0.001)LYK
P16070	CD44	LVINSGNGAVEDRKPSGLNGEASK_Phospho (STY),2 Deamidation (NQ)	0.323661	0.00588554	0.521641	0.275668	0.493455	0.343917	0.181604	LVINS(0.754)GNGAVEDRKPS(0.245)GLNGEAS(0.001)K	LVINSGNGAVEDRKPS(0.978)GLNGEAS(0.022)K	LVINSGNGAVEDRKPS(0.839)GLNGEAS(0.161)K	LVINSGNGAVEDRKPS(0.949)GLNGEAS(0.051)K	LVINSGNGAVEDRKPS(0.999)GLNGEAS(0.001)K	LVINS(0.001)GNGAVEDRKPS(0.894)GLNGEAS(0.105)K	LVINSGNGAVEDRKPS(0.999)GLNGEAS(0.001)K	LVINSGNGAVEDRKPS(0.991)GLNGEAS(0.009)K
Q9P246	STIM2	KISRDEVSLEDSSR_Phospho (STY)	0.432036	0.00590464	0.521641	0.411903	0.679097	0.477007	0.160138	KIS(1)RDEVSLEDSSR	KIS(1)RDEVSLEDSSR	KIS(0.997)RDEVS(0.003)LEDSSR	KIS(0.99)RDEVS(0.01)LEDSSR	KIS(0.998)RDEVS(0.002)LEDSSR	KIS(0.999)RDEVS(0.001)LEDSSR	KIS(1)RDEVSLEDSSR	KIS(1)RDEVSLEDSSR
A0A590UK10	ARHGEF18	SLSPILPGR_Phospho (STY)	0.341106	0.00604645	0.521641	0.400256	0.378107	0.460153	0.125907	S(0.003)LS(0.997)PILPGR	S(0.399)LS(0.601)PILPGR	S(0.008)LS(0.992)PILPGR	S(0.002)LS(0.998)PILPGR	S(0.033)LS(0.967)PILPGR		S(0.003)LS(0.997)PILPGR	S(0.017)LS(0.983)PILPGR
Q12929	EPS8	SQMEEVQDELIHR_Phospho (STY)	0.299029	0.0060819	0.521641	0.360455	0.41956	0.242101	0.173999	S(1)QMEEVQDELIHR	S(1)QMEEVQDELIHR	S(1)QMEEVQDELIHR	S(1)QMEEVQDELIHR	S(1)QMEEVQDELIHR	S(1)QMEEVQDELIHR	S(1)QMEEVQDELIHR	S(1)QMEEVQDELIHR
Q86X29	LSR	VLYYMEK_Phospho (STY)	0.338065	0.00613666	0.521641	0.162433	0.326744	0.519742	0.343341		VLY(0.927)Y(0.073)MEK	VLY(0.984)Y(0.016)MEK	VLY(0.968)Y(0.032)MEK		VLY(0.905)Y(0.095)MEK	VLY(0.978)Y(0.022)MEK
O60583	CCNT2	HSADGIPPTVLRSPVGLSSDGISSSSSSSR_Phospho (STY)	-0.296474	0.00620739	0.521641	-0.29889	-0.213917	-0.451491	-0.221599	HSADGIPPT(0.497)VLRS(0.497)PVGLS(0.002)S(0.002)DGISSSSSSSR		HSADGIPPT(0.233)VLRS(0.766)PVGLS(0.001)SDGISSSSSSSR		HS(0.01)ADGIPPT(0.506)VLRS(0.402)PVGLS(0.034)S(0.04)DGIS(0.002)S(0.002)S(0.002)S(0.001)S(0.001)S(0.001)S(0.001)R
P24928	POLR2A	YSPTSPTYSPTSPVYTPTSPK_2 Phospho (STY)	-0.349131	0.00623831	0.521641	-0.296769	-0.426541	-0.515557	-0.157656	YS(0.001)PT(0.001)S(0.002)PT(0.013)Y(0.069)S(0.076)PT(0.418)S(0.418)PVY(0.022)T(0.1)PT(0.441)S(0.441)PK	YSPTS(0.001)PT(0.002)Y(0.008)S(0.021)PT(0.236)S(0.727)PVY(0.009)T(0.038)PT(0.595)S(0.362)PK	YSPTSPT(0.002)Y(0.022)S(0.11)PT(0.432)S(0.432)PVY(0.035)T(0.126)PT(0.421)S(0.421)PK	YSPT(0.001)S(0.006)PT(0.007)Y(0.013)S(0.016)PT(0.056)S(0.899)PVY(0.012)T(0.218)PT(0.458)S(0.315)PK	Y(0.001)S(0.055)PT(0.246)S(0.289)PT(0.401)Y(0.004)S(0.004)PTSPVYT(0.029)PT(0.67)S(0.3)PK	YSPTS(0.001)PT(0.004)Y(0.029)S(0.126)PT(0.418)S(0.418)PVY(0.028)T(0.113)PT(0.431)S(0.43)PK		YSPTS(0.007)PT(0.006)Y(0.083)S(0.083)PT(0.41)S(0.41)PVY(0.03)T(0.118)PT(0.427)S(0.427)PK
P16070	CD44	LVINSGNGAVEDRKPSGLNGEASK_Phospho (STY),Deamidation (NQ)	0.356607	0.00630178	0.521641	0.362655	0.543071	0.374499	0.146204	LVINSGNGAVEDRKPS(1)GLNGEASK	LVINSGNGAVEDRKPS(0.995)GLNGEAS(0.005)K	LVINSGNGAVEDRKPS(1)GLNGEASK	LVINSGNGAVEDRKPS(0.991)GLNGEAS(0.009)K	LVINSGNGAVEDRKPS(1)GLNGEASK	LVINSGNGAVEDRKPS(0.836)GLNGEAS(0.164)K	LVINSGNGAVEDRKPS(0.996)GLNGEAS(0.004)K	LVINSGNGAVEDRKPS(0.378)GLNGEAS(0.622)K
Q9Y383	LUC7L2	AMLDQLMGTSR_Phospho (STY)	0.406697	0.00636171	0.521641	0.224395	0.356474	0.694059	0.351862	AMLDQLMGT(0.51)S(0.49)R	AMLDQLMGT(0.5)S(0.5)R	AMLDQLMGT(0.73)S(0.27)R	AMLDQLMGT(0.385)S(0.615)R	AMLDQLMGT(0.5)S(0.5)R	AMLDQLMGT(0.79)S(0.21)R	AMLDQLMGT(0.738)S(0.262)R	AMLDQLMGT(0.225)S(0.775)R
Q15678	PTPN14	RHSLEVMNSMVR_Phospho (STY)	0.244815	0.00636665	0.521641	0.312308	0.22627	0.245257	0.195426	RHS(1)LEVMNSMVR		RHS(1)LEVMNSMVR		RHS(1)LEVMNSMVR		RHS(1)LEVMNSMVR
Q14847	LASP1	MGPSGGEGMEPERRDSQDGSSYR_Phospho (STY)	0.485836	0.00638895	0.521641	0.456689	0.520385	0.796313	0.169958	MGPS(0.003)GGEGMEPERRDS(0.649)QDGS(0.174)S(0.174)Y(0.001)R	MGPSGGEGMEPERRDS(0.913)QDGS(0.042)S(0.042)Y(0.004)R	MGPSGGEGMEPERRDS(0.967)QDGS(0.028)S(0.005)YR	MGPSGGEGMEPERRDS(0.714)QDGS(0.142)S(0.142)Y(0.001)R	MGPSGGEGMEPERRDS(0.923)QDGS(0.039)S(0.039)YR	MGPS(0.008)GGEGMEPERRDS(0.978)QDGS(0.006)S(0.006)Y(0.003)R	MGPSGGEGMEPERRDS(0.864)QDGS(0.067)S(0.067)Y(0.001)R	MGPSGGEGMEPERRDS(0.963)QDGS(0.016)S(0.02)YR
Q92597	NDRG1	SHTSEGAHLDITPNSGAAGNSAGPK_Phospho (STY)	0.317603	0.00639245	0.521641	0.168085	0.316452	0.488105	0.297772	S(0.055)HT(0.413)S(0.53)EGAHLDIT(0.002)PNSGAAGNSAGPK	S(0.066)HT(0.4)S(0.533)EGAHLDIT(0.001)PNSGAAGNSAGPK	S(0.088)HT(0.382)S(0.516)EGAHLDIT(0.014)PNSGAAGNSAGPK	S(0.095)HT(0.387)S(0.518)EGAHLDITPNSGAAGNSAGPK	S(0.002)HT(0.963)S(0.035)EGAHLDITPNSGAAGNSAGPK		S(0.035)HT(0.937)S(0.028)EGAHLDITPNSGAAGNSAGPK	S(0.103)HT(0.448)S(0.448)EGAHLDITPNSGAAGNSAGPK
Q15121	PEA15	QPSEEEIIK_Phospho (STY)	0.371162	0.00640894	0.521641	0.310255	0.250821	0.631135	0.292439	QPS(1)EEEIIK	QPS(1)EEEIIK	QPS(1)EEEIIK	QPS(1)EEEIIK	QPS(1)EEEIIK	QPS(1)EEEIIK	QPS(1)EEEIIK	QPS(1)EEEIIK
Q5TGY3	AHDC1	ASTVSPGGYMVPK_Phospho (STY)	-0.362472	0.00641014	0.521641	-0.175507	-0.270209	-0.465902	-0.538268	AST(0.024)VS(0.976)PGGYMVPK	AS(0.197)T(0.555)VS(0.247)PGGYMVPK	AS(0.048)T(0.138)VS(0.814)PGGYMVPK		AST(0.077)VS(0.923)PGGYMVPK		AST(0.021)VS(0.979)PGGYMVPK	AS(0.019)T(0.016)VS(0.964)PGGYMVPK
Q92576	PHF3	RQLQEDQENNLQDNQTSNSSPCR_Phospho (STY),Deamidation (NQ)	-0.247821	0.00642602	0.521641	-0.237996	-0.223151	-0.202098	-0.328037		RQLQEDQENNLQDNQT(0.143)S(0.322)NS(0.302)S(0.232)PCR	RQLQEDQENNLQDNQT(0.064)S(0.064)NS(0.262)S(0.611)PCR	RQLQEDQENNLQDNQTSNS(0.167)S(0.833)PCR	RQLQEDQENNLQDNQT(0.008)S(0.008)NS(0.077)S(0.907)PCR	RQLQEDQENNLQDNQT(0.051)S(0.085)NS(0.481)S(0.383)PCR
P16070	CD44	KPSGLNGEASKSQEMVHLVNK_2 Phospho (STY)	0.389283	0.00659002	0.521641	0.277984	0.670336	0.345069	0.263742	KPS(0.774)GLNGEAS(0.293)KS(0.933)QEMVHLVNK	KPS(0.95)GLNGEAS(0.082)KS(0.968)QEMVHLVNK	KPS(0.993)GLNGEAS(0.009)KS(0.998)QEMVHLVNK	KPS(1)GLNGEAS(0.001)KS(1)QEMVHLVNK	KPS(1)GLNGEASKS(1)QEMVHLVNK	KPS(0.989)GLNGEAS(0.011)KS(1)QEMVHLVNK	KPS(1)GLNGEAS(0.002)KS(0.998)QEMVHLVNK	KPS(1)GLNGEASKS(1)QEMVHLVNK
Q8WW12	PCNP	DTPTSAGPNSFNK_Phospho (STY)	0.265486	0.00664263	0.521641	0.25462	0.381318	0.1881	0.237907		DTPTSAGPNS(1)FNK	DTPTSAGPNS(1)FNK	DTPTSAGPNS(1)FNK	DTPTS(0.005)AGPNS(0.994)FNK	DTPTSAGPNS(1)FNK	DTPTS(0.001)AGPNS(0.999)FNK	DTPTSAGPNS(1)FNK
O15541	RNF113A	AAYGDLSSEEEEENEPESLGVVYK_2 Phospho (STY)	-0.577422	0.0066778	0.521641	-0.467797	-0.615616	-0.997374	-0.228899	AAY(0.184)GDLS(0.908)S(0.908)EEEEENEPESLGVVYK	AAYGDLS(1)S(1)EEEEENEPESLGVVYK	AAY(0.026)GDLS(0.987)S(0.987)EEEEENEPESLGVVYK	AAY(0.029)GDLS(0.986)S(0.986)EEEEENEPESLGVVYK	AAY(0.018)GDLS(0.991)S(0.991)EEEEENEPESLGVVYK	AAY(0.078)GDLS(0.961)S(0.961)EEEEENEPESLGVVYK	AAY(0.717)GDLS(0.641)S(0.641)EEEEENEPESLGVVYK	AAY(0.095)GDLS(0.953)S(0.953)EEEEENEPESLGVVYK
Q8NC51	SERBP1	SEEAHAEDSVMDHHFR_Phospho (STY)	0.294172	0.00670502	0.521641	0.432089	0.339475	0.185812	0.219312	S(0.997)EEAHAEDS(0.003)VMDHHFR	S(0.998)EEAHAEDS(0.002)VMDHHFR	S(1)EEAHAEDSVMDHHFR		S(1)EEAHAEDSVMDHHFR	S(1)EEAHAEDSVMDHHFR	S(1)EEAHAEDSVMDHHFR	S(1)EEAHAEDSVMDHHFR
Q9H0C8	ILKAP	MDLFGDLPEPERSPR_Acetyl (Protein N-term),Phospho (STY)	-0.285049	0.00671665	0.521641	-0.239087	-0.161505	-0.348647	-0.390957	MDLFGDLPEPERS(1)PR		MDLFGDLPEPERS(1)PR		MDLFGDLPEPERS(1)PR		MDLFGDLPEPERS(1)PR
O75691	UTP20	SVGDESWEQTQEGDVGALYHEQLALK_Phospho (STY)	-0.247325	0.00672222	0.521641	-0.332912	-0.238923	-0.206042	-0.211424	S(0.015)VGDES(0.984)WEQT(0.001)QEGDVGALYHEQLALK		SVGDES(1)WEQTQEGDVGALYHEQLALK	S(0.002)VGDES(0.965)WEQT(0.033)QEGDVGALYHEQLALK	S(0.018)VGDES(0.982)WEQTQEGDVGALYHEQLALK	SVGDES(1)WEQTQEGDVGALYHEQLALK	S(0.001)VGDES(0.999)WEQTQEGDVGALYHEQLALK	SVGDES(0.999)WEQT(0.001)QEGDVGALYHEQLALK
Q7KZ85	SUPT6H	TRTPASINATPANINLADLTR_Phospho (STY)	-0.270378	0.00672879	0.521641	-0.173388	-0.381228	-0.294085	-0.23281	T(0.477)RT(0.477)PAS(0.047)INATPANINLADLTR		T(0.492)RT(0.492)PAS(0.017)INATPANINLADLTR		T(0.589)RT(0.403)PAS(0.008)INATPANINLADLTR		T(0.413)RT(0.413)PAS(0.158)INAT(0.016)PANINLADLTR
Q96Q45	TMEM237	NTPASASLEGLAQTAGR_Phospho (STY)	-0.283238	0.00680954	0.521641	-0.384638	-0.142782	-0.328274	-0.277257	NT(0.025)PAS(0.084)AS(0.889)LEGLAQT(0.001)AGR	NT(0.002)PAS(0.054)AS(0.942)LEGLAQT(0.002)AGR	NTPAS(0.135)AS(0.865)LEGLAQTAGR	NTPAS(0.044)AS(0.955)LEGLAQT(0.001)AGR	NT(0.019)PAS(0.049)AS(0.931)LEGLAQT(0.001)AGR		NTPAS(0.007)AS(0.993)LEGLAQTAGR	NTPAS(0.006)AS(0.994)LEGLAQTAGR
P35222	CTNNB1	TSMGGTQQQFVEGVR_Phospho (STY)	0.2732	0.0068715	0.521641	0.138597	0.326356	0.282811	0.345036	T(0.478)S(0.478)MGGT(0.044)QQQFVEGVR	T(0.5)S(0.5)MGGTQQQFVEGVR	T(0.5)S(0.5)MGGTQQQFVEGVR	T(0.5)S(0.5)MGGTQQQFVEGVR	T(0.5)S(0.5)MGGTQQQFVEGVR	T(0.5)S(0.5)MGGTQQQFVEGVR	T(0.442)S(0.442)MGGT(0.115)QQQFVEGVR	T(0.427)S(0.427)MGGT(0.147)QQQFVEGVR
Q8TBZ3	WDR20	FATLSLHDR_Phospho (STY)	0.327777	0.00687215	0.521641	0.226201	0.455598	0.18054	0.448768	FAT(0.006)LS(0.994)LHDR		FATLS(1)LHDR	FAT(0.042)LS(0.958)LHDR	FAT(0.033)LS(0.967)LHDR		FAT(0.035)LS(0.965)LHDR	FAT(0.052)LS(0.948)LHDR
Q9HB21	PLEKHA1	SNSLVSTFTMEK_Phospho (STY)	0.371246	0.00688021	0.521641	0.512034	0.169104	0.53338	0.270465	S(0.005)NS(0.995)LVSTFTMEK	S(0.006)NS(0.994)LVSTFTMEK	S(0.001)NS(0.999)LVSTFTMEK	S(0.026)NS(0.973)LVSTFTMEK	S(0.001)NS(0.999)LVSTFTMEK	S(0.011)NS(0.989)LVSTFTMEK	SNS(1)LVSTFTMEK	S(0.001)NS(0.999)LVSTFTMEK
P29966	MARCKS	LSGFSFK_Phospho (STY)	0.251277	0.00704778	0.521641	0.219788	0.341498	0.262547	0.181273	LSGFS(1)FK	LSGFS(1)FK	LSGFS(1)FK	LSGFS(1)FK	LSGFS(1)FK	LSGFS(1)FK	LSGFS(1)FK	LSGFS(1)FK
Q00536	CDK16	KISTEDINK_Phospho (STY)	0.478793	0.0070934	0.521641	0.507339	0.690666	0.612373	0.104796	KIS(0.987)T(0.013)EDINK	KIS(0.202)T(0.798)EDINK	KIS(0.949)T(0.051)EDINK	KIS(0.61)T(0.39)EDINK	KIS(0.869)T(0.131)EDINK		KIS(0.847)T(0.153)EDINK
Q9NYT0	PLEK2	VQQLHSLRNSFK_Phospho (STY)	0.401257	0.00710541	0.521641	0.260174	0.473422	0.65755	0.21388	VQQLHS(0.029)LRNS(0.971)FK		VQQLHS(0.001)LRNS(0.999)FK		VQQLHS(0.023)LRNS(0.977)FK		VQQLHS(0.542)LRNS(0.458)FK
Q9NYF8	BCLAF1	SGSGSVGNGSSRYSPSQNSPIHHIPSRR_Phospho (STY),Deamidation (NQ)	0.256284	0.00711286	0.521641	0.220877	0.370371	0.218248	0.21564	SGS(0.001)GS(0.168)VGNGS(0.04)S(0.04)RY(0.001)S(0.578)PS(0.159)QNS(0.012)PIHHIPSRR		S(0.023)GS(0.447)GS(0.328)VGNGS(0.038)S(0.038)RYS(0.051)PS(0.038)QNS(0.038)PIHHIPSRR		SGSGSVGNGS(0.33)S(0.33)RY(0.006)S(0.254)PS(0.064)QNS(0.015)PIHHIPSRR		S(0.001)GS(0.005)GS(0.025)VGNGS(0.4)S(0.242)RY(0.082)S(0.242)PS(0.003)QNSPIHHIPSRR
Q13586	STIM1	LPDSPALAK_Phospho (STY)	-0.245668	0.00717379	0.521641	-0.228518	-0.333608	-0.187454	-0.233095	LPDS(1)PALAK	LPDS(1)PALAK	LPDS(1)PALAK	LPDS(1)PALAK	LPDS(1)PALAK	LPDS(1)PALAK	LPDS(1)PALAK	LPDS(1)PALAK
Q9Y2H0	DLGAP4	RNLSYGDNSDPALEASSLPPPDPWLETSSSSPAEPAQPGACR_Phospho (STY)	0.242347	0.00719165	0.521641	0.224616	0.300638	0.170762	0.273371	RNLS(0.983)Y(0.001)GDNS(0.016)DPALEASSLPPPDPWLETSSSSPAEPAQPGACR	RNLS(0.37)Y(0.106)GDNS(0.471)DPALEAS(0.026)S(0.026)LPPPDPWLETSSSSPAEPAQPGACR	RNLS(0.99)YGDNS(0.01)DPALEASSLPPPDPWLETSSSSPAEPAQPGACR	RNLS(0.657)Y(0.018)GDNS(0.325)DPALEASSLPPPDPWLETSSSSPAEPAQPGACR	RNLS(0.665)Y(0.006)GDNS(0.329)DPALEASSLPPPDPWLETSSSSPAEPAQPGACR		RNLS(0.953)Y(0.001)GDNS(0.047)DPALEASSLPPPDPWLETSSSSPAEPAQPGACR	RNLS(0.489)Y(0.017)GDNS(0.489)DPALEAS(0.001)S(0.001)LPPPDPWLETSSSS(0.001)PAEPAQPGACR
P26232;P35221	CTNNA1	SRTSVQTEDDQLIAGQSAR_Phospho (STY)	0.495982	0.00720097	0.521641	0.42956	0.393818	0.892875	0.267676	S(0.126)RT(0.562)S(0.307)VQT(0.005)EDDQLIAGQSAR	S(0.138)RT(0.431)S(0.431)VQTEDDQLIAGQSAR	S(0.332)RT(0.332)S(0.332)VQT(0.004)EDDQLIAGQSAR	S(0.302)RT(0.178)S(0.507)VQT(0.013)EDDQLIAGQSAR	S(0.402)RT(0.297)S(0.297)VQT(0.004)EDDQLIAGQSAR	S(0.144)RT(0.428)S(0.428)VQT(0.001)EDDQLIAGQSAR	S(0.384)RT(0.231)S(0.384)VQT(0.001)EDDQLIAGQSAR	S(0.413)RT(0.291)S(0.291)VQT(0.004)EDDQLIAGQSAR
Q58WW2	DCAF6	DGEQSPNVSLMQR_Phospho (STY)	0.66991	0.0072035	0.521641	0.662159	0.220879	0.623519	1.17308		DGEQS(1)PNVSLMQR	DGEQS(0.988)PNVS(0.012)LMQR	DGEQS(1)PNVSLMQR	DGEQS(0.997)PNVS(0.003)LMQR	DGEQS(1)PNVSLMQR	DGEQS(1)PNVSLMQR	DGEQS(1)PNVSLMQR
Q6P2E9	EDC4	DSQDASAEQSDHDDEVASLASASGGFGTK_Phospho (STY)	0.240137	0.00733186	0.521641	0.193376	0.249806	0.314444	0.202923	DSQDASAEQS(1)DHDDEVASLASASGGFGTK	DSQDASAEQS(1)DHDDEVASLASASGGFGTK	DSQDASAEQS(1)DHDDEVASLASASGGFGTK	DSQDAS(0.001)AEQS(0.999)DHDDEVASLASASGGFGTK	DSQDASAEQS(1)DHDDEVASLASASGGFGTK	DS(0.001)QDAS(0.101)AEQS(0.861)DHDDEVAS(0.034)LAS(0.002)ASGGFGTK	DSQDASAEQS(1)DHDDEVASLASASGGFGTK	DSQDASAEQS(0.998)DHDDEVAS(0.002)LASASGGFGTK
Q12802	AKAP13	SLSRPSSLIEQEK_Phospho (STY)	0.24751	0.00738755	0.521641	0.283215	0.26914	0.290299	0.147386	S(0.924)LS(0.064)RPS(0.005)S(0.008)LIEQEK	S(0.156)LS(0.807)RPS(0.018)S(0.018)LIEQEK	S(0.29)LS(0.253)RPS(0.228)S(0.228)LIEQEK	S(0.244)LS(0.573)RPS(0.112)S(0.072)LIEQEK	S(0.659)LS(0.221)RPS(0.06)S(0.06)LIEQEK	S(0.004)LS(0.388)RPS(0.388)S(0.22)LIEQEK	S(0.529)LS(0.452)RPS(0.01)S(0.01)LIEQEK	S(0.013)LS(0.842)RPS(0.134)S(0.01)LIEQEK
P21127	CDK11B	MEITIRNSPYRR_Oxidation (M),Phospho (STY)	-0.259821	0.00742557	0.521641	-0.153179	-0.235136	-0.340176	-0.310795	MEIT(0.05)IRNS(0.95)PYRR	MEIT(0.02)IRNS(0.98)PYRR	MEIT(0.011)IRNS(0.989)PYRR	MEIT(0.082)IRNS(0.917)PYRR	MEITIRNS(1)PYRR		MEIT(0.033)IRNS(0.966)PYRR	MEIT(0.499)IRNS(0.499)PY(0.001)RR
Q9BZL6	PRKD2	RLSSTSLASGHSVR_2 Phospho (STY)	0.334202	0.00746111	0.521641	0.250911	0.488123	0.439601	0.158173	RLS(0.691)S(0.232)T(0.071)S(0.012)LAS(0.968)GHS(0.027)VR	RLS(0.498)S(0.498)T(0.502)S(0.502)LASGHSVR	RLS(0.571)S(0.275)T(0.136)S(0.039)LAS(0.977)GHS(0.002)VR	RLS(0.447)S(0.19)T(0.351)S(0.017)LAS(0.983)GHS(0.012)VR	RLS(0.578)S(0.386)T(0.386)S(0.578)LAS(0.072)GHSVR	RLS(0.746)S(0.221)T(0.242)S(0.766)LAS(0.024)GHSVR	RLS(0.803)S(0.515)T(0.634)S(0.048)LASGHSVR	RLS(0.737)S(0.203)T(0.056)S(0.004)LAS(0.984)GHS(0.015)VR
Q8NC51	SERBP1	SKSEEAHAEDSVMDHHFR_Phospho (STY)	0.293283	0.0076116	0.521641	0.406024	0.253159	0.141231	0.372718	S(0.001)KS(0.999)EEAHAEDSVMDHHFR	S(0.146)KS(0.847)EEAHAEDS(0.007)VMDHHFR	S(0.216)KS(0.75)EEAHAEDS(0.033)VMDHHFR		SKS(1)EEAHAEDSVMDHHFR		S(0.006)KS(0.994)EEAHAEDSVMDHHFR	S(0.088)KS(0.906)EEAHAEDS(0.006)VMDHHFR
Q12802	AKAP13	SFSLEGLTGGAGVGNKPSSSLEVSSANAEELRHPFSGEER_Phospho (STY)	0.259947	0.00761165	0.521641	0.21867	0.272882	0.373547	0.174688	S(0.02)FS(0.98)LEGLTGGAGVGNKPSSSLEVSSANAEELRHPFSGEER	S(0.014)FS(0.986)LEGLTGGAGVGNKPSSSLEVSSANAEELRHPFSGEER	S(0.017)FS(0.983)LEGLTGGAGVGNKPSSSLEVSSANAEELRHPFSGEER		S(0.021)FS(0.979)LEGLTGGAGVGNKPSSSLEVSSANAEELRHPFSGEER		S(0.182)FS(0.77)LEGLT(0.018)GGAGVGNKPS(0.01)S(0.01)S(0.01)LEVSSANAEELRHPFSGEER
Q9UQ35	SRRM2	FQSDSSSYPTVDSNSLLGQSR_Phospho (STY)	0.355839	0.00762318	0.521641	0.289695	0.188397	0.599036	0.346228	FQSDSSSYPT(0.011)VDS(0.192)NS(0.78)LLGQS(0.016)R	FQS(0.232)DS(0.232)S(0.232)S(0.232)Y(0.071)PT(0.001)VDSNSLLGQSR	FQSDSSSYPTVDS(0.005)NS(0.991)LLGQS(0.004)R	FQSDSSSYPTVDS(0.06)NS(0.938)LLGQS(0.002)R	FQSDSSSYPTVDS(0.003)NS(0.997)LLGQSR	FQSDSSSYPTVDS(0.017)NS(0.982)LLGQS(0.001)R	FQSDSSSYPTVDS(0.04)NS(0.958)LLGQS(0.002)R	FQS(0.329)DS(0.253)S(0.156)S(0.156)Y(0.084)PT(0.022)VDSNSLLGQSR
P78314	SH3BP2	RMSDPPLSTMPTAPGLR_Phospho (STY)	0.371415	0.00764438	0.521641	0.281329	0.354747	0.638233	0.21135	RMS(1)DPPLSTMPTAPGLR		RMS(1)DPPLSTMPTAPGLR		RMS(1)DPPLSTMPTAPGLR		RMS(0.986)DPPLS(0.006)T(0.007)MPTAPGLR
Q6PKG0	LARP1	RCPSQSSSRPAAMISQPPTPPTGQPVR_Phospho (STY)	0.293631	0.00770015	0.521641	0.119898	0.375694	0.380898	0.298034	RCPS(0.539)QS(0.154)S(0.154)S(0.154)RPAAMISQPPTPPTGQPVR		RCPSQSSSRPAAMIS(0.001)QPPT(0.949)PPT(0.05)GQPVR		RCPS(0.229)QS(0.229)S(0.229)S(0.229)RPAAMIS(0.085)QPPTPPTGQPVR		RCPS(0.633)QS(0.122)S(0.122)S(0.122)RPAAMISQPPTPPTGQPVR
Q96II8	LRCH3	RISHEGSPVKPVAIR_Phospho (STY)	0.488347	0.00772058	0.521641	0.360897	0.520828	0.854653	0.217009	RIS(0.994)HEGS(0.006)PVKPVAIR	RIS(0.985)HEGS(0.015)PVKPVAIR	RIS(1)HEGSPVKPVAIR		RIS(0.991)HEGS(0.009)PVKPVAIR		RIS(0.976)HEGS(0.024)PVKPVAIR
Q4KMP7	TBC1D10B	TPSRTAPGALTAKPPLAPK_Phospho (STY)	0.266825	0.00776296	0.521641	0.201824	0.267678	0.400922	0.196876	T(0.377)PS(0.311)RT(0.311)APGALT(0.001)AKPPLAPK		T(0.004)PS(0.137)RT(0.849)APGALT(0.01)AKPPLAPK		T(0.089)PS(0.242)RT(0.668)APGALTAKPPLAPK		T(0.164)PS(0.164)RT(0.667)APGALT(0.005)AKPPLAPK
Q5VZK9	CARMIL1	GAVRSPPVDCPR_Phospho (STY)	0.301932	0.00778675	0.521641	0.216052	0.333814	0.185523	0.472338	GAVRS(1)PPVDCPR		GAVRS(1)PPVDCPR		GAVRS(1)PPVDCPR		GAVRS(1)PPVDCPR	GAVRS(1)PPVDCPR
P49006	MARCKSL1	KPFKLSGLSFK_Phospho (STY)	0.222194	0.0078085	0.521641	0.197127	0.242469	0.212661	0.236518	KPFKLS(0.944)GLS(0.056)FK		KPFKLS(0.978)GLS(0.022)FK		KPFKLS(0.877)GLS(0.123)FK		KPFKLS(0.935)GLS(0.065)FK
P62136	PPP1CA	YGQFSGLNPGGRPITPPRNSAK_Phospho (STY)	0.273032	0.0078768	0.521641	0.410966	0.198464	0.29188	0.190818	YGQFSGLNPGGRPIT(0.276)PPRNS(0.724)AK				YGQFS(0.002)GLNPGGRPIT(0.551)PPRNS(0.447)AK		YGQFSGLNPGGRPIT(0.011)PPRNS(0.989)AK
Q12929	EPS8	SQMEEVQDELIHR_Oxidation (M),Phospho (STY)	0.314406	0.00788209	0.521641	0.273559	0.487557	0.147226	0.349283	S(1)QMEEVQDELIHR	S(1)QMEEVQDELIHR	S(1)QMEEVQDELIHR	S(1)QMEEVQDELIHR	S(1)QMEEVQDELIHR	S(1)QMEEVQDELIHR		S(1)QMEEVQDELIHR
P27815	PDE4A	LMHSNSLNNSNIPR_Phospho (STY)	0.329321	0.00795189	0.521641	0.246146	0.326516	0.548707	0.195913	LMHS(0.108)NS(0.892)LNNSNIPR	LMHS(0.612)NS(0.388)LNNS(0.001)NIPR	LMHS(0.545)NS(0.455)LNNSNIPR	LMHS(0.623)NS(0.376)LNNSNIPR	LMHS(0.183)NS(0.817)LNNSNIPR		LMHS(0.665)NS(0.335)LNNSNIPR	LMHS(0.289)NS(0.71)LNNS(0.002)NIPR
Q96RK0	CIC	SAAATSPAPHLVAGPLLGTVGK_Phospho (STY)	-0.291157	0.00800263	0.521641	-0.395664	-0.351181	-0.300127	-0.117658	S(0.006)AAAT(0.497)S(0.497)PAPHLVAGPLLGTVGK	S(0.008)AAAT(0.496)S(0.496)PAPHLVAGPLLGTVGK	SAAAT(0.407)S(0.593)PAPHLVAGPLLGTVGK		SAAAT(0.5)S(0.5)PAPHLVAGPLLGTVGK		S(0.005)AAAT(0.498)S(0.498)PAPHLVAGPLLGTVGK
Q96IF1	AJUBA	GAQPGRHSVTGYGDCAVGAR_Phospho (STY)	0.27182	0.00808611	0.521641	0.390513	0.191402	0.325966	0.1794	GAQPGRHS(0.998)VT(0.002)GYGDCAVGAR						GAQPGRHS(0.925)VT(0.074)GYGDCAVGAR	GAQPGRHS(0.981)VT(0.019)GYGDCAVGAR
Q13085	ACACA	IFDEVMGCFSDSPPQSPTFPEAGHTSLYDEDK_Phospho (STY)	0.251749	0.00809886	0.521641	0.184926	0.199158	0.261483	0.361428	IFDEVMGCFS(0.496)DS(0.496)PPQS(0.006)PT(0.002)FPEAGHTSLYDEDK		IFDEVMGCFS(0.499)DS(0.499)PPQS(0.001)PTFPEAGHTSLYDEDK	IFDEVMGCFS(0.49)DS(0.49)PPQS(0.015)PT(0.005)FPEAGHTSLYDEDK	IFDEVMGCFS(0.499)DS(0.499)PPQS(0.001)PTFPEAGHTSLYDEDK		IFDEVMGCFS(0.034)DS(0.034)PPQS(0.699)PT(0.232)FPEAGHT(0.001)SLYDEDK	IFDEVMGCFS(0.497)DS(0.497)PPQS(0.005)PT(0.001)FPEAGHTSLYDEDK
Q9NV70	EXOC1	LTGSTSSLNK_Phospho (STY)	0.284406	0.00810131	0.521641	0.230208	0.146391	0.388842	0.372183		LTGST(0.001)S(0.108)S(0.891)LNK	LTGST(0.002)S(0.066)S(0.933)LNK	LTGS(0.002)T(0.026)S(0.504)S(0.468)LNK		LTGS(0.004)T(0.002)S(0.213)S(0.781)LNK	LTGSTS(0.023)S(0.977)LNK	LTGST(0.003)S(0.207)S(0.789)LNK
Q9Y5K6	CD2AP	SVDFDSLTVR_Phospho (STY)	-0.733146	0.00815633	0.521641	-0.657899	-1.22493	-0.162852	-0.886902	S(1)VDFDSLTVR	S(1)VDFDSLTVR	S(1)VDFDSLTVR	S(1)VDFDSLTVR		S(1)VDFDSLTVR	S(1)VDFDSLTVR	S(1)VDFDSLTVR
Q8NA72	POC5	ISTIHDILHSQGNNSEVR_Phospho (STY)	-0.2556	0.00819052	0.521641	-0.291107	-0.145305	-0.347451	-0.238538	ISTIHDILHS(0.002)QGNNS(0.998)EVR	ISTIHDILHSQGNNS(1)EVR	ISTIHDILHS(0.006)QGNNS(0.994)EVR	ISTIHDILHS(0.821)QGNNS(0.179)EVR	ISTIHDILHSQGNNS(1)EVR		ISTIHDILHS(0.061)QGNNS(0.939)EVR	ISTIHDILHS(0.017)QGNNS(0.982)EVR
Q15648	MED1	ALAPADLMEHHSGSQGPLLTTGDLGK_Phospho (STY)	0.285576	0.0082015	0.521641	0.184984	0.238777	0.456277	0.262265	ALAPADLMEHHS(0.5)GS(0.5)QGPLLTTGDLGK		ALAPADLMEHHS(0.5)GS(0.5)QGPLLTTGDLGK		ALAPADLMEHHS(0.535)GS(0.464)QGPLLT(0.001)TGDLGK		ALAPADLMEHHS(0.5)GS(0.5)QGPLLTTGDLGK	ALAPADLMEHHS(0.5)GS(0.5)QGPLLTTGDLGK
Q96QE3	ATAD5	HSLYTAELITVPFDSESPIR_Phospho (STY)	-0.327985	0.00824862	0.521641	-0.449607	-0.205159	-0.179906	-0.477267	HSLYTAELITVPFDS(0.014)ES(0.986)PIR		HSLYTAELITVPFDS(0.209)ES(0.791)PIR	HSLYTAELITVPFDS(0.066)ES(0.934)PIR	HSLYTAELIT(0.017)VPFDS(0.491)ES(0.491)PIR	HSLYTAELIT(0.034)VPFDS(0.483)ES(0.483)PIR	HSLYTAELIT(0.01)VPFDS(0.495)ES(0.495)PIR
P23634	ATP2B4	SIHSFMTHPEFAIEEELPRTPLLDEEEEENPDK_Phospho (STY)	0.288156	0.0082607	0.521641	0.380596	0.223969	0.398696	0.149363	SIHSFMTHPEFAIEEELPRT(1)PLLDEEEEENPDK		SIHSFMTHPEFAIEEELPRT(1)PLLDEEEEENPDK		SIHSFMTHPEFAIEEELPRT(1)PLLDEEEEENPDK		SIHSFMTHPEFAIEEELPRT(1)PLLDEEEEENPDK
P62995	TRA2B	RHSHSHSPMSTR_Oxidation (M),2 Phospho (STY)	-0.237449	0.00826987	0.521641	-0.183023	-0.201418	-0.322752	-0.242602		RHS(0.287)HS(0.716)HS(0.963)PMS(0.03)T(0.004)R		RHS(0.049)HS(0.951)HS(0.935)PMS(0.06)T(0.005)R		RHS(0.995)HS(0.004)HS(0.306)PMS(0.569)T(0.126)R		RHS(0.201)HS(0.742)HS(0.727)PMS(0.161)T(0.169)R
P04792	HSPB1	QLSSGVSEIR_Phospho (STY),Deamidation (NQ)	0.398573	0.00829631	0.521641	0.203053	0.378705	0.700611	0.311923	QLS(0.989)S(0.011)GVSEIR	QLS(0.991)S(0.009)GVSEIR		QLS(0.998)S(0.002)GVSEIR	QLS(0.978)S(0.022)GVSEIR	QLS(0.964)S(0.036)GVSEIR		QLS(0.988)S(0.012)GVSEIR
Q8N350	CBARP	AASLDTRGSPK_2 Phospho (STY)	0.258924	0.00834825	0.521734	0.155016	0.210328	0.325084	0.345269		AAS(1)LDT(0.144)RGS(0.856)PK	AAS(1)LDT(0.144)RGS(0.856)PK					AAS(1)LDT(0.243)RGS(0.757)PK
Q96EP0	RNF31	RLSAPLPSSCGDPEK_Phospho (STY)	0.388348	0.00849649	0.521734	0.353849	0.320157	0.683119	0.196267	RLS(0.999)APLPS(0.001)SCGDPEK	RLS(0.999)APLPSSCGDPEK	RLS(0.998)APLPS(0.002)SCGDPEK	RLS(1)APLPSSCGDPEK	RLS(0.999)APLPS(0.001)SCGDPEK	RLS(0.998)APLPS(0.001)SCGDPEK	RLS(1)APLPSSCGDPEK	RLS(0.997)APLPS(0.001)S(0.001)CGDPEK
P18583	SON	EMEHNTVCAAGTSPVGEIGEEK_Phospho (STY),Deamidation (NQ)	-0.234455	0.00849712	0.521734	-0.159328	-0.260491	-0.219057	-0.298944	EMEHNTVCAAGT(0.251)S(0.749)PVGEIGEEK	EMEHNTVCAAGT(0.448)S(0.552)PVGEIGEEK	EMEHNTVCAAGT(0.416)S(0.584)PVGEIGEEK	EMEHNTVCAAGT(0.5)S(0.5)PVGEIGEEK	EMEHNT(0.001)VCAAGT(0.499)S(0.499)PVGEIGEEK	EMEHNTVCAAGT(0.253)S(0.747)PVGEIGEEK	EMEHNTVCAAGT(0.5)S(0.5)PVGEIGEEK	EMEHNTVCAAGT(0.294)S(0.706)PVGEIGEEK
Q6PJG2	MIDEAS	SFELPPYTPPPILSPVR_Phospho (STY)	-0.235049	0.00850295	0.521734	-0.212538	-0.180886	-0.224876	-0.321897	SFELPPYT(0.021)PPPILS(0.979)PVR		SFELPPYTPPPILS(1)PVR		SFELPPYTPPPILS(1)PVR		SFELPPYTPPPILS(0.999)PVR
P46100	ATRX	MSHSSSSDTDINEIHTNHK_Phospho (STY),Deamidation (NQ)	-0.415016	0.00850319	0.521734	-0.250694	-0.552321	-0.193932	-0.663115	MS(0.359)HS(0.09)S(0.081)S(0.177)S(0.177)DT(0.115)DINEIHTNHK				MS(0.001)HS(0.006)S(0.03)S(0.321)S(0.321)DT(0.321)DINEIHTNHK		MS(0.009)HS(0.028)S(0.025)S(0.312)S(0.312)DT(0.312)DINEIHTNHK
Q9H9E3	COG4	ADLDSPPK_Acetyl (Protein N-term),Phospho (STY)	0.228841	0.00864536	0.527907	0.219283	0.273562	0.26286	0.159658		ADLDS(1)PPK	ADLDS(1)PPK	ADLDS(1)PPK	ADLDS(1)PPK	ADLDS(1)PPK	ADLDS(1)PPK	ADLDS(1)PPK
O75533	SF3B1	SRWDETPASQMGGSTPVLTPGK_Phospho (STY)	-0.484756	0.00876642	0.528301	-0.394909	-0.704786	-0.714223	-0.125105	SRWDETPASQMGGS(0.491)T(0.491)PVLT(0.017)PGK	SRWDETPASQMGGS(0.287)T(0.713)PVLTPGK	SRWDETPASQMGGS(0.046)T(0.953)PVLTPGK	SRWDETPASQMGGS(0.442)T(0.442)PVLT(0.117)PGK	SRWDETPASQMGGS(0.052)T(0.944)PVLT(0.004)PGK		SRWDETPASQMGGS(0.006)T(0.005)PVLT(0.99)PGK	SRWDETPASQMGGS(0.074)T(0.926)PVLTPGK
Q9H6S3	EPS8L2	HSPTSEPTPPGDALPPVSSPHTHR_Phospho (STY)	0.324265	0.00888586	0.528301	0.103086	0.463441	0.319598	0.410934	HSPTSEPTPPGDALPPVS(0.068)S(0.293)PHT(0.639)HR	HSPTSEPTPPGDALPPVS(0.21)S(0.673)PHT(0.117)HR	HSPTSEPTPPGDALPPVS(0.146)S(0.639)PHT(0.215)HR	HSPTSEPTPPGDALPPVS(0.419)S(0.419)PHT(0.162)HR	HSPTSEPTPPGDALPPVS(0.158)S(0.625)PHT(0.217)HR	HSPTSEPTPPGDALPPVS(0.594)S(0.18)PHT(0.226)HR	HSPTSEPTPPGDALPPVS(0.537)S(0.372)PHT(0.092)HR	HSPTSEPTPPGDALPPVS(0.375)S(0.284)PHT(0.341)HR
P28715	ERCC5	FDSSLLSSDDETK_Phospho (STY)	-0.413394	0.00889246	0.528301	-0.171954	-0.693887	-0.497602	-0.290132	FDSSLLS(0.277)S(0.719)DDET(0.004)K	FDSSLLS(0.273)S(0.726)DDET(0.001)K	FDSSLLS(0.217)S(0.781)DDET(0.002)K	FDSSLLS(0.212)S(0.781)DDET(0.006)K	FDSSLLS(0.041)S(0.955)DDET(0.004)K		FDSSLLS(0.003)S(0.994)DDET(0.003)K	FDSSLLS(0.04)S(0.956)DDET(0.004)K
Q9UHB7	AFF4	SKSPRDPDANWDSPSR_2 Phospho (STY)	-0.269243	0.00895145	0.528301	-0.119024	-0.263563	-0.347284	-0.347102	S(0.2)KS(0.8)PRDPDANWDS(0.861)PS(0.139)R	S(0.107)KS(0.893)PRDPDANWDS(0.748)PS(0.252)R	S(0.158)KS(0.842)PRDPDANWDS(0.833)PS(0.167)R	S(0.4)KS(0.6)PRDPDANWDS(0.967)PS(0.033)R	S(0.113)KS(0.887)PRDPDANWDS(0.951)PS(0.049)R	S(0.048)KS(0.952)PRDPDANWDS(0.781)PS(0.219)R	S(0.079)KS(0.921)PRDPDANWDS(0.904)PS(0.096)R	S(0.134)KS(0.866)PRDPDANWDS(0.962)PS(0.038)R
Q9H7E2	TDRD3	RESQTSIPDYFYDRK_2 Phospho (STY)	0.383391	0.00895878	0.528301	0.404872	0.413924	0.609238	0.105529	RES(0.983)QT(0.264)S(0.753)IPDYFYDRK	RES(0.916)QT(0.504)S(0.577)IPDY(0.002)FY(0.001)DRK	RES(0.784)QT(0.578)S(0.638)IPDYFYDRK	RES(0.964)QT(0.797)S(0.239)IPDYFYDRK	RES(0.98)QT(0.832)S(0.188)IPDYFYDRK	RES(0.848)QT(0.599)S(0.551)IPDY(0.001)FY(0.001)DRK		RES(0.923)QT(0.41)S(0.667)IPDYFYDRK
O75427	LRCH4	KDSLLKPGLR_Phospho (STY)	0.253697	0.00902828	0.528301	0.223672	0.30812	0.140044	0.342953	KDS(1)LLKPGLR		KDS(1)LLKPGLR		KDS(1)LLKPGLR		KDS(1)LLKPGLR
Q1ED39	KNOP1	NLSPSFSR_Phospho (STY)	-0.410983	0.00914645	0.528301	-0.359345	-0.277696	-0.256314	-0.750577	NLS(0.998)PS(0.002)FS(0.001)R	NLS(1)PSFSR		NLS(1)PSFSR	NLS(0.998)PS(0.002)FSR	NLS(0.999)PS(0.001)FSR	NLS(0.996)PS(0.003)FS(0.001)R	NLS(0.983)PS(0.011)FS(0.006)R
Q01433	AMPD2	QISQDVKLEPDILLR_Phospho (STY)	0.3479	0.00917552	0.528301	0.462129	0.225307	0.539509	0.164656	QIS(1)QDVKLEPDILLR	QIS(1)QDVKLEPDILLR	QIS(1)QDVKLEPDILLR	QIS(1)QDVKLEPDILLR		QIS(1)QDVKLEPDILLR	QIS(1)QDVKLEPDILLR
Q5VT25	CDC42BPA	SLSLESTDR_Phospho (STY)	0.29703	0.00923007	0.528301	0.22848	0.239933	0.50233	0.217377	S(0.002)LS(0.998)LESTDR	S(0.016)LS(0.984)LESTDR	SLS(0.999)LESTDR	S(0.005)LS(0.993)LES(0.001)T(0.001)DR	S(0.963)LS(0.037)LESTDR		SLS(0.998)LES(0.001)T(0.001)DR	S(0.001)LS(0.999)LESTDR
Q9UKE5	TNIK	QNSDPTSENPPLPTR_Phospho (STY)	0.298075	0.00929184	0.528301	0.295038	0.162414	0.48907	0.245777	QNS(1)DPTSENPPLPTR	QNS(1)DPTSENPPLPTR	QNS(0.997)DPT(0.002)S(0.001)ENPPLPTR	QNS(1)DPTSENPPLPTR	QNS(1)DPTSENPPLPTR	QNS(1)DPTSENPPLPTR	QNS(1)DPTSENPPLPTR	QNS(1)DPTSENPPLPTR
P13994	YJU2B	SRDVPESPQHAADTPK_Phospho (STY)	0.230035	0.00932755	0.528301	0.31295	0.19677	0.236744	0.173676	S(1)RDVPESPQHAADTPK	S(1)RDVPESPQHAADTPK	S(0.999)RDVPES(0.001)PQHAADTPK	S(0.987)RDVPES(0.013)PQHAADTPK	S(1)RDVPESPQHAADTPK	S(1)RDVPESPQHAADTPK	S(1)RDVPESPQHAADTPK	S(0.983)RDVPES(0.017)PQHAADTPK
Q9Y2W1	THRAP3	SPALKSPLQSVVVR_Phospho (STY)	-0.22107	0.00938816	0.528301	-0.210365	-0.287543	-0.198896	-0.187476	SPALKS(1)PLQSVVVR		SPALKS(0.99)PLQS(0.01)VVVR	SPALKS(1)PLQSVVVR	S(0.002)PALKS(0.996)PLQS(0.001)VVVR		S(0.002)PALKS(0.994)PLQS(0.004)VVVR
Q9UQ35	SRRM2	AGMSSNQSISSPVLDAVPRTPSR_Phospho (STY)	-0.238247	0.00939405	0.528301	-0.236516	-0.140792	-0.319698	-0.255982	AGMSSNQSISSPVLDAVPRT(0.696)PS(0.304)R		AGMSSNQSISSPVLDAVPRT(0.839)PS(0.161)R		AGMSSNQSISSPVLDAVPRT(0.771)PS(0.229)R		AGMSSNQSISSPVLDAVPRT(0.791)PS(0.208)R
Q9H0G5	NSRP1	VEENPDADSDFDAK_Phospho (STY)	-0.368061	0.00941917	0.528301	-0.113077	-0.4188	-0.3462	-0.594168		VEENPDADS(1)DFDAK	VEENPDADS(1)DFDAK		VEENPDADS(1)DFDAK	VEENPDADS(1)DFDAK	VEENPDADS(1)DFDAK	VEENPDADS(1)DFDAK
Q2TBE0	CWF19L2	FLRPSDDEELSFHSK_Phospho (STY)	0.292953	0.00945479	0.528301	0.490297	0.249557	0.184575	0.247382		FLRPS(1)DDEELSFHSK	FLRPS(1)DDEELSFHSK	FLRPS(1)DDEELSFHSK		FLRPS(1)DDEELSFHSK	FLRPS(1)DDEELSFHSK	FLRPS(1)DDEELSFHSK
Q0JRZ9	FCHO2	VSIGNITLSPAISRHSPVQMNR_Phospho (STY)	0.265007	0.00949056	0.528301	0.337452	0.20146	0.37263	0.148486	VSIGNIT(0.043)LS(0.422)PAIS(0.268)RHS(0.268)PVQMNR		VSIGNITLSPAIS(0.02)RHS(0.98)PVQMNR		VSIGNITLSPAIS(0.067)RHS(0.933)PVQMNR		VS(0.002)IGNIT(0.312)LS(0.211)PAIS(0.427)RHS(0.048)PVQMNR
O75533	SF3B1	IWDPTPSHTPAGAATPGRGDTPGHATPGHGGATSSAR_Phospho (STY)	-0.465721	0.00950729	0.528301	-0.537592	-0.556444	-0.700701	-0.0681485	IWDPT(0.187)PS(0.187)HT(0.187)PAGAAT(0.427)PGRGDT(0.009)PGHAT(0.001)PGHGGATSSAR		IWDPT(0.003)PS(0.003)HT(0.003)PAGAAT(0.059)PGRGDT(0.931)PGHAT(0.001)PGHGGATSSAR		IWDPT(0.046)PS(0.046)HT(0.046)PAGAAT(0.841)PGRGDT(0.021)PGHATPGHGGATSSAR		IWDPT(0.005)PS(0.062)HT(0.912)PAGAAT(0.017)PGRGDT(0.004)PGHAT(0.001)PGHGGATSSAR
Q5VV41	ARHGEF16	GSFKDDPQLYQEIQER_Phospho (STY)	0.27371	0.00957018	0.528301	0.301862	0.128306	0.410358	0.254314	GS(1)FKDDPQLYQEIQER	GS(1)FKDDPQLYQEIQER	GS(1)FKDDPQLYQEIQER	GS(1)FKDDPQLYQEIQER	GS(1)FKDDPQLYQEIQER	GS(1)FKDDPQLYQEIQER	GS(1)FKDDPQLYQEIQER	GS(1)FKDDPQLYQEIQER
Q9NXH8	TOR4A	LLQPGGGPDVGTGAPRPGCSPR_Phospho (STY)	-0.360937	0.00963658	0.528301	-0.452121	-0.484666	-0.0696274	-0.437335	LLQPGGGPDVGT(0.006)GAPRPGCS(0.994)PR		LLQPGGGPDVGT(0.613)GAPRPGCS(0.387)PR		LLQPGGGPDVGT(0.769)GAPRPGCS(0.231)PR		LLQPGGGPDVGT(0.11)GAPRPGCS(0.89)PR
Q9UQ35	SRRM2	MSCFSRPSMSPTPLDR_2 Oxidation (M),Phospho (STY)	-0.316732	0.00964554	0.528301	-0.187416	-0.290969	-0.243499	-0.545044	MSCFS(0.169)RPS(0.169)MS(0.625)PT(0.037)PLDR	MS(0.053)CFS(0.053)RPS(0.48)MS(0.38)PT(0.035)PLDR	MSCFS(0.182)RPS(0.662)MS(0.152)PT(0.004)PLDR	MSCFS(0.309)RPS(0.309)MS(0.309)PT(0.072)PLDR	MSCFS(0.761)RPS(0.108)MS(0.108)PT(0.022)PLDR
Q04637	EIF4G1	PGSIDSNNQLFAPGGRLSWGK_Phospho (STY)	0.395123	0.00969334	0.528301	0.564762	0.441859	0.504453	0.0694187	PGSIDSNNQLFAPGGRLS(1)WGK		PGSIDSNNQLFAPGGRLS(1)WGK	PGSIDSNNQLFAPGGRLS(1)WGK	PGSIDSNNQLFAPGGRLS(1)WGK		PGSIDSNNQLFAPGGRLS(1)WGK
Q92609	TBC1D5	RTSSTLDSEGTFNSYR_Phospho (STY)	0.236804	0.00973445	0.528301	0.217287	0.273816	0.314458	0.141653	RT(0.086)S(0.633)S(0.177)T(0.104)LDSEGTFNSYR	RT(0.198)S(0.529)S(0.198)T(0.075)LDSEGTFNSYR	RT(0.055)S(0.324)S(0.502)T(0.119)LDSEGTFNSYR	RT(0.133)S(0.208)S(0.33)T(0.33)LDSEGTFNSYR	RT(0.07)S(0.616)S(0.259)T(0.056)LDSEGTFNSYR	RT(0.164)S(0.412)S(0.303)T(0.12)LDSEGTFNSYR	RT(0.328)S(0.224)S(0.224)T(0.224)LDSEGTFNSYR	RT(0.169)S(0.615)S(0.169)T(0.047)LDSEGTFNSYR
Q9Y4F5	CEP170B	SNSLSTPRPTR_Phospho (STY)	0.23305	0.00976088	0.528301	0.321667	0.220778	0.237743	0.152011		S(0.002)NS(0.965)LS(0.019)T(0.013)PRPT(0.001)R		S(0.072)NS(0.779)LS(0.019)T(0.02)PRPT(0.11)R	S(0.003)NS(0.981)LS(0.012)T(0.003)PRPT(0.001)R		S(0.005)NS(0.995)LSTPRPTR	S(0.001)NS(0.998)LS(0.001)TPRPTR
Q15750	TAB1	SLLQSEQQPSWTDDLPLCHLSGVGSASNR_Phospho (STY)	0.384215	0.00977329	0.528301	0.177879	0.531185	0.604427	0.223368	S(0.476)LLQS(0.517)EQQPS(0.007)WTDDLPLCHLSGVGSASNR	S(1)LLQSEQQPSWTDDLPLCHLSGVGSASNR	S(0.953)LLQS(0.045)EQQPS(0.002)WTDDLPLCHLSGVGSASNR	S(0.856)LLQS(0.138)EQQPS(0.006)WTDDLPLCHLSGVGSASNR	S(0.99)LLQS(0.01)EQQPS(0.001)WTDDLPLCHLSGVGSASNR	S(0.934)LLQS(0.041)EQQPS(0.024)WTDDLPLCHLSGVGSASNR	S(0.817)LLQS(0.163)EQQPS(0.019)WTDDLPLCHLSGVGSASNR	S(0.855)LLQS(0.12)EQQPS(0.022)WT(0.004)DDLPLCHLSGVGSASNR
P62995	TRA2B	RHSHSHSPMSTR_2 Phospho (STY)	-0.301008	0.00983729	0.528301	-0.170003	-0.482655	-0.352415	-0.198957	RHS(0.987)HS(0.679)HS(0.306)PMS(0.016)T(0.013)R	RHS(0.664)HS(0.567)HS(0.393)PMS(0.197)T(0.179)R		RHS(0.903)HS(0.763)HS(0.334)PMSTR	RHS(0.984)HS(0.017)HS(0.252)PMS(0.327)T(0.419)R	RHS(0.118)HS(0.884)HS(0.927)PMS(0.033)T(0.037)R	RHS(0.69)HS(0.311)HS(0.749)PMS(0.11)T(0.139)R
O96028	NSD2	GIGTPPNTTPIK_Phospho (STY)	-0.295459	0.00984172	0.528301	-0.434459	-0.311833	-0.334332	-0.101212	GIGTPPNT(0.5)T(0.5)PIK		GIGTPPNT(0.169)T(0.831)PIK	GIGTPPNT(0.669)T(0.331)PIK	GIGTPPNT(0.214)T(0.786)PIK	GIGTPPNT(0.167)T(0.833)PIK	GIGTPPNT(0.166)T(0.834)PIK	GIGTPPNT(0.628)T(0.371)PIK
Q9NTI5	PDS5B	LDSSEMDHSENEDYTMSSPLPGK_Phospho (STY)	-0.244708	0.00984231	0.528301	-0.12264	-0.318279	-0.24873	-0.289183	LDS(0.377)S(0.331)EMDHS(0.291)ENEDYTMSSPLPGK	LDS(0.141)S(0.121)EMDHS(0.738)ENEDYTMSSPLPGK	LDS(0.408)S(0.408)EMDHS(0.184)ENEDY(0.001)TMSSPLPGK	LDS(0.451)S(0.451)EMDHS(0.098)ENEDYTMSSPLPGK	LDS(0.386)S(0.558)EMDHS(0.049)ENEDY(0.005)T(0.001)MSSPLPGK	LDS(0.36)S(0.332)EMDHS(0.307)ENEDY(0.001)TMSSPLPGK		LDS(0.333)S(0.333)EMDHS(0.333)ENEDYTMSSPLPGK
Q14738	PPP2R5D	RQSSSRFNLSK_2 Phospho (STY)	0.318809	0.00985452	0.528301	0.298513	0.245485	0.549819	0.181421	RQS(1)S(0.588)S(0.412)RFNLSK	RQS(0.723)S(0.36)S(0.494)RFNLS(0.423)K		RQS(0.702)S(0.409)S(0.241)RFNLS(0.648)K	RQS(1)S(0.893)S(0.104)RFNLS(0.003)K	RQS(0.256)S(0.806)S(0.917)RFNLS(0.021)K	RQS(0.999)S(0.703)S(0.199)RFNLS(0.1)K	RQS(0.573)S(0.287)S(0.314)RFNLS(0.826)K
O60885	BRD4	EAPSPLMIHSPQMSQFQSLTHQSPPQQNVQPK_3 Phospho (STY)	-0.275771	0.00987288	0.528301	-0.256748	-0.111855	-0.362767	-0.371716	EAPS(0.999)PLMIHS(0.995)PQMS(0.007)QFQS(0.036)LT(0.084)HQS(0.878)PPQQNVQPK			EAPS(1)PLMIHS(1)PQMSQFQS(0.096)LT(0.266)HQS(0.638)PPQQNVQPK	EAPS(1)PLMIHS(1)PQMS(0.001)QFQS(0.413)LT(0.178)HQS(0.408)PPQQNVQPK		EAPS(1)PLMIHS(0.999)PQMS(0.002)QFQS(0.133)LT(0.109)HQS(0.757)PPQQNVQPK	EAPS(0.989)PLMIHS(0.961)PQMS(0.047)QFQS(0.023)LT(0.129)HQS(0.851)PPQQNVQPK
Q9H1H9	KIF13A	TGSCSELDACPSK_Phospho (STY)	0.276442	0.00995031	0.528301	0.24446	0.131107	0.42436	0.305841	T(0.004)GS(0.996)CSELDACPSK	T(0.004)GS(0.996)CSELDACPSK	T(0.02)GS(0.979)CS(0.001)ELDACPSK	T(0.197)GS(0.8)CS(0.003)ELDACPSK	T(0.02)GS(0.978)CS(0.001)ELDACPSK	T(0.458)GS(0.469)CS(0.073)ELDACPSK	T(0.006)GS(0.993)CS(0.001)ELDACPSK	T(0.008)GS(0.989)CS(0.003)ELDACPSK
Q16649	NFIL3	GSYTASIYQNYMGNSFSGYSHSPPLLQVNR_Phospho (STY)	-0.384249	0.00997825	0.528301	-0.550573	-0.352439	-0.0902178	-0.543764	GSYTASIYQNYMGNSFSGYS(0.005)HS(0.995)PPLLQVNR		GSYTASIYQNYMGNSFS(0.005)GY(0.002)S(0.019)HS(0.974)PPLLQVNR		GSYTASIYQNYMGNS(0.003)FS(0.007)GYS(0.32)HS(0.669)PPLLQVNR		GSYTASIYQNYMGNSFS(0.003)GY(0.003)S(0.004)HS(0.99)PPLLQVNR
Q96AD5	PNPLA2	VQSLPSVPLSCAAYR_Phospho (STY)	0.328105	0.00998709	0.528301	0.367586	0.111523	0.523519	0.309791	VQS(0.98)LPS(0.02)VPLSCAAYR	VQS(1)LPSVPLSCAAYR	VQS(1)LPSVPLSCAAYR	VQS(0.938)LPS(0.061)VPLSCAAYR	VQS(0.827)LPS(0.173)VPLSCAAYR		VQS(0.967)LPS(0.033)VPLSCAAYR
Q01433	AMPD2	SLPGPAPCLK_Phospho (STY)	0.622384	0.0100245	0.528301	0.94949	0.811549	0.0582575	0.670237	S(1)LPGPAPCLK	S(1)LPGPAPCLK	S(1)LPGPAPCLK	S(1)LPGPAPCLK	S(1)LPGPAPCLK		S(1)LPGPAPCLK	S(1)LPGPAPCLK
P35222	CTNNB1	RTSMGGTQQQFVEGVR_Phospho (STY)	0.248763	0.0101321	0.52904	0.308668	0.230126	0.331488	0.124768	RT(0.213)S(0.785)MGGT(0.002)QQQFVEGVR	RT(0.136)S(0.864)MGGTQQQFVEGVR	RT(0.294)S(0.665)MGGT(0.041)QQQFVEGVR	RT(0.327)S(0.347)MGGT(0.327)QQQFVEGVR	RT(0.195)S(0.798)MGGT(0.007)QQQFVEGVR	RT(0.099)S(0.45)MGGT(0.45)QQQFVEGVR	RT(0.13)S(0.867)MGGT(0.003)QQQFVEGVR	RT(0.179)S(0.816)MGGT(0.005)QQQFVEGVR
Q6UB99	ANKRD11	GSPLVLK_Phospho (STY)	-0.221522	0.0102079	0.52904	-0.275425	-0.18548	-0.261167	-0.164017	GS(1)PLVLK		GS(1)PLVLK		GS(1)PLVLK	GS(1)PLVLK	GS(1)PLVLK	GS(1)PLVLK
O60885	BRD4	SEPFSPSLRPEPPKHPESIK_Phospho (STY)	-0.380176	0.0102181	0.52904	-0.059982	-0.463395	-0.522565	-0.474762	SEPFS(0.812)PS(0.188)LRPEPPKHPESIK	SEPFS(0.835)PS(0.165)LRPEPPKHPESIK	S(0.018)EPFS(0.934)PS(0.047)LRPEPPKHPES(0.001)IK		S(0.002)EPFS(0.823)PS(0.175)LRPEPPKHPES(0.001)IK	S(0.001)EPFS(0.436)PS(0.508)LRPEPPKHPES(0.055)IK	S(0.358)EPFS(0.578)PS(0.064)LRPEPPKHPESIK	SEPFS(0.452)PS(0.546)LRPEPPKHPES(0.002)IK
Q9UQ35	SRRM2	SGTPPRQGSITSPQANEQSVTPQRR_4 Phospho (STY)	-0.219758	0.01023	0.52904	-0.241898	-0.157971	-0.278328	-0.200834	S(0.41)GT(0.604)PPRQGS(0.509)IT(0.51)S(0.967)PQANEQS(0.127)VT(0.873)PQRR	S(0.452)GT(0.559)PPRQGS(0.828)IT(0.58)S(0.58)PQANEQS(0.281)VT(0.719)PQRR	S(0.496)GT(0.519)PPRQGS(0.898)IT(0.565)S(0.522)PQANEQS(0.17)VT(0.831)PQRR	S(0.641)GT(0.662)PPRQGS(0.603)IT(0.366)S(0.728)PQANEQS(0.093)VT(0.907)PQRR	S(0.467)GT(0.545)PPRQGS(0.598)IT(0.681)S(0.709)PQANEQS(0.137)VT(0.863)PQRR	S(0.815)GT(0.833)PPRQGS(0.297)IT(0.254)S(0.801)PQANEQS(0.217)VT(0.783)PQRR	S(0.842)GT(0.856)PPRQGS(0.288)IT(0.336)S(0.678)PQANEQS(0.112)VT(0.888)PQRR	S(0.528)GT(0.61)PPRQGS(0.743)IT(0.376)S(0.743)PQANEQS(0.337)VT(0.663)PQRR
P21127;Q9UQ88	CDK11B	RGTSPRPPEGGLGYSQLGDDDLK_2 Phospho (STY)	-0.269242	0.0102909	0.52904	-0.255242	-0.162431	-0.435336	-0.223959	RGT(1)S(0.999)PRPPEGGLGY(0.001)SQLGDDDLK	RGT(0.947)S(0.963)PRPPEGGLGY(0.077)S(0.012)QLGDDDLK	RGT(0.993)S(0.99)PRPPEGGLGY(0.012)S(0.005)QLGDDDLK	RGT(1)S(1)PRPPEGGLGYSQLGDDDLK	RGT(0.999)S(0.998)PRPPEGGLGY(0.003)S(0.001)QLGDDDLK	RGT(0.999)S(0.999)PRPPEGGLGY(0.001)SQLGDDDLK	RGT(0.975)S(0.978)PRPPEGGLGY(0.027)S(0.021)QLGDDDLK	RGT(1)S(1)PRPPEGGLGYSQLGDDDLK
P08621	SNRNP70	GGGGGQDNGLEGLGNDSR_Phospho (STY)	0.327083	0.0102988	0.52904	0.201271	0.46246	0.157877	0.486723	GGGGGQDNGLEGLGNDS(1)R		GGGGGQDNGLEGLGNDS(1)R	GGGGGQDNGLEGLGNDS(1)R	GGGGGQDNGLEGLGNDS(1)R	GGGGGQDNGLEGLGNDS(1)R	GGGGGQDNGLEGLGNDS(1)R	GGGGGQDNGLEGLGNDS(1)R
Q8N163	CCAR2	LEDSEVRSVASNQSEMEFSSLQDMPK_3 Phospho (STY)	0.231044	0.0103301	0.52904	0.240138	0.12979	0.257488	0.296759	LEDS(0.443)EVRS(0.567)VAS(0.991)NQS(0.999)EMEFSSLQDMPK	LEDS(0.465)EVRS(0.979)VAS(0.811)NQS(0.745)EMEFSSLQDMPK	LEDS(0.577)EVRS(0.577)VAS(0.854)NQS(0.991)EMEFSSLQDMPK	LEDS(0.864)EVRS(0.864)VAS(0.963)NQS(0.293)EMEFS(0.011)S(0.005)LQDMPK	LEDS(0.001)EVRS(1)VAS(0.999)NQS(1)EMEFSSLQDMPK	LEDS(0.206)EVRS(0.807)VAS(0.988)NQS(1)EMEFSSLQDMPK	LEDS(0.12)EVRS(0.882)VAS(0.998)NQS(0.999)EMEFS(0.001)SLQDMPK	LEDS(0.031)EVRS(0.97)VAS(1)NQS(0.99)EMEFS(0.008)S(0.002)LQDMPK
Q14103	HNRNPD	NEEDEGHSNSSPRHSEAATAQR_2 Phospho (STY)	0.226388	0.0104643	0.533766	0.190476	0.190626	0.324496	0.199955	NEEDEGHS(0.433)NS(0.47)S(0.491)PRHS(0.605)EAAT(0.001)AQR	NEEDEGHS(0.334)NS(0.383)S(0.414)PRHS(0.845)EAAT(0.023)AQR	NEEDEGHS(0.516)NS(0.557)S(0.57)PRHS(0.354)EAAT(0.004)AQR		NEEDEGHS(0.003)NS(0.782)S(0.217)PRHS(0.996)EAAT(0.001)AQR	NEEDEGHS(0.644)NS(0.621)S(0.624)PRHS(0.112)EAATAQR		NEEDEGHS(0.665)NS(0.665)S(0.665)PRHS(0.005)EAATAQR
Q96D71	REPS1	RQSSSYDDPWK_2 Phospho (STY)	0.439622	0.0105525	0.534959	0.385477	0.789305	0.433477	0.150229	RQS(0.834)S(0.417)S(0.257)Y(0.491)DDPWK	RQS(0.984)S(0.685)S(0.315)Y(0.016)DDPWK	RQS(0.953)S(0.587)S(0.456)Y(0.004)DDPWK	RQS(0.801)S(0.79)S(0.37)Y(0.039)DDPWK	RQS(0.847)S(0.366)S(0.331)Y(0.455)DDPWK	RQS(0.885)S(0.216)S(0.592)Y(0.307)DDPWK		RQS(0.935)S(0.818)S(0.123)Y(0.124)DDPWK
Q8WWY3	PRPF31	QSVVYGGKSTIRDR_2 Phospho (STY)	0.611054	0.0105732	0.534959	0.763648	0.171213	1.07078	0.438573	QS(0.043)VVY(0.365)GGKS(0.694)T(0.898)IRDR		QS(0.023)VVY(0.647)GGKS(0.525)T(0.806)IRDR			QS(0.97)VVY(0.004)GGKS(0.27)T(0.757)IRDR		QS(0.362)VVY(0.291)GGKS(0.562)T(0.785)IRDR
O60716	CTNND1	GDHNRTLDRSGDLGDMEPLK_2 Phospho (STY)	-0.433151	0.0106141	0.534959	-0.670754	-0.579671	-0.0825756	-0.399603	GDHNRT(1)LDRS(1)GDLGDMEPLK	GDHNRT(1)LDRS(1)GDLGDMEPLK	GDHNRT(1)LDRS(1)GDLGDMEPLK	GDHNRT(1)LDRS(1)GDLGDMEPLK	GDHNRT(1)LDRS(1)GDLGDMEPLK	GDHNRT(1)LDRS(1)GDLGDMEPLK	GDHNRT(1)LDRS(1)GDLGDMEPLK	GDHNRT(1)LDRS(1)GDLGDMEPLK
Q9Y383	LUC7L2	AMLDQLMGTSRDGDTTR_Phospho (STY)	0.399055	0.010709	0.535339	0.244862	0.385092	0.733709	0.232558	AMLDQLMGT(0.615)S(0.381)RDGDT(0.002)T(0.002)R	AMLDQLMGT(0.488)S(0.488)RDGDT(0.012)T(0.012)R	AMLDQLMGT(0.101)S(0.138)RDGDT(0.381)T(0.381)R	AMLDQLMGT(0.69)S(0.309)RDGDTTR	AMLDQLMGT(0.428)S(0.428)RDGDT(0.072)T(0.072)R	AMLDQLMGT(0.446)S(0.446)RDGDT(0.043)T(0.064)R	AMLDQLMGT(0.417)S(0.417)RDGDT(0.068)T(0.099)R	AMLDQLMGT(0.5)S(0.5)RDGDTT(0.001)R
Q8TBZ3	WDR20	FATLSLHDRK_Phospho (STY)	0.272768	0.0107849	0.535339	0.311982	0.418614	0.236278	0.1242	FAT(0.004)LS(0.996)LHDRK		FAT(0.017)LS(0.983)LHDRK		FAT(0.046)LS(0.954)LHDRK		FAT(0.01)LS(0.99)LHDRK
Q9NZL4	HSPBP1	LLQTCFSSPADDSMDR_Phospho (STY)	0.314492	0.010798	0.535339	0.132114	0.529584	0.284293	0.311976	LLQTCFS(0.012)S(0.988)PADDSMDR	LLQTCFS(0.103)S(0.894)PADDS(0.003)MDR	LLQTCFS(0.736)S(0.262)PADDS(0.002)MDR		LLQTCFS(0.337)S(0.649)PADDS(0.014)MDR		LLQT(0.246)CFS(0.188)S(0.565)PADDSMDR	LLQTCFS(0.093)S(0.907)PADDSMDR
Q12929	EPS8	RKSQMEEVQDELIHR_Phospho (STY)	0.34954	0.0109503	0.535339	0.507425	0.420784	0.405018	0.0649321	RKS(1)QMEEVQDELIHR	RKS(1)QMEEVQDELIHR	RKS(1)QMEEVQDELIHR		RKS(1)QMEEVQDELIHR	RKS(1)QMEEVQDELIHR	RKS(1)QMEEVQDELIHR
Q9BXK1	KLF16	GGPGAAPGGASPASSSSAASSPSSGR_Phospho (STY)	-0.220817	0.0109582	0.535339	-0.302858	-0.156839	-0.215351	-0.20822		GGPGAAPGGASPASSSSAAS(0.111)S(0.534)PS(0.173)S(0.182)GR	GGPGAAPGGASPASSSS(0.007)AAS(0.229)S(0.696)PS(0.026)S(0.042)GR	GGPGAAPGGASPASSSSAAS(0.195)S(0.469)PS(0.141)S(0.196)GR	GGPGAAPGGASPASSSSAAS(0.012)S(0.614)PS(0.287)S(0.087)GR	GGPGAAPGGASPASSSSAAS(0.164)S(0.454)PS(0.164)S(0.217)GR	GGPGAAPGGASPASSSSAAS(0.146)S(0.513)PS(0.146)S(0.194)GR	GGPGAAPGGASPASSSS(0.003)AAS(0.143)S(0.545)PS(0.143)S(0.166)GR
Q13428	TCOF1	SPAGPAATPAQAQAASTPRK_Phospho (STY)	-0.308552	0.0109618	0.535339	-0.523204	-0.164264	-0.332133	-0.214609		SPAGPAATPAQAQAAS(0.21)T(0.79)PRK	SPAGPAATPAQAQAAS(0.232)T(0.768)PRK	SPAGPAATPAQAQAAS(0.5)T(0.5)PRK	SPAGPAATPAQAQAAS(0.5)T(0.5)PRK	SPAGPAATPAQAQAAS(0.209)T(0.791)PRK	SPAGPAATPAQAQAAS(0.288)T(0.712)PRK
O60716	CTNND1	SYEDMIGEEVPSDQYYWAPLAQHER_Phospho (STY)	-0.472438	0.0109704	0.535339	-0.729116	-0.656949	-0.423555	-0.0801318	S(1)YEDMIGEEVPSDQYYWAPLAQHER	S(1)YEDMIGEEVPSDQYYWAPLAQHER	SYEDMIGEEVPS(0.033)DQY(0.668)Y(0.299)WAPLAQHER	S(1)YEDMIGEEVPSDQYYWAPLAQHER	S(0.996)Y(0.004)EDMIGEEVPSDQYYWAPLAQHER	S(0.993)Y(0.007)EDMIGEEVPSDQYYWAPLAQHER	S(0.003)Y(0.003)EDMIGEEVPS(0.463)DQY(0.419)Y(0.113)WAPLAQHER	S(0.996)Y(0.003)EDMIGEEVPS(0.001)DQYYWAPLAQHER
Q641Q2;Q9Y4E1	WASHC2A	SHGLESVPVLPGSGEAGVSFDLPAQADTLHSANK_Phospho (STY)	0.394442	0.0110206	0.535339	0.18999	0.709458	0.424415	0.253903	S(0.979)HGLES(0.021)VPVLPGSGEAGVSFDLPAQADTLHSANK	S(0.767)HGLES(0.233)VPVLPGSGEAGVSFDLPAQADTLHSANK		S(0.944)HGLES(0.056)VPVLPGSGEAGVSFDLPAQADTLHSANK	S(0.873)HGLES(0.127)VPVLPGSGEAGVSFDLPAQADTLHSANK	S(0.893)HGLES(0.107)VPVLPGSGEAGVSFDLPAQADTLHSANK	S(0.697)HGLES(0.303)VPVLPGSGEAGVSFDLPAQADTLHSANK	S(0.977)HGLES(0.023)VPVLPGSGEAGVSFDLPAQADTLHSANK
Q14004	CDK13	HSSISPSTLTLK_2 Phospho (STY)	-0.237973	0.0111399	0.535339	-0.352111	-0.243495	-0.142774	-0.213512	HS(0.204)S(0.807)IS(0.931)PS(0.025)T(0.026)LT(0.008)LK	HS(0.828)S(0.173)IS(0.993)PS(0.006)T(0.002)LTLK	HS(0.088)S(0.912)IS(0.965)PS(0.027)T(0.008)LTLK	HS(0.346)S(0.654)IS(0.757)PS(0.194)T(0.048)LT(0.001)LK	HS(0.002)S(0.998)IS(0.998)PS(0.001)T(0.001)LTLK	HS(0.031)S(0.969)IS(0.98)PS(0.016)T(0.004)LTLK	HS(0.266)S(0.855)IS(0.855)PS(0.017)T(0.006)LT(0.001)LK	HS(0.266)S(0.855)IS(0.855)PS(0.017)T(0.006)LT(0.001)LK
Q8IZD4	DCP1B	SLSYEEPR_Phospho (STY)	0.350022	0.0111864	0.535339	0.24358	0.251698	0.645307	0.259504	S(0.002)LS(0.987)Y(0.011)EEPR	SLS(1)YEEPR	SLS(1)YEEPR	S(0.001)LS(0.999)YEEPR	S(0.003)LS(0.963)Y(0.034)EEPR	S(0.014)LS(0.955)Y(0.031)EEPR	S(0.003)LS(0.978)Y(0.019)EEPR	S(0.011)LS(0.876)Y(0.113)EEPR
Q7Z2W4	ZC3HAV1	SCTPSPDQISHRASLEDAPVDDLTR_Phospho (STY)	0.258931	0.0112439	0.535339	0.15263	0.227372	0.238116	0.417604	SCTPSPDQIS(0.135)HRAS(0.862)LEDAPVDDLT(0.001)R	SCTPSPDQIS(0.227)HRAS(0.773)LEDAPVDDLTR	SCTPSPDQIS(0.008)HRAS(0.992)LEDAPVDDLTR		SCTPS(0.002)PDQIS(0.498)HRAS(0.498)LEDAPVDDLT(0.001)R		SCTPSPDQIS(0.191)HRAS(0.809)LEDAPVDDLTR
Q86YS7	C2CD5	TPNDGSYEQHISHMQK_Phospho (STY)	0.393845	0.0113135	0.535339	0.171859	0.231009	0.502454	0.670058	T(0.003)PNDGS(0.982)Y(0.002)EQHIS(0.012)HMQK		TPNDGS(0.998)Y(0.001)EQHIS(0.002)HMQK		TPNDGS(1)YEQHISHMQK		TPNDGS(0.991)Y(0.009)EQHISHMQK	T(0.025)PNDGS(0.957)Y(0.015)EQHIS(0.004)HMQK
Q56NI9	ESCO2	CDSLLHFTENLFPSPNKK_Phospho (STY)	-0.243238	0.0113786	0.535339	-0.369363	-0.235998	-0.229442	-0.138151	CDSLLHFT(0.001)ENLFPS(0.999)PNKK		CDSLLHFTENLFPS(1)PNKK		CDSLLHFTENLFPS(1)PNKK
P78559	MAP1A	SPCGLTEQYLHK_Phospho (STY)	0.461471	0.0114084	0.535339	0.367391	0.705267	0.676609	0.0966151	S(0.994)PCGLT(0.006)EQYLHK	S(0.817)PCGLT(0.183)EQYLHK	S(0.994)PCGLT(0.006)EQYLHK	S(0.983)PCGLT(0.017)EQYLHK		S(0.98)PCGLT(0.02)EQYLHK	S(0.997)PCGLT(0.003)EQYLHK	S(1)PCGLTEQYLHK
Q9BYW2	SETD2	SSQSEGIFLGSESDEDSVR_2 Phospho (STY)	-0.227769	0.0114275	0.535339	-0.181067	-0.339998	-0.195873	-0.19414		SSQSEGIFLGS(1)ES(0.996)DEDS(0.004)VR	S(0.013)S(0.014)QS(0.037)EGIFLGS(0.938)ES(0.975)DEDS(0.022)VR	S(0.001)S(0.001)QS(0.002)EGIFLGS(0.995)ES(0.985)DEDS(0.016)VR	S(0.01)S(0.011)QS(0.014)EGIFLGS(0.967)ES(0.993)DEDS(0.005)VR	S(0.002)S(0.002)QS(0.003)EGIFLGS(0.993)ES(0.996)DEDS(0.004)VR	S(0.001)S(0.001)QS(0.001)EGIFLGS(0.998)ES(0.994)DEDS(0.006)VR	SSQSEGIFLGS(0.999)ES(0.999)DEDS(0.001)VR
Q13427	PPIG	KFDHESSPGTDEDK_Phospho (STY)	-0.216181	0.0114746	0.535339	-0.249689	-0.259686	-0.220699	-0.13465	KFDHES(0.089)S(0.907)PGT(0.003)DEDK	KFDHESS(0.001)PGT(0.999)DEDK	KFDHESSPGT(1)DEDK		KFDHESSPGT(0.999)DEDK	KFDHES(0.095)S(0.903)PGT(0.002)DEDK	KFDHES(0.064)S(0.063)PGT(0.873)DEDK
O75396	SEC22B	RNLGSINTELQDVQR_Phospho (STY)	0.374749	0.0115079	0.535339	0.419778	0.597193	0.410365	0.0716596	RNLGS(1)INTELQDVQR	RNLGS(0.771)INT(0.229)ELQDVQR	RNLGS(0.999)INT(0.001)ELQDVQR	RNLGS(0.999)INT(0.001)ELQDVQR	RNLGS(0.997)INT(0.003)ELQDVQR	RNLGS(0.999)INT(0.001)ELQDVQR	RNLGS(0.997)INT(0.003)ELQDVQR	RNLGS(0.998)INT(0.002)ELQDVQR
Q9Y2H2	INPP5F	SQSLSSTDSSVHAPSEITVAHGSGLGK_Phospho (STY)	0.310922	0.0115547	0.535339	0.279298	0.209933	0.553215	0.201242	S(0.001)QS(0.999)LSSTDSSVHAPSEITVAHGSGLGK	S(0.001)QS(0.999)LSSTDSSVHAPSEITVAHGSGLGK	S(0.003)QS(0.997)LSSTDSSVHAPSEITVAHGSGLGK	SQS(1)LSSTDSSVHAPSEITVAHGSGLGK	S(0.012)QS(0.987)LS(0.001)STDSSVHAPSEITVAHGSGLGK	S(0.025)QS(0.911)LS(0.031)S(0.022)T(0.003)DS(0.003)S(0.003)VHAPSEITVAHGSGLGK	S(0.05)QS(0.948)LS(0.001)STDSSVHAPSEITVAHGSGLGK	S(0.027)QS(0.921)LS(0.038)S(0.006)T(0.006)DS(0.001)S(0.001)VHAPSEITVAHGSGLGK
Q15691	MAPRE1	KPLTSSSAAPQRPISTQR_Phospho (STY)	0.265695	0.0115873	0.535339	0.196833	0.365361	0.129218	0.371368	KPLT(0.112)S(0.485)S(0.163)S(0.239)AAPQRPIS(0.001)T(0.001)QR				KPLT(0.053)S(0.556)S(0.188)S(0.053)AAPQRPIS(0.075)T(0.075)QR		KPLT(0.148)S(0.715)S(0.116)S(0.02)AAPQRPIS(0.001)T(0.001)QR
Q5VZ89	DENND4C	RSSLYGIAK_Phospho (STY)	0.256449	0.0116423	0.535339	0.209434	0.189509	0.424187	0.202667	RS(0.579)S(0.404)LY(0.017)GIAK	RS(0.146)S(0.853)LY(0.001)GIAK		RS(0.589)S(0.404)LY(0.007)GIAK	RS(0.04)S(0.96)LYGIAK		RS(0.179)S(0.821)LYGIAK	RS(0.111)S(0.88)LY(0.01)GIAK
P40939	HADHA	QFTPCQLLADHANSPNK_Phospho (STY)	-0.205943	0.0116608	0.535339	-0.226629	-0.234469	-0.208814	-0.153861	QFTPCQLLADHANS(1)PNK	QFTPCQLLADHANS(1)PNK	QFTPCQLLADHANS(1)PNK	QFTPCQLLADHANS(1)PNK	QFTPCQLLADHANS(1)PNK	QFTPCQLLADHANS(1)PNK	QFTPCQLLADHANS(1)PNK	QFTPCQLLADHANS(1)PNK
Q68D10	SPTY2D1	GPGRPVSSPHELR_Phospho (STY)	-0.329968	0.0116631	0.535339	-0.369056	-0.282133	-0.553905	-0.11478	GPGRPVS(0.553)S(0.447)PHELR				GPGRPVS(0.84)S(0.16)PHELR		GPGRPVS(0.947)S(0.053)PHELR
Q5VZ89	DENND4C	THSFENVSCHLPDSR_Phospho (STY)	0.218446	0.0117032	0.535339	0.182512	0.303358	0.161757	0.226156	T(0.008)HS(0.992)FENVSCHLPDSR	T(0.004)HS(0.995)FENVSCHLPDSR	T(0.003)HS(0.997)FENVSCHLPDSR	T(0.004)HS(0.996)FENVSCHLPDSR	T(0.006)HS(0.994)FENVSCHLPDSR	T(0.168)HS(0.828)FENVS(0.003)CHLPDSR	T(0.006)HS(0.994)FENVSCHLPDSR	T(0.001)HS(0.999)FENVSCHLPDSR
Q13464	ROCK1	LLDLSDSTSVASFPSADETDGNLPESR_2 Phospho (STY)	0.262246	0.0117061	0.535339	0.30652	0.261127	0.381116	0.100221	LLDLS(0.105)DS(0.476)T(0.476)S(0.476)VAS(0.444)FPS(0.023)ADETDGNLPESR	LLDLS(0.289)DS(0.28)T(0.256)S(0.238)VAS(0.238)FPS(0.699)ADET(0.001)DGNLPESR	LLDLS(0.338)DS(0.303)T(0.276)S(0.276)VAS(0.807)FPS(0.001)ADETDGNLPESR	LLDLS(0.063)DS(0.626)T(0.14)S(0.171)VAS(1)FPSADETDGNLPESR	LLDLS(0.347)DS(0.322)T(0.387)S(0.439)VAS(0.501)FPS(0.004)ADETDGNLPESR	LLDLS(0.084)DS(0.518)T(0.119)S(0.3)VAS(0.978)FPS(0.002)ADETDGNLPESR	LLDLS(0.039)DS(0.165)T(0.596)S(0.596)VAS(0.596)FPS(0.007)ADETDGNLPESR	LLDLS(0.104)DS(0.56)T(0.162)S(0.195)VAS(0.977)FPS(0.002)ADETDGNLPESR
P68402	PAFAH1B2	SQGDSNPAAIPHAAEDIQGDDR_Acetyl (Protein N-term),Phospho (STY)	0.30546	0.0117271	0.535339	0.280272	0.145132	0.529609	0.266827	S(1)QGDSNPAAIPHAAEDIQGDDR	S(1)QGDSNPAAIPHAAEDIQGDDR	S(0.985)QGDS(0.015)NPAAIPHAAEDIQGDDR	S(0.963)QGDS(0.037)NPAAIPHAAEDIQGDDR		S(0.997)QGDS(0.003)NPAAIPHAAEDIQGDDR	S(0.995)QGDS(0.005)NPAAIPHAAEDIQGDDR	S(0.998)QGDS(0.002)NPAAIPHAAEDIQGDDR
Q5VV41	ARHGEF16	GHKGSFKDDPQLYQEIQER_Phospho (STY)	0.316321	0.0117413	0.535339	0.39841	0.511063	0.127942	0.227868		GHKGS(0.996)FKDDPQLY(0.004)QEIQER			GHKGS(0.997)FKDDPQLY(0.003)QEIQER		GHKGS(1)FKDDPQLYQEIQER
O96013	PAK4	FAGHSEAGGGSGDR_Phospho (STY)	0.257888	0.0118309	0.535339	0.116355	0.341197	0.213181	0.360818	FAGHSEAGGGS(1)GDR	FAGHSEAGGGS(1)GDR	FAGHS(0.001)EAGGGS(0.999)GDR	FAGHS(0.001)EAGGGS(0.999)GDR	FAGHSEAGGGS(1)GDR	FAGHS(0.001)EAGGGS(0.999)GDR	FAGHS(0.005)EAGGGS(0.995)GDR	FAGHS(0.004)EAGGGS(0.996)GDR
Q8N163	CCAR2	LEDSEVRSVASNQSEMEFSSLQDMPK_Oxidation (M),3 Phospho (STY)	0.243423	0.0119127	0.535339	0.180643	0.141568	0.299156	0.352327		LEDS(0.516)EVRS(0.516)VAS(0.967)NQS(1)EMEFSSLQDMPK	LEDS(0.709)EVRS(0.618)VAS(0.825)NQS(0.825)EMEFS(0.015)S(0.008)LQDMPK	LEDS(0.023)EVRS(0.977)VAS(1)NQS(0.999)EMEFSSLQDMPK	LEDS(0.177)EVRS(0.831)VAS(0.926)NQS(0.784)EMEFS(0.228)S(0.054)LQDMPK	LEDS(0.812)EVRS(0.782)VAS(0.697)NQS(0.696)EMEFS(0.009)S(0.005)LQDMPK		LEDS(0.231)EVRS(0.798)VAS(0.934)NQS(0.678)EMEFS(0.259)S(0.1)LQDMPK
O94888	UBXN7	SESLIDASEDSQLEAAIR_Phospho (STY)	0.358298	0.0119693	0.535339	0.229412	0.22361	0.665372	0.314797	SESLIDASEDS(1)QLEAAIR	SESLIDAS(0.001)EDS(0.999)QLEAAIR	SESLIDAS(0.001)EDS(0.999)QLEAAIR	SESLIDAS(0.001)EDS(0.999)QLEAAIR	SESLIDASEDS(1)QLEAAIR	SESLIDASEDS(1)QLEAAIR	S(0.047)ES(0.941)LIDAS(0.011)EDS(0.001)QLEAAIR	SESLIDASEDS(1)QLEAAIR
Q9NXR1	NDE1	RPSSTSVPLGDK_Phospho (STY)	0.203763	0.0120612	0.535339	0.177193	0.250579	0.210774	0.176504	RPS(0.527)S(0.143)T(0.143)S(0.186)VPLGDK	RPS(0.402)S(0.155)T(0.136)S(0.306)VPLGDK		RPS(0.181)S(0.231)T(0.294)S(0.294)VPLGDK	RPS(0.42)S(0.193)T(0.193)S(0.193)VPLGDK	RPS(0.842)S(0.053)T(0.053)S(0.053)VPLGDK	RPS(0.835)S(0.055)T(0.055)S(0.055)VPLGDK	RPS(0.813)S(0.062)T(0.062)S(0.062)VPLGDK
Q9BXB5	OSBPL10	SRSLTLLPHGTPNSASPCSQR_Phospho (STY)	0.355945	0.0120932	0.535339	0.298847	0.379795	0.62262	0.122518	S(0.009)RS(0.989)LT(0.002)LLPHGTPNSASPCSQR		S(0.007)RS(0.992)LT(0.001)LLPHGTPNSASPCSQR		S(0.238)RS(0.678)LT(0.085)LLPHGTPNSASPCSQR		S(0.045)RS(0.861)LT(0.094)LLPHGTPNSASPCSQR
Q9Y2K7	KDM2A	LTPVRPAAASPIVSGAR_Phospho (STY)	-0.20301	0.0121316	0.535339	-0.208819	-0.244779	-0.195124	-0.163319	LT(0.998)PVRPAAAS(0.002)PIVSGAR		LT(0.998)PVRPAAAS(0.002)PIVSGAR		LT(0.957)PVRPAAAS(0.043)PIVSGAR		LT(0.008)PVRPAAAS(0.989)PIVS(0.003)GAR
Q86SQ0	PHLDB2	TASESNVYLNSFHYPDHSYK_Phospho (STY)	0.313184	0.0122243	0.535339	0.365101	0.190068	0.532654	0.164915	TAS(0.998)ES(0.002)NVYLNSFHYPDHSYK	TAS(0.988)ES(0.012)NVYLNSFHYPDHSYK	TAS(0.999)ES(0.001)NVYLNSFHYPDHSYK	T(0.006)AS(0.964)ES(0.03)NVYLNSFHYPDHSYK	T(0.001)AS(0.998)ES(0.001)NVYLNSFHYPDHSYK	TAS(0.674)ES(0.326)NVYLNSFHYPDHSYK	T(0.026)AS(0.95)ES(0.024)NVYLNSFHYPDHSYK	T(0.001)AS(0.999)ESNVYLNSFHYPDHSYK
Q4KMP7	TBC1D10B	RHGAPAAPSPPPR_Phospho (STY)	0.248061	0.012235	0.535339	0.14589	0.171884	0.308216	0.366256	RHGAPAAPS(1)PPPR		RHGAPAAPS(1)PPPR		RHGAPAAPS(1)PPPR		RHGAPAAPS(1)PPPR	RHGAPAAPS(1)PPPR
Q12929	EPS8	NYARDSVSSVSDISQYR_Phospho (STY)	0.242575	0.0122586	0.535339	0.314508	0.337177	0.128247	0.190369	NYARDS(0.998)VS(0.002)SVSDISQYR	NYARDS(0.971)VS(0.023)S(0.006)VSDISQYR	NYARDS(0.973)VS(0.019)S(0.008)VSDISQYR	NY(0.005)ARDS(0.859)VS(0.094)S(0.041)VS(0.001)DISQYR	NYARDS(0.98)VS(0.018)S(0.002)VSDISQYR	NYARDS(0.949)VS(0.042)S(0.009)VSDISQYR	NYARDS(0.987)VS(0.012)S(0.001)VSDISQYR	NYARDS(0.997)VS(0.003)SVSDISQYR
Q8N3E9	PLCD3	RPPEEPPVAAQVAAQVAAPVALPSPPTPSDGGTK_Phospho (STY)	0.212079	0.012339	0.535339	0.289908	0.200103	0.203395	0.154909			RPPEEPPVAAQVAAQVAAPVALPS(0.008)PPT(0.698)PS(0.136)DGGT(0.158)K		RPPEEPPVAAQVAAQVAAPVALPS(0.096)PPT(0.567)PS(0.168)DGGT(0.168)K		RPPEEPPVAAQVAAQVAAPVALPS(0.026)PPT(0.611)PS(0.182)DGGT(0.182)K
Q8N2U9	SLC66A2	SFTAADSKDEEVK_Phospho (STY)	0.336271	0.0124345	0.535339	0.407495	0.570838	0.13421	0.232541		S(0.861)FT(0.139)AADSKDEEVK		S(0.429)FT(0.571)AADSKDEEVK	S(0.266)FT(0.734)AADSKDEEVK	S(0.704)FT(0.296)AADSKDEEVK	S(0.556)FT(0.444)AADSKDEEVK	S(0.456)FT(0.544)AADSKDEEVK
Q96C00	ZBTB9	METPTPLPPVPASPTCNPAPR_Acetyl (Protein N-term),Phospho (STY)	-0.247235	0.0125876	0.535339	-0.334557	-0.196644	-0.337648	-0.120091	MET(0.021)PT(0.087)PLPPVPAS(0.835)PT(0.057)CNPAPR			METPT(0.001)PLPPVPAS(0.796)PT(0.203)CNPAPR	METPTPLPPVPAS(0.95)PT(0.05)CNPAPR		MET(0.001)PT(0.003)PLPPVPAS(0.802)PT(0.195)CNPAPR
P33176	KIF5B	PIRPGQHPAASPTHPSAIR_Phospho (STY)	0.406208	0.0126011	0.535339	0.410667	0.274338	0.757571	0.182255	PIRPGQHPAAS(0.977)PT(0.022)HPS(0.001)AIR	PIRPGQHPAAS(0.806)PT(0.194)HPS(0.001)AIR	PIRPGQHPAAS(0.399)PT(0.596)HPS(0.004)AIR		PIRPGQHPAAS(0.977)PT(0.023)HPSAIR		PIRPGQHPAAS(0.982)PT(0.017)HPS(0.001)AIR
O43581	SYT7	NSLETVGTPDSGRGR_Phospho (STY)	0.217611	0.0126413	0.535339	0.245446	0.143474	0.183287	0.298239	NSLETVGT(0.003)PDS(0.997)GRGR	NSLETVGT(0.016)PDS(0.984)GRGR	NSLETVGTPDS(1)GRGR	NSLETVGTPDS(1)GRGR	NSLETVGT(0.04)PDS(0.959)GRGR	NSLETVGT(0.002)PDS(0.998)GRGR	NSLETVGT(0.004)PDS(0.996)GRGR	NSLETVGT(0.003)PDS(0.997)GRGR
Q9H3Q1	CDC42EP4	AGEPDGESLDEQPSSSSSK_Phospho (STY)	0.22207	0.0127295	0.535339	0.255806	0.124456	0.301236	0.206782		AGEPDGES(1)LDEQPSSSSSK	AGEPDGES(1)LDEQPSSSSSK	AGEPDGES(1)LDEQPSSSSSK	AGEPDGES(1)LDEQPSSSSSK	AGEPDGES(1)LDEQPSSSSSK	AGEPDGES(1)LDEQPSSSSSK	AGEPDGES(1)LDEQPSSSSSK
Q99549	MPHOSPH8	EEKSPDDLKK_Phospho (STY)	-0.214487	0.0128248	0.535339	-0.196857	-0.188499	-0.308688	-0.163905	EEKS(1)PDDLKK		EEKS(1)PDDLKK		EEKS(1)PDDLKK	EEKS(1)PDDLKK	EEKS(1)PDDLKK
O60271	SPAG9	LHQLSGSDQLESTAHSR_Phospho (STY)	0.385325	0.0128367	0.535339	0.0497214	0.515927	0.581422	0.394231	LHQLS(0.999)GS(0.001)DQLESTAHSR	LHQLS(0.802)GS(0.198)DQLESTAHSR	LHQLS(0.992)GS(0.008)DQLESTAHSR	LHQLS(0.549)GS(0.451)DQLESTAHSR	LHQLS(0.998)GS(0.002)DQLESTAHSR	LHQLS(0.992)GS(0.008)DQLESTAHSR	LHQLS(0.497)GS(0.497)DQLES(0.004)T(0.001)AHSR	LHQLS(0.665)GS(0.335)DQLESTAHSR
P09496	CLTA	LQSEPESIR_Phospho (STY)	0.373631	0.012838	0.535339	0.246167	0.400663	0.681449	0.166246	LQS(0.989)EPES(0.011)IR			LQS(0.973)EPES(0.027)IR				LQS(0.994)EPES(0.006)IR
Q15121	PEA15	DIIRQPSEEEIIK_Phospho (STY)	0.400449	0.012849	0.535339	0.425947	0.167094	0.738574	0.270183	DIIRQPS(1)EEEIIK	DIIRQPS(1)EEEIIK	DIIRQPS(1)EEEIIK	DIIRQPS(1)EEEIIK	DIIRQPS(1)EEEIIK	DIIRQPS(1)EEEIIK	DIIRQPS(1)EEEIIK	DIIRQPS(1)EEEIIK
Q9C086	INO80B	AWLDEDSNLSPSPLRDLSGGLGGQEEEEEQR_2 Phospho (STY)	-0.268462	0.0129895	0.535339	-0.19418	-0.452269	-0.152746	-0.274651		AWLDEDS(0.006)NLS(0.994)PS(0.998)PLRDLS(0.002)GGLGGQEEEEEQR		AWLDEDS(0.002)NLS(0.998)PS(0.999)PLRDLSGGLGGQEEEEEQR	AWLDEDS(0.5)NLS(0.5)PS(0.5)PLRDLS(0.5)GGLGGQEEEEEQR	AWLDEDS(0.698)NLS(0.65)PS(0.65)PLRDLS(0.002)GGLGGQEEEEEQR		AWLDEDS(0.005)NLS(0.995)PS(1)PLRDLSGGLGGQEEEEEQR
P0C7T5	ATXN1L	EEPSPLNLSHHTPDHQGEGR_Phospho (STY)	-0.215413	0.0130704	0.535339	-0.181151	-0.144276	-0.237193	-0.299031	EEPS(1)PLNLSHHTPDHQGEGR		EEPS(1)PLNLSHHTPDHQGEGR		EEPS(0.991)PLNLS(0.009)HHTPDHQGEGR		EEPS(1)PLNLSHHTPDHQGEGR
Q9BY89	KIAA1671	GRPSLTGENLEAK_Phospho (STY)	0.258706	0.013245	0.535339	0.30423	0.269332	0.375747	0.0855167	GRPS(0.955)LT(0.045)GENLEAK	GRPS(0.973)LT(0.027)GENLEAK	GRPS(0.988)LT(0.012)GENLEAK	GRPS(0.943)LT(0.057)GENLEAK	GRPS(0.945)LT(0.055)GENLEAK	GRPS(0.985)LT(0.015)GENLEAK	GRPS(0.996)LT(0.004)GENLEAK	GRPS(0.982)LT(0.018)GENLEAK
Q8N8E3	CEP112	SSSFHDDHFLSR_Phospho (STY)	0.226712	0.0132472	0.535339	0.176311	0.179291	0.35413	0.197115	S(0.333)S(0.333)S(0.333)FHDDHFLSR	S(0.324)S(0.324)S(0.352)FHDDHFLSR	S(0.038)S(0.143)S(0.819)FHDDHFLSR		S(0.289)S(0.289)S(0.422)FHDDHFLSR	S(0.333)S(0.333)S(0.333)FHDDHFLSR	S(0.25)S(0.25)S(0.501)FHDDHFLSR	S(0.324)S(0.324)S(0.352)FHDDHFLSR
Q15424	SAFB	SVVSFDK_2 Phospho (STY)	0.276126	0.013249	0.535339	0.101799	0.302894	0.445536	0.254274	S(1)VVS(1)FDK	S(1)VVS(1)FDK	S(1)VVS(1)FDK	S(1)VVS(1)FDK	S(1)VVS(1)FDK	S(1)VVS(1)FDK	S(1)VVS(1)FDK	S(1)VVS(1)FDK
Q9UEY8	ADD3	IEEVLSPEGSPSK_Phospho (STY)	-0.374672	0.0132567	0.535339	-0.142044	-0.479402	-0.231084	-0.646157	IEEVLSPEGS(0.813)PS(0.187)K	IEEVLSPEGS(0.999)PS(0.001)K	IEEVLS(0.189)PEGS(0.723)PS(0.088)K	IEEVLS(0.5)PEGS(0.458)PS(0.042)K	IEEVLSPEGS(0.647)PS(0.353)K	IEEVLS(0.001)PEGS(0.831)PS(0.169)K	IEEVLS(0.003)PEGS(0.784)PS(0.214)K	IEEVLSPEGS(0.982)PS(0.018)K
Q16625	OCLN	RTEQDHYETDYTTGGESCDELEEDWIR_2 Phospho (STY)	-0.305079	0.0133215	0.535339	-0.0820215	-0.395589	-0.271499	-0.471206		RT(0.001)EQDHY(0.024)ET(0.066)DY(0.169)T(0.631)T(0.596)GGES(0.513)CDELEEDWIR		RTEQDHY(0.026)ET(0.118)DY(0.44)T(0.472)T(0.472)GGES(0.472)CDELEEDWIR		RTEQDHY(0.001)ET(0.013)DY(0.003)T(0.471)T(0.523)GGES(0.989)CDELEEDWIR		RT(0.002)EQDHY(0.01)ET(0.027)DY(0.235)T(0.659)T(0.659)GGES(0.409)CDELEEDWIR
Q9ULD5	ZNF777	GGCVSPERGPTFNPK_Phospho (STY)	-0.236385	0.013362	0.535339	-0.211736	-0.110771	-0.339091	-0.283943	GGCVS(0.972)PERGPT(0.028)FNPK	GGCVS(0.971)PERGPT(0.029)FNPK	GGCVS(0.991)PERGPT(0.009)FNPK		GGCVS(0.864)PERGPT(0.136)FNPK	GGCVS(0.922)PERGPT(0.078)FNPK	GGCVS(0.979)PERGPT(0.021)FNPK
Q96KP1	EXOC2	GNPGLHSPMLDLDNDTRPSVLGHLSQTASLK_Phospho (STY)	0.279815	0.0134208	0.535339	0.110502	0.232278	0.458253	0.318226	GNPGLHSPMLDLDNDTRPSVLGHLS(0.446)QT(0.239)AS(0.315)LK		GNPGLHSPMLDLDNDT(0.003)RPS(0.003)VLGHLS(0.384)QT(0.341)AS(0.269)LK		GNPGLHSPMLDLDNDTRPSVLGHLS(0.085)QT(0.526)AS(0.389)LK		GNPGLHS(1)PMLDLDNDTRPSVLGHLSQTASLK
Q9H1E3	NUCKS1	EKTPSPKEEDEEPESPPEK_3 Phospho (STY)	0.21319	0.013557	0.535339	0.245639	0.120996	0.276246	0.209878	EKT(1)PS(1)PKEEDEEPES(1)PPEK	EKT(1)PS(1)PKEEDEEPES(1)PPEK	EKT(1)PS(1)PKEEDEEPES(1)PPEK	EKT(1)PS(1)PKEEDEEPES(1)PPEK	EKT(1)PS(1)PKEEDEEPES(1)PPEK	EKT(1)PS(1)PKEEDEEPES(1)PPEK	EKT(1)PS(1)PKEEDEEPES(1)PPEK	EKT(1)PS(1)PKEEDEEPES(1)PPEK
Q96IF1	AJUBA	NQRGSFEAPR_Phospho (STY)	0.470265	0.0135679	0.535339	0.548614	0.500037	0.787259	0.0451493	NQRGS(1)FEAPR	NQRGS(1)FEAPR	NQRGS(1)FEAPR	NQRGS(1)FEAPR	NQRGS(1)FEAPR	NQRGS(1)FEAPR	NQRGS(1)FEAPR	NQRGS(1)FEAPR
Q5UIP0	RIF1	ATSEEDVSIKSPICEK_Phospho (STY)	-0.233074	0.0136768	0.535339	-0.275039	-0.254763	-0.0927857	-0.30971	ATSEEDVSIKS(1)PICEK	ATSEEDVS(0.01)IKS(0.99)PICEK	ATSEEDVS(0.182)IKS(0.818)PICEK	ATSEEDVS(0.554)IKS(0.446)PICEK	ATS(0.001)EEDVS(0.019)IKS(0.98)PICEK		ATSEEDVSIKS(1)PICEK
Q5VTL8	PRPF38B	ANNSPALTGNSQPQHQAAAAAAQQQQQCGGGGATKPAVSGK_Acetyl (Protein N-term),Phospho (STY)	-0.501734	0.0138337	0.535339	0.00234784	-0.670968	-0.645242	-0.693073		ANNS(0.998)PALT(0.001)GNS(0.001)QPQHQAAAAAAQQQQQCGGGGATKPAVSGK	ANNS(1)PALTGNSQPQHQAAAAAAQQQQQCGGGGATKPAVSGK	ANNS(0.998)PALT(0.002)GNSQPQHQAAAAAAQQQQQCGGGGATKPAVSGK			ANNS(0.299)PALT(0.35)GNS(0.35)QPQHQAAAAAAQQQQQCGGGGATKPAVSGK
Q9NWV8	BABAM1	TRSNPEGAEDR_Phospho (STY)	0.281208	0.0139643	0.535339	0.21821	0.235665	0.502849	0.168108	T(0.115)RS(0.885)NPEGAEDR	T(0.002)RS(0.998)NPEGAEDR			T(0.002)RS(0.998)NPEGAEDR	T(0.127)RS(0.873)NPEGAEDR	T(0.003)RS(0.997)NPEGAEDR	T(0.328)RS(0.672)NPEGAEDR
O95425	SVIL	SPSFGDPQLSPEAR_Phospho (STY)	-0.287409	0.0139802	0.535339	-0.155722	-0.317722	-0.17962	-0.496571	SPSFGDPQLS(1)PEAR	SPS(0.002)FGDPQLS(0.997)PEAR	SPSFGDPQLS(1)PEAR	SPSFGDPQLS(1)PEAR	SPSFGDPQLS(1)PEAR		SPSFGDPQLS(1)PEAR
P21127	CDK11B	MEITIRNSPYR_Oxidation (M),Phospho (STY)	-0.334072	0.0140263	0.535339	-0.177086	-0.166396	-0.581525	-0.411279	MEIT(0.003)IRNS(0.997)PYR	MEITIRNS(1)PYR	MEIT(0.004)IRNS(0.996)PYR	MEIT(0.072)IRNS(0.927)PYR	MEIT(0.004)IRNS(0.996)PYR	MEIT(0.099)IRNS(0.84)PY(0.061)R
Q8TEQ6	GEMIN5	TPVKLESIDGNEEESMK_Phospho (STY)	0.42951	0.014063	0.535339	0.635451	0.460214	0.0240885	0.598286	TPVKLES(1)IDGNEEESMK	T(0.066)PVKLES(0.934)IDGNEEESMK	TPVKLES(1)IDGNEEESMK	TPVKLES(1)IDGNEEESMK	TPVKLES(1)IDGNEEESMK	TPVKLES(1)IDGNEEESMK	TPVKLES(1)IDGNEEESMK	TPVKLES(1)IDGNEEESMK
Q9H6T3	RPAP3	DDSTHESLSQESESEEDGIHVDSQK_2 Phospho (STY)	0.257769	0.0142937	0.535339	0.263046	0.153703	0.177856	0.43647		DDS(0.001)T(0.001)HES(0.004)LS(0.165)QES(0.983)ES(0.846)EEDGIHVDSQK		DDSTHESLS(0.009)QES(0.995)ES(0.996)EEDGIHVDSQK		DDSTHES(0.001)LS(0.01)QES(0.994)ES(0.995)EEDGIHVDSQK		DDS(0.01)T(0.01)HES(0.029)LS(0.082)QES(0.934)ES(0.934)EEDGIHVDSQK
P59923	ZNF445	SAQIWSLASPLR_Phospho (STY)	-0.227872	0.0143072	0.535339	-0.331697	-0.15629	-0.142875	-0.280626	SAQIWS(0.045)LAS(0.955)PLR	SAQIWS(0.207)LAS(0.793)PLR	SAQIWS(0.176)LAS(0.824)PLR		SAQIWS(0.004)LAS(0.996)PLR		SAQIWSLAS(1)PLR
O14647	CHD2	SPLDHRSPLER_2 Phospho (STY)	-0.25445	0.0143319	0.535339	-0.278287	-0.300398	-0.363562	-0.07555	S(1)PLDHRS(1)PLER	S(1)PLDHRS(1)PLER		S(1)PLDHRS(1)PLER	S(1)PLDHRS(1)PLER			S(1)PLDHRS(1)PLER
O75167	PHACTR2	RLSQRPTTEELEQR_Phospho (STY)	0.477222	0.0143355	0.535339	0.341151	0.952243	0.367064	0.248429	RLS(0.973)QRPT(0.019)T(0.008)EELEQR		RLS(1)QRPTTEELEQR		RLS(1)QRPTTEELEQR
Q9C0A6	SETD5	SDLNGLPSPVEER_Phospho (STY),Deamidation (NQ)	-0.325681	0.0144546	0.535339	-0.585297	-0.362183	-0.153297	-0.201949	SDLNGLPS(1)PVEER		SDLNGLPS(1)PVEER	S(0.002)DLNGLPS(0.998)PVEER	S(0.002)DLNGLPS(0.998)PVEER	SDLNGLPS(1)PVEER	SDLNGLPS(1)PVEER	SDLNGLPS(1)PVEER
Q92974	ARHGEF2	SLPAGDALYLSFNPPQPSR_Phospho (STY)	0.277213	0.0145178	0.535339	0.340859	0.143393	0.45797	0.166632	S(1)LPAGDALYLSFNPPQPSR	S(1)LPAGDALYLSFNPPQPSR	S(1)LPAGDALYLSFNPPQPSR	S(0.999)LPAGDALY(0.001)LSFNPPQPSR	S(1)LPAGDALYLSFNPPQPSR	S(0.964)LPAGDALY(0.034)LS(0.002)FNPPQPSR	S(0.999)LPAGDALY(0.001)LSFNPPQPSR	S(0.941)LPAGDALY(0.057)LS(0.002)FNPPQPSR
O75494	SRSF10	SRSFDYNYR_Phospho (STY)	-0.270522	0.0145201	0.535339	-0.0983501	-0.356394	-0.213177	-0.414166	S(0.982)RS(0.018)FDYNYR	S(0.177)RS(0.822)FDYNYR	S(0.158)RS(0.737)FDY(0.104)NY(0.001)R	S(0.135)RS(0.865)FDYNYR	S(0.591)RS(0.408)FDYNYR	S(0.168)RS(0.792)FDY(0.04)NYR	S(0.005)RS(0.995)FDYNYR	S(0.043)RS(0.956)FDY(0.001)NYR
Q86X29	LSR	SVDALDDLTPPSTAESGSR_Phospho (STY)	0.190909	0.0145246	0.535339	0.169105	0.200692	0.176181	0.217657	SVDALDDLT(0.971)PPS(0.025)T(0.004)AESGSR	S(1)VDALDDLTPPSTAESGSR	SVDALDDLT(0.988)PPS(0.006)T(0.006)AESGSR	S(1)VDALDDLTPPSTAESGSR	SVDALDDLT(0.998)PPS(0.002)TAESGSR	S(0.001)VDALDDLT(0.96)PPS(0.018)T(0.02)AESGSR	SVDALDDLT(1)PPSTAESGSR	S(0.993)VDALDDLT(0.006)PPSTAESGSR
O00515	LAD1	SASMKLPDNTVK_Phospho (STY)	0.320812	0.0145384	0.535339	0.339253	0.217314	0.580709	0.145972	S(0.092)AS(0.908)MKLPDNTVK	S(0.001)AS(0.999)MKLPDNTVK	S(0.074)AS(0.926)MKLPDNTVK	S(0.001)AS(0.999)MKLPDNTVK	S(0.013)AS(0.987)MKLPDNTVK	S(0.061)AS(0.939)MKLPDNTVK	S(0.011)AS(0.989)MKLPDNTVK	S(0.002)AS(0.998)MKLPDNTVK
P48637	GSS	IEPEPFENCLLRPGSPAR_Phospho (STY)	0.280091	0.0145475	0.535339	0.382138	0.218487	0.425038	0.094702	IEPEPFENCLLRPGS(1)PAR	IEPEPFENCLLRPGS(1)PAR	IEPEPFENCLLRPGS(1)PAR	IEPEPFENCLLRPGS(1)PAR	IEPEPFENCLLRPGS(1)PAR		IEPEPFENCLLRPGS(1)PAR
P11831	SRF	ALIQTCLNSPDSPPRSDPTTDQR_Phospho (STY)	0.224117	0.0145735	0.535339	0.30024	0.296203	0.118587	0.18144	ALIQTCLNS(0.006)PDS(0.968)PPRS(0.019)DPT(0.004)T(0.003)DQR	ALIQTCLNS(0.039)PDS(0.808)PPRS(0.117)DPT(0.018)T(0.018)DQR	ALIQTCLNS(0.333)PDS(0.277)PPRS(0.277)DPT(0.057)T(0.057)DQR	ALIQTCLNS(0.061)PDS(0.276)PPRS(0.431)DPT(0.116)T(0.116)DQR	ALIQTCLNS(0.003)PDS(0.261)PPRS(0.538)DPT(0.099)T(0.099)DQR		ALIQT(0.001)CLNS(0.183)PDS(0.653)PPRS(0.123)DPT(0.02)T(0.02)DQR	ALIQTCLNS(0.001)PDS(0.252)PPRS(0.503)DPT(0.122)T(0.122)DQR
P18583	SON	SFSISPSR_2 Phospho (STY)	-0.345484	0.0147938	0.535339	-0.450516	-0.169549	-0.596593	-0.165276		S(0.004)FS(0.997)IS(0.864)PS(0.135)R		S(0.803)FS(0.197)IS(0.899)PS(0.101)R	S(0.024)FS(0.975)IS(0.855)PS(0.146)R	S(0.298)FS(0.702)IS(0.841)PS(0.159)R		S(0.109)FS(0.891)IS(0.962)PS(0.038)R
O43768	ENSA	KSSLVTSK_Phospho (STY)	0.344515	0.0148506	0.535339	0.290666	0.323487	0.637551	0.126357	KS(0.193)S(0.804)LVT(0.003)SK	KS(0.067)S(0.931)LVT(0.002)SK	KS(0.131)S(0.869)LVTSK	KS(0.901)S(0.099)LVTSK	KS(0.26)S(0.735)LVT(0.005)S(0.001)K		KS(0.162)S(0.838)LVTSK	KS(0.191)S(0.788)LVT(0.017)S(0.004)K
Q96GZ6	SLC41A3	RLDSCGKPGELGLPHPLSTGGLPVASEDGALR_Phospho (STY)	0.286021	0.0148536	0.535339	0.195757	0.521229	0.178409	0.248688	RLDS(1)CGKPGELGLPHPLSTGGLPVASEDGALR		RLDS(1)CGKPGELGLPHPLSTGGLPVASEDGALR		RLDS(1)CGKPGELGLPHPLSTGGLPVASEDGALR		RLDS(0.996)CGKPGELGLPHPLS(0.002)T(0.002)GGLPVASEDGALR
Q86X29	LSR	NLALSR_Phospho (STY)	-0.317814	0.0148982	0.535339	-0.131852	-0.513309	-0.445867	-0.180229	NLALS(1)R	NLALS(1)R	NLALS(1)R	NLALS(1)R	NLALS(1)R	NLALS(1)R	NLALS(1)R	NLALS(1)R
Q9UH99	SUN2	LTRYSQGDDDGSSSSGGSSVAGSQSTLFK_Phospho (STY)	-0.218958	0.0149065	0.535339	-0.12661	-0.227503	-0.328072	-0.193648	LT(0.025)RY(0.038)S(0.663)QGDDDGS(0.109)S(0.139)S(0.023)S(0.004)GGSSVAGSQSTLFK	LT(0.117)RYS(0.883)QGDDDGSSSSGGSSVAGSQSTLFK	LT(0.142)RYS(0.858)QGDDDGSSSSGGSSVAGSQSTLFK	LT(0.086)RY(0.001)S(0.9)QGDDDGS(0.01)S(0.002)SSGGSSVAGSQSTLFK	LT(0.046)RYS(0.954)QGDDDGSSSSGGSSVAGSQSTLFK	LT(0.258)RYS(0.742)QGDDDGSSSSGGSSVAGSQSTLFK		LT(0.063)RYS(0.937)QGDDDGSSSSGGSSVAGSQSTLFK
O95297	MPZL1	SPSDTEGLVK_Phospho (STY)	-0.257549	0.014983	0.535339	-0.441837	-0.168701	-0.158926	-0.260734	S(0.002)PS(0.756)DT(0.241)EGLVK	S(0.006)PS(0.947)DT(0.047)EGLVK	SPS(0.999)DT(0.001)EGLVK	SPS(0.998)DT(0.002)EGLVK	S(0.007)PS(0.993)DTEGLVK	SPS(1)DTEGLVK	S(0.002)PS(0.998)DTEGLVK	SPS(0.994)DT(0.006)EGLVK
Q13541	EIF4EBP1	NSPVTKTPPRDLPTIPGVTSPSSDEPPMEASQSHLR_2 Phospho (STY)	0.279764	0.0149962	0.535339	0.324919	0.13124	0.476081	0.186815	NS(0.289)PVT(0.733)KT(0.806)PPRDLPT(0.172)IPGVTSPSSDEPPMEASQSHLR	NS(0.763)PVT(0.356)KT(0.463)PPRDLPT(0.416)IPGVT(0.002)SPSSDEPPMEASQSHLR	NS(0.47)PVT(0.615)KT(0.561)PPRDLPT(0.266)IPGVT(0.043)S(0.042)PS(0.002)S(0.002)DEPPMEASQSHLR	NS(0.271)PVT(0.432)KT(0.576)PPRDLPT(0.72)IPGVTSPSSDEPPMEASQSHLR	NS(0.671)PVT(0.422)KT(0.564)PPRDLPT(0.324)IPGVT(0.009)S(0.009)PS(0.001)SDEPPMEASQSHLR		NS(0.291)PVT(0.823)KT(0.884)PPRDLPT(0.002)IPGVTSPSSDEPPMEASQSHLR	NS(0.293)PVT(0.767)KT(0.918)PPRDLPT(0.022)IPGVTSPSSDEPPMEASQSHLR
Q96JQ2	CLMN	SNSLPIKK_Phospho (STY)	0.292602	0.0150652	0.535339	0.432126	0.441936	0.158476	0.13787	SNS(1)LPIKK	S(0.009)NS(0.991)LPIKK	SNS(1)LPIKK	SNS(1)LPIKK	SNS(1)LPIKK		S(0.023)NS(0.977)LPIKK	SNS(1)LPIKK
A0A2R8YFR7	LOC107987545	AEELSPAALSPSLEPIR_2 Phospho (STY)	0.330501	0.0150876	0.535339	0.622559	0.243467	0.294654	0.161325	AEELS(1)PAALS(0.983)PS(0.017)LEPIR	AEELS(1)PAALS(0.988)PS(0.012)LEPIR	AEELS(1)PAALS(0.994)PS(0.006)LEPIR	AEELS(1)PAALS(0.982)PS(0.018)LEPIR	AEELS(1)PAALS(0.986)PS(0.014)LEPIR	AEELS(1)PAALS(0.973)PS(0.027)LEPIR	AEELS(1)PAALS(0.994)PS(0.006)LEPIR	AEELS(1)PAALS(0.979)PS(0.021)LEPIR
Q9UPN3	MACF1	RGSDASDFDLLETQSACSDTSESSAAGGQGNSR_Phospho (STY)	0.26164	0.0150982	0.535339	0.245939	0.16458	0.458563	0.17748		RGS(0.98)DAS(0.02)DFDLLETQSACSDTSESSAAGGQGNSR	RGS(0.776)DAS(0.203)DFDLLET(0.007)QS(0.007)ACS(0.002)DT(0.002)S(0.002)ESS(0.001)AAGGQGNSR	RGS(0.406)DAS(0.585)DFDLLET(0.006)QS(0.002)ACSDTSESSAAGGQGNSR		RGS(0.454)DAS(0.546)DFDLLETQSACSDTSESSAAGGQGNSR		RGS(0.814)DAS(0.183)DFDLLET(0.002)QSACSDTSESSAAGGQGNSR
Q14160	SCRIB	RVSLVGADDLRK_Phospho (STY)	0.281715	0.0151306	0.535339	0.266413	0.303904	0.469229	0.0873139	RVS(1)LVGADDLRK	RVS(1)LVGADDLRK	RVS(1)LVGADDLRK	RVS(1)LVGADDLRK	RVS(1)LVGADDLRK	RVS(1)LVGADDLRK	RVS(1)LVGADDLRK	RVS(1)LVGADDLRK
Q9P266	JCAD	SLSPSSNSAFSR_Phospho (STY)	-0.237533	0.0151376	0.535339	-0.167616	-0.284103	-0.129922	-0.368492	S(0.001)LS(0.998)PS(0.001)SNSAFSR	SLS(1)PSSNSAFSR	SLS(1)PSSNSAFSR	S(0.001)LS(0.998)PS(0.001)SNSAFSR	S(0.467)LS(0.532)PS(0.001)SNSAFSR	S(0.03)LS(0.969)PSSNSAFSR	S(0.001)LS(0.999)PSSNSAFSR	S(0.009)LS(0.991)PSSNSAFSR
P42166	TMPO	SSTPLPTISSSAENTR_Phospho (STY),Deamidation (NQ)	-0.268695	0.0151517	0.535339	-0.310283	-0.453889	-0.164804	-0.145805	S(0.063)S(0.063)T(0.874)PLPTISSSAENTR		S(0.167)S(0.167)T(0.666)PLPTISSSAENTR	S(0.29)S(0.29)T(0.42)PLPTISSSAENTR	S(0.231)S(0.231)T(0.538)PLPTISSSAENTR	S(0.148)S(0.148)T(0.703)PLPTISSSAENTR	S(0.149)S(0.149)T(0.702)PLPTISSSAENTR	S(0.225)S(0.225)T(0.551)PLPTISSSAENTR
Q3SY56	SP6	MLTAVCGSLGSQHTEAPHASPPR_Acetyl (Protein N-term),Phospho (STY)	-0.32384	0.0151551	0.535339	-0.590802	-0.155764	-0.198322	-0.350471	MLTAVCGS(0.025)LGS(0.153)QHT(0.413)EAPHAS(0.409)PPR		MLTAVCGS(0.001)LGS(0.003)QHT(0.009)EAPHAS(0.987)PPR		MLTAVCGS(0.001)LGS(0.003)QHT(0.053)EAPHAS(0.943)PPR		MLTAVCGS(0.005)LGS(0.023)QHT(0.438)EAPHAS(0.533)PPR
Q03164	KMT2A	VFSPIR_Phospho (STY)	-0.199847	0.0152455	0.535339	-0.230899	-0.12298	-0.243478	-0.202031	VFS(1)PIR		VFS(1)PIR		VFS(1)PIR	VFS(1)PIR	VFS(1)PIR
Q9NXH8	TOR4A	SRLVLYPETSR_Phospho (STY)	0.284492	0.015247	0.535339	0.353786	0.446527	0.266281	0.0713765	S(1)RLVLYPETSR	S(1)RLVLYPETSR	S(0.993)RLVLY(0.007)PETSR	S(1)RLVLYPETSR	S(0.994)RLVLY(0.006)PETSR	S(1)RLVLYPETSR	S(0.999)RLVLY(0.001)PETSR	S(0.994)RLVLY(0.006)PETSR
Q9Y4E6	WDR7	SSSQIPEGFGLTSGGSNYSLAR_Phospho (STY)	0.414897	0.0152803	0.535339	0.24509	0.798695	0.429185	0.186616	S(0.165)S(0.165)S(0.67)QIPEGFGLTSGGSNYSLAR	S(0.348)S(0.348)S(0.304)QIPEGFGLTSGGSNYSLAR	S(0.136)S(0.136)S(0.727)QIPEGFGLTSGGSNYSLAR		S(0.2)S(0.2)S(0.598)QIPEGFGLT(0.002)SGGSNYSLAR		S(0.138)S(0.138)S(0.725)QIPEGFGLTSGGSNYSLAR	S(0.151)S(0.151)S(0.698)QIPEGFGLTSGGSNYSLAR
Q13459	MYO9B	IQSIKEEK_Phospho (STY)	0.247374	0.0152874	0.535339	0.0788957	0.272883	0.368523	0.269194	IQS(1)IKEEK	IQS(1)IKEEK	IQS(1)IKEEK		IQS(1)IKEEK	IQS(1)IKEEK		IQS(1)IKEEK
Q02952	AKAP12	VELPSEEQVSGSQGPSEEK_2 Phospho (STY)	0.378141	0.0152875	0.535339	0.432175	0.268498	0.691957	0.119935	VELPS(0.944)EEQVS(0.246)GS(0.801)QGPS(0.01)EEK	VELPS(1)EEQVS(0.048)GS(0.95)QGPS(0.002)EEK		VELPS(1)EEQVS(0.12)GS(0.875)QGPS(0.004)EEK		VELPS(1)EEQVS(0.211)GS(0.787)QGPS(0.003)EEK		VELPS(0.999)EEQVS(0.119)GS(0.857)QGPS(0.025)EEK
Q8NDT2	RBM15B	ASGDPGASGMSPR_Oxidation (M),Phospho (STY)	-0.297438	0.0153559	0.535339	-0.160586	-0.416369	-0.474939	-0.137859	ASGDPGAS(0.014)GMS(0.986)PR	ASGDPGAS(0.054)GMS(0.946)PR	ASGDPGAS(0.074)GMS(0.926)PR			ASGDPGAS(0.681)GMS(0.319)PR
Q6PJG2	MIDEAS	TNSAEVTPPVLSVMGEATPVSIEPR_Phospho (STY)	-0.254652	0.0153855	0.535339	-0.373534	-0.214816	-0.0890917	-0.341168	T(0.048)NS(0.036)AEVT(0.917)PPVLSVMGEATPVSIEPR	T(0.467)NS(0.372)AEVT(0.161)PPVLSVMGEATPVSIEPR	T(0.038)NS(0.244)AEVT(0.635)PPVLS(0.082)VMGEATPVSIEPR	T(0.422)NS(0.422)AEVT(0.149)PPVLS(0.006)VMGEATPVSIEPR	TNSAEVTPPVLS(0.017)VMGEAT(0.879)PVS(0.103)IEPR	T(0.435)NS(0.435)AEVT(0.13)PPVLSVMGEATPVSIEPR	T(0.185)NS(0.762)AEVT(0.054)PPVLSVMGEATPVSIEPR	T(0.428)NS(0.346)AEVT(0.224)PPVLS(0.002)VMGEATPVSIEPR
Q01831	XPC	DEALSDGDDLR_Phospho (STY)	-0.192193	0.0154473	0.535339	-0.229997	-0.215078	-0.147281	-0.176418		DEALS(1)DGDDLR		DEALS(1)DGDDLR		DEALS(1)DGDDLR		DEALS(1)DGDDLR
Q9UIF9	BAZ2A	SPVRGQDSEQPQAQLQPEAQLHAPAQPQPQLQLQLQSHK_Phospho (STY)	-0.198639	0.0154838	0.535339	-0.276658	-0.180084	-0.156507	-0.181306			S(0.978)PVRGQDS(0.022)EQPQAQLQPEAQLHAPAQPQPQLQLQLQSHK		S(0.858)PVRGQDS(0.142)EQPQAQLQPEAQLHAPAQPQPQLQLQLQSHK	S(0.645)PVRGQDS(0.355)EQPQAQLQPEAQLHAPAQPQPQLQLQLQSHK	S(0.949)PVRGQDS(0.051)EQPQAQLQPEAQLHAPAQPQPQLQLQLQSHK
Q8WXE0	CASKIN2	SGEQIFTQDVRPEQLLEGK_Phospho (STY)	0.400545	0.0154973	0.535339	0.280427	0.37097	0.779073	0.171708		S(1)GEQIFTQDVRPEQLLEGK	S(1)GEQIFTQDVRPEQLLEGK	S(1)GEQIFTQDVRPEQLLEGK		S(1)GEQIFTQDVRPEQLLEGK	S(1)GEQIFTQDVRPEQLLEGK	S(1)GEQIFTQDVRPEQLLEGK
Q7Z5J4	RAI1	AGWGSPCHLSGESVILLGPTVGTESK_Phospho (STY)	-0.358484	0.0155337	0.535339	-0.663569	-0.107154	-0.338972	-0.324241	AGWGS(0.91)PCHLS(0.09)GESVILLGPTVGTESK		AGWGS(0.998)PCHLS(0.002)GESVILLGPTVGTESK		AGWGS(0.921)PCHLS(0.077)GES(0.001)VILLGPTVGTESK		AGWGS(0.897)PCHLS(0.103)GESVILLGPTVGTESK
A2A3K4	PTPDC1	LSYSDSDLK_Phospho (STY)	0.474995	0.0155396	0.535339	0.679411	0.284947	0.816049	0.119572		LS(0.001)YS(0.954)DS(0.045)DLK	LS(0.006)Y(0.006)S(0.806)DS(0.183)DLK				LS(0.002)Y(0.004)S(0.91)DS(0.083)DLK	LS(0.006)Y(0.028)S(0.88)DS(0.087)DLK
Q7L8J4	SH3BP5L	GLSDHVSLDGQELGTR_Phospho (STY)	0.195822	0.0155447	0.535339	0.177048	0.218214	0.248408	0.139617	GLSDHVS(1)LDGQELGTR	GLS(0.088)DHVS(0.912)LDGQELGTR	GLS(0.001)DHVS(0.999)LDGQELGTR	GLS(0.003)DHVS(0.997)LDGQELGTR	GLSDHVS(1)LDGQELGTR	GLS(0.034)DHVS(0.966)LDGQELGTR	GLSDHVS(1)LDGQELGTR	GLS(0.073)DHVS(0.927)LDGQELGTR
Q8N612	FHIP1B	SRRPSLGELLLR_Phospho (STY)	0.448113	0.0156109	0.535339	0.660671	0.267122	0.749606	0.115054	S(0.019)RRPS(0.981)LGELLLR		S(0.641)RRPS(0.359)LGELLLR		S(0.011)RRPS(0.989)LGELLLR		S(0.665)RRPS(0.335)LGELLLR
Q2LD37	BLTP1	VVFENEQDNSSLTK_Phospho (STY)	-0.226668	0.015658	0.535339	-0.0813636	-0.29419	-0.254537	-0.276581	VVFENEQDNS(0.271)S(0.72)LT(0.009)K	VVFENEQDNS(0.122)S(0.865)LT(0.012)K	VVFENEQDNS(0.291)S(0.703)LT(0.007)K	VVFENEQDNS(0.049)S(0.932)LT(0.019)K	VVFENEQDNS(0.672)S(0.274)LT(0.054)K	VVFENEQDNS(0.226)S(0.689)LT(0.085)K	VVFENEQDNS(0.024)S(0.645)LT(0.331)K	VVFENEQDNS(0.097)S(0.805)LT(0.097)K
P36915	GNL1	EEQTDTSDGESVTHHIR_3 Phospho (STY)	0.371513	0.0156918	0.535339	0.319967	0.201141	0.726022	0.238922	EEQT(0.986)DT(0.986)S(0.98)DGES(0.034)VT(0.015)HHIR	EEQT(0.946)DT(0.946)S(0.946)DGES(0.115)VT(0.046)HHIR	EEQT(0.999)DT(0.999)S(0.993)DGES(0.009)VT(0.001)HHIR	EEQT(0.991)DT(0.991)S(0.979)DGES(0.037)VT(0.002)HHIR		EEQT(0.911)DT(0.911)S(0.911)DGES(0.167)VT(0.099)HHIR		EEQT(0.942)DT(0.942)S(0.942)DGES(0.148)VT(0.026)HHIR
Q86X29	LSR	NLALSRESLVV_2 Phospho (STY)	-0.429739	0.0157199	0.535339	-0.13855	-0.496112	-0.806081	-0.278212	NLALS(1)RES(1)LVV	NLALS(1)RES(1)LVV	NLALS(1)RES(1)LVV	NLALS(1)RES(1)LVV	NLALS(1)RES(1)LVV	NLALS(1)RES(1)LVV	NLALS(1)RES(1)LVV	NLALS(1)RES(1)LVV
Q9UHV7	MED13	KYSASSGGLCEEATAAK_Phospho (STY)	-0.323254	0.0157375	0.535339	-0.0963155	-0.235762	-0.409214	-0.551723		KY(0.037)S(0.321)AS(0.321)S(0.321)GGLCEEATAAK	KY(0.057)S(0.468)AS(0.144)S(0.331)GGLCEEATAAK	KY(0.02)S(0.406)AS(0.406)S(0.167)GGLCEEATAAK	KY(0.545)S(0.134)AS(0.134)S(0.186)GGLCEEATAAK	KY(0.075)S(0.402)AS(0.262)S(0.262)GGLCEEATAAK	KY(0.161)S(0.474)AS(0.146)S(0.22)GGLCEEATAAK	KY(0.25)S(0.25)AS(0.25)S(0.25)GGLCEEATAAK
Q09666	AHNAK	ASLGSLEGEAEAEASSPK_3 Phospho (STY)	-0.3327	0.0157859	0.535339	-0.202442	-0.64253	-0.257139	-0.228688	AS(1)LGS(1)LEGEAEAEAS(0.666)S(0.334)PK	AS(1)LGS(1)LEGEAEAEAS(0.069)S(0.931)PK	AS(1)LGS(1)LEGEAEAEAS(0.129)S(0.871)PK	AS(1)LGS(1)LEGEAEAEAS(0.816)S(0.184)PK	AS(1)LGS(1)LEGEAEAEAS(0.298)S(0.702)PK	AS(1)LGS(1)LEGEAEAEAS(0.37)S(0.63)PK		AS(1)LGS(1)LEGEAEAEAS(0.195)S(0.805)PK
Q8IZA0	KIAA0319L	ILDATDQESLELKPTSR_2 Phospho (STY)	-0.208596	0.0158287	0.535339	-0.28888	-0.132969	-0.250679	-0.161857	ILDAT(1)DQES(1)LELKPTSR	ILDAT(1)DQES(0.999)LELKPTSR		ILDAT(1)DQES(0.927)LELKPT(0.038)S(0.035)R		ILDAT(0.998)DQES(0.993)LELKPT(0.004)S(0.004)R		ILDAT(1)DQES(0.999)LELKPTSR
P17028	ZNF24	LEEDPDGEEGSSIPWNHLPDPEIFR_Phospho (STY)	0.343318	0.015856	0.535339	0.0610329	0.588931	0.33531	0.387999	LEEDPDGEEGS(0.5)S(0.5)IPWNHLPDPEIFR		LEEDPDGEEGS(0.5)S(0.5)IPWNHLPDPEIFR		LEEDPDGEEGS(0.5)S(0.5)IPWNHLPDPEIFR		LEEDPDGEEGS(0.5)S(0.5)IPWNHLPDPEIFR
Q9NYF8	BCLAF1	YSPSQNSPIHHIPSRR_2 Phospho (STY),Deamidation (NQ)	-0.193013	0.0158601	0.535339	-0.178492	-0.142484	-0.206581	-0.244495	Y(0.7)S(0.293)PS(0.008)QNS(1)PIHHIPSRR	Y(0.555)S(0.327)PS(0.131)QNS(0.985)PIHHIPS(0.002)RR	Y(0.288)S(0.706)PS(0.016)QNS(0.987)PIHHIPS(0.003)RR	Y(0.231)S(0.768)PS(0.013)QNS(0.987)PIHHIPSRR	Y(0.593)S(0.404)PS(0.229)QNS(0.772)PIHHIPSRR	Y(0.182)S(0.818)PS(0.222)QNS(0.778)PIHHIPSRR		Y(0.056)S(0.943)PS(0.001)QNS(0.999)PIHHIPSRR
P15822	HIVEP1	VVVHHVTVSPLR_Phospho (STY)	-0.233356	0.0158676	0.535339	-0.286073	-0.227504	-0.0857557	-0.33409	VVVHHVT(0.279)VS(0.721)PLR		VVVHHVT(0.24)VS(0.76)PLR		VVVHHVT(0.016)VS(0.984)PLR		VVVHHVT(0.486)VS(0.514)PLR
Q5TGY3	AHDC1	GPAAAAAGYGCPLLSDLTLSPVPR_Phospho (STY)	-0.199919	0.0159008	0.535339	-0.164178	-0.143311	-0.273817	-0.218371	GPAAAAAGYGCPLLSDLT(0.004)LS(0.996)PVPR		GPAAAAAGYGCPLLSDLT(0.003)LS(0.997)PVPR		GPAAAAAGYGCPLLSDLT(0.011)LS(0.989)PVPR		GPAAAAAGYGCPLLSDLT(0.002)LS(0.998)PVPR
Q16629	SRSF7	YFQSPSR_Phospho (STY)	-0.26711	0.0159929	0.535339	-0.102073	-0.404071	-0.374582	-0.187714	YFQS(0.838)PS(0.162)R	YFQS(0.978)PS(0.022)R	YFQS(0.884)PS(0.116)R	YFQS(0.817)PS(0.183)R	Y(0.001)FQS(0.88)PS(0.12)R	YFQS(0.986)PS(0.014)R	YFQS(1)PSR	YFQS(0.855)PS(0.145)R
Q9BZL6	PRKD2	DLGGACPPQDHDMQGLAERISVL_Phospho (STY)	0.274701	0.0160073	0.535339	0.20047	0.426077	0.0955882	0.376669	DLGGACPPQDHDMQGLAERIS(1)VL		DLGGACPPQDHDMQGLAERIS(1)VL	DLGGACPPQDHDMQGLAERIS(1)VL	DLGGACPPQDHDMQGLAERIS(1)VL	DLGGACPPQDHDMQGLAERIS(1)VL	DLGGACPPQDHDMQGLAERIS(1)VL	DLGGACPPQDHDMQGLAERIS(1)VL
O94804	STK10	RDSFIGTPYWMAPEVVMCETMK_Oxidation (M),Phospho (STY)	0.255221	0.0161637	0.535339	0.115812	0.191226	0.28734	0.426506	RDS(0.962)FIGT(0.038)PYWMAPEVVMCETMK		RDS(0.467)FIGT(0.279)PY(0.254)WMAPEVVMCETMK		RDS(0.833)FIGT(0.163)PY(0.004)WMAPEVVMCETMK
Q9BZL6	PRKD2	SVVGTPAYLAPEVLLNQGYNR_Phospho (STY)	0.25336	0.0161642	0.535339	0.404788	0.289689	0.231617	0.0873461	S(1)VVGTPAYLAPEVLLNQGYNR	S(1)VVGTPAYLAPEVLLNQGYNR	S(1)VVGTPAYLAPEVLLNQGYNR	S(0.999)VVGT(0.001)PAYLAPEVLLNQGYNR	S(1)VVGTPAYLAPEVLLNQGYNR	S(1)VVGTPAYLAPEVLLNQGYNR	S(0.991)VVGT(0.009)PAYLAPEVLLNQGYNR	S(0.759)VVGT(0.241)PAYLAPEVLLNQGYNR
Q15750	TAB1	RSLLQSEQQPSWTDDLPLCHLSGVGSASNR_Phospho (STY)	0.456883	0.0161948	0.535339	0.530785	0.538099	0.750622	0.00802683	RS(0.911)LLQS(0.087)EQQPS(0.001)WTDDLPLCHLSGVGSASNR		RS(0.963)LLQS(0.037)EQQPSWTDDLPLCHLSGVGSASNR		RS(0.994)LLQS(0.006)EQQPSWTDDLPLCHLSGVGSASNR		RS(0.927)LLQS(0.069)EQQPS(0.004)WTDDLPLCHLSGVGSASNR
Q8TEB9	RHBDD1	NSPPPYGFHLSPEEMR_Phospho (STY)	-0.229544	0.016205	0.535339	-0.171857	-0.125682	-0.25754	-0.363095	NS(0.996)PPPY(0.004)GFHLSPEEMR	NS(0.995)PPPY(0.005)GFHLSPEEMR	NS(0.999)PPPY(0.001)GFHLSPEEMR	NS(0.996)PPPY(0.004)GFHLSPEEMR	NS(0.986)PPPY(0.014)GFHLSPEEMR		NS(1)PPPYGFHLSPEEMR	NS(1)PPPYGFHLSPEEMR
Q13541	EIF4EBP1	RVVLGDGVQLPPGDYSTTPGGTLFSTTPGGTR_2 Phospho (STY)	0.313938	0.0162121	0.535339	0.247562	0.242824	0.597616	0.167751	RVVLGDGVQLPPGDY(0.001)S(0.008)T(0.039)T(0.953)PGGT(0.002)LFS(0.305)T(0.178)T(0.505)PGGT(0.009)R	RVVLGDGVQLPPGDY(0.365)S(0.196)T(0.209)T(0.222)PGGT(0.028)LFS(0.224)T(0.168)T(0.464)PGGT(0.124)R	RVVLGDGVQLPPGDY(0.104)S(0.126)T(0.351)T(0.363)PGGT(0.079)LFS(0.225)T(0.224)T(0.476)PGGT(0.052)R	RVVLGDGVQLPPGDY(0.239)S(0.251)T(0.251)T(0.26)PGGT(0.281)LFS(0.239)T(0.22)T(0.212)PGGT(0.047)R	RVVLGDGVQLPPGDY(0.07)S(0.288)T(0.306)T(0.326)PGGT(0.046)LFS(0.203)T(0.171)T(0.447)PGGT(0.143)R	RVVLGDGVQLPPGDY(0.015)S(0.101)T(0.422)T(0.454)PGGT(0.462)LFS(0.215)T(0.175)T(0.143)PGGT(0.011)R	RVVLGDGVQLPPGDY(0.393)S(0.184)T(0.199)T(0.215)PGGT(0.019)LFS(0.243)T(0.169)T(0.528)PGGT(0.05)R	RVVLGDGVQLPPGDY(0.008)S(0.015)T(0.057)T(0.887)PGGT(0.086)LFS(0.158)T(0.149)T(0.534)PGGT(0.106)R
Q9UKI8	TLK1	ASTNNESSNHSFGSLGSLSDK_Phospho (STY)	0.345627	0.0162263	0.535339	0.539638	0.271579	0.505732	0.0655591	AS(0.058)T(0.058)NNES(0.057)S(0.825)NHS(0.002)FGSLGSLSDK	ASTNNES(0.226)S(0.772)NHS(0.002)FGSLGSLSDK	ASTNNES(0.158)S(0.818)NHS(0.024)FGSLGSLSDK	ASTNNES(0.161)S(0.835)NHS(0.004)FGSLGSLSDK	AS(0.034)T(0.031)NNES(0.157)S(0.747)NHS(0.03)FGS(0.001)LGSLSDK	AS(0.005)T(0.004)NNES(0.23)S(0.736)NHS(0.021)FGS(0.003)LGS(0.001)LSDK	AS(0.018)T(0.237)NNES(0.349)S(0.349)NHS(0.039)FGS(0.006)LGS(0.001)LSDK	AST(0.001)NNES(0.094)S(0.824)NHS(0.074)FGS(0.005)LGS(0.001)LSDK
Q9BYW2	SETD2	SFCPIELNINGSPGAESDLATFCTSK_Phospho (STY),Deamidation (NQ)	-0.444493	0.0162832	0.535339	-0.7487	-0.0465393	-0.606145	-0.376589	S(0.104)FCPIELNINGS(0.863)PGAES(0.033)DLATFCTSK		S(0.061)FCPIELNINGS(0.938)PGAES(0.002)DLATFCTSK		S(0.016)FCPIELNINGS(0.98)PGAES(0.004)DLATFCTSK	S(0.042)FCPIELNINGS(0.953)PGAES(0.004)DLAT(0.001)FCTSK	S(0.506)FCPIELNINGS(0.492)PGAES(0.003)DLATFCTSK
Q8TEA8	DTD1	SASSGAEGDVSSEREP_Phospho (STY)	0.200446	0.0163106	0.535339	0.148201	0.289659	0.191253	0.172673	SAS(0.123)S(0.877)GAEGDVSSEREP	SAS(0.003)S(0.997)GAEGDVSSEREP	SAS(0.006)S(0.994)GAEGDVSSEREP	SAS(0.027)S(0.973)GAEGDVSSEREP	SAS(0.009)S(0.991)GAEGDVSSEREP	SAS(0.131)S(0.868)GAEGDVSSEREP	SAS(0.098)S(0.902)GAEGDVSSEREP	SAS(0.643)S(0.357)GAEGDVSSEREP
O15213	WDR46	RYWEEETVPTTAGASPGPPR_Phospho (STY)	-0.217828	0.0163373	0.535339	-0.297347	-0.110868	-0.286153	-0.176942	RYWEEETVPTTAGAS(1)PGPPR	RYWEEETVPTT(0.001)AGAS(0.999)PGPPR	RYWEEETVPTTAGAS(0.999)PGPPR	RYWEEETVPTT(0.002)AGAS(0.998)PGPPR	RYWEEET(0.001)VPT(0.005)T(0.013)AGAS(0.981)PGPPR	RYWEEETVPTT(0.001)AGAS(0.999)PGPPR	RYWEEET(0.001)VPT(0.175)T(0.255)AGAS(0.57)PGPPR	RYWEEETVPT(0.003)T(0.002)AGAS(0.995)PGPPR
Q02952	AKAP12	REQSHAEISPPAESGQAVEECKEEGEEK_Phospho (STY)	0.425237	0.0164371	0.535339	0.0214534	0.646269	0.630251	0.402973		REQS(0.893)HAEIS(0.107)PPAESGQAVEECKEEGEEK	REQS(0.991)HAEIS(0.008)PPAESGQAVEECKEEGEEK	REQS(1)HAEISPPAESGQAVEECKEEGEEK	REQS(0.198)HAEIS(0.768)PPAES(0.034)GQAVEECKEEGEEK	REQS(0.999)HAEIS(0.001)PPAESGQAVEECKEEGEEK	REQS(1)HAEISPPAESGQAVEECKEEGEEK	REQS(1)HAEISPPAESGQAVEECKEEGEEK
Q5JSH3	WDR44	RKSELEFETLK_Phospho (STY)	0.321714	0.016518	0.535339	0.30641	0.139699	0.605669	0.235078	RKS(1)ELEFETLK	RKS(1)ELEFETLK	RKS(1)ELEFETLK	RKS(1)ELEFETLK	RKS(1)ELEFETLK	RKS(1)ELEFETLK	RKS(0.999)ELEFET(0.001)LK	RKS(1)ELEFETLK
Q13009	TIAM1	SHCLSEGATNPQISHSNSMQGR_Phospho (STY)	0.214608	0.016618	0.535339	0.235695	0.209123	0.311252	0.102363	SHCLSEGATNPQIS(0.001)HS(0.054)NS(0.945)MQGR	SHCLSEGATNPQIS(0.001)HS(0.084)NS(0.915)MQGR	SHCLSEGATNPQIS(0.001)HS(0.084)NS(0.916)MQGR	SHCLSEGATNPQIS(0.001)HS(0.055)NS(0.943)MQGR	SHCLSEGATNPQIS(0.001)HS(0.072)NS(0.928)MQGR	SHCLSEGATNPQIS(0.003)HS(0.159)NS(0.838)MQGR	SHCLSEGATNPQISHS(0.176)NS(0.823)MQGR	SHCLSEGATNPQISHS(0.03)NS(0.97)MQGR
P24534	EEF1B2	YGPADVEDTTGSGATDSKDDDDIDLFGSDDEEESEEAK_Phospho (STY)	0.250941	0.0167039	0.535339	0.277785	0.0913071	0.40961	0.225062	YGPADVEDT(0.008)T(0.007)GS(0.007)GAT(0.04)DS(0.059)KDDDDIDLFGS(0.873)DDEEES(0.007)EEAK	YGPADVEDTTGSGATDSKDDDDIDLFGS(0.999)DDEEES(0.001)EEAK	YGPADVEDTTGSGATDSKDDDDIDLFGS(1)DDEEESEEAK	YGPADVEDTTGSGATDSKDDDDIDLFGS(0.996)DDEEES(0.004)EEAK	YGPADVEDTTGSGATDSKDDDDIDLFGS(1)DDEEESEEAK	YGPADVEDTTGSGATDSKDDDDIDLFGS(1)DDEEESEEAK	YGPADVEDT(0.011)T(0.011)GS(0.051)GAT(0.125)DS(0.125)KDDDDIDLFGS(0.673)DDEEES(0.002)EEAK	YGPADVEDTTGSGATDSKDDDDIDLFGS(1)DDEEESEEAK
Q86YP4	GATAD2A	RPPSPDVIVLSDNEQPSSPRVNGLTTVALK_2 Phospho (STY),Deamidation (NQ)	-0.239986	0.0168033	0.535339	-0.0788533	-0.234249	-0.362693	-0.284148		RPPS(1)PDVIVLS(0.012)DNEQPS(0.485)S(0.448)PRVNGLT(0.026)T(0.028)VALK	RPPS(1)PDVIVLSDNEQPS(0.519)S(0.455)PRVNGLT(0.021)T(0.006)VALK		RPPS(1)PDVIVLS(0.014)DNEQPS(0.437)S(0.407)PRVNGLT(0.073)T(0.069)VALK		RPPS(1)PDVIVLS(0.051)DNEQPS(0.43)S(0.396)PRVNGLT(0.064)T(0.059)VALK
O43432	EIF4G3	LDFIESDSPCSSEALSK_Phospho (STY)	0.235065	0.0169011	0.535339	0.142587	0.130255	0.323247	0.34417	LDFIES(0.002)DS(0.994)PCS(0.004)S(0.001)EALSK	LDFIES(0.081)DS(0.868)PCS(0.025)S(0.025)EALS(0.001)K	LDFIES(0.038)DS(0.952)PCS(0.008)S(0.002)EALSK			LDFIES(0.464)DS(0.504)PCS(0.014)S(0.016)EALS(0.001)K		LDFIES(0.025)DS(0.933)PCS(0.029)S(0.01)EALS(0.002)K
Q8TAA9	VANGL1	RDSSHNELYYEEAEHER_Phospho (STY)	0.313446	0.0169127	0.535339	0.177558	0.486338	0.114008	0.47588	RDS(0.421)S(0.578)HNELY(0.001)YEEAEHER		RDS(0.437)S(0.561)HNELY(0.001)YEEAEHER		RDS(0.499)S(0.499)HNELY(0.001)YEEAEHER		RDS(0.5)S(0.5)HNELYYEEAEHER	RDS(0.495)S(0.495)HNELY(0.007)Y(0.002)EEAEHER
Q5VV41	ARHGEF16	GLGKPGGQGDAIQLSPK_Phospho (STY)	0.245809	0.016971	0.535339	0.263435	0.142201	0.418695	0.158906	GLGKPGGQGDAIQLS(1)PK	GLGKPGGQGDAIQLS(1)PK	GLGKPGGQGDAIQLS(1)PK	GLGKPGGQGDAIQLS(1)PK	GLGKPGGQGDAIQLS(1)PK	GLGKPGGQGDAIQLS(1)PK	GLGKPGGQGDAIQLS(1)PK	GLGKPGGQGDAIQLS(1)PK
Q7Z4S6	KIF21A	IGSISR_Phospho (STY)	0.285885	0.0170106	0.535339	0.249072	0.205682	0.533334	0.155452	IGS(0.009)IS(0.991)R	IGS(0.007)IS(0.993)R		IGS(0.001)IS(0.999)R			IGS(0.001)IS(0.999)R
Q9BZ67	FRMD8	SHRSSVSSVGAR_2 Phospho (STY)	0.252723	0.0171613	0.535339	0.450981	0.212668	0.203296	0.143948	S(0.18)HRS(0.331)S(0.489)VS(0.246)S(0.753)VGAR			S(0.004)HRS(0.146)S(0.835)VS(0.162)S(0.854)VGAR	SHRS(0.029)S(0.971)VS(0.051)S(0.949)VGAR	S(0.05)HRS(0.425)S(0.523)VS(0.29)S(0.712)VGAR	S(0.033)HRS(0.441)S(0.525)VS(0.163)S(0.839)VGAR	S(0.049)HRS(0.416)S(0.53)VS(0.098)S(0.908)VGAR
O75569	PRKRA	HRAEAPPLEREDSGTFSLGK_Phospho (STY)	0.207198	0.017176	0.535339	0.281944	0.124367	0.265105	0.157375	HRAEAPPLEREDS(0.886)GT(0.113)FS(0.001)LGK	HRAEAPPLEREDS(0.861)GT(0.139)FS(0.001)LGK	HRAEAPPLEREDS(0.883)GT(0.109)FS(0.008)LGK	HRAEAPPLEREDS(0.965)GT(0.035)FSLGK	HRAEAPPLEREDS(0.99)GT(0.01)FSLGK	HRAEAPPLEREDS(0.982)GT(0.018)FSLGK	HRAEAPPLEREDS(0.902)GT(0.098)FSLGK	HRAEAPPLEREDS(0.742)GT(0.258)FSLGK
Q6P3W7	SCYL2	RASLTLEEK_Phospho (STY)	0.319741	0.0172248	0.535339	0.342616	0.597154	0.187545	0.15165	RAS(0.745)LT(0.255)LEEK	RAS(0.885)LT(0.115)LEEK	RAS(0.566)LT(0.434)LEEK	RAS(0.976)LT(0.024)LEEK	RAS(0.988)LT(0.012)LEEK	RAS(0.905)LT(0.095)LEEK	RAS(0.981)LT(0.019)LEEK	RAS(0.838)LT(0.162)LEEK
P27816	MAP4	KPCSETSQIEDTPSSKPTLLANGGHGVEGSDTTGSPTEFLEEK_Phospho (STY),Deamidation (NQ)	0.314767	0.0173043	0.535339	0.172177	0.283308	0.603767	0.199818	KPCSETSQIEDTPSSKPTLLANGGHGVEGSDTT(0.009)GS(0.985)PT(0.006)EFLEEK			KPCSETSQIEDTPSSKPT(0.001)LLANGGHGVEGS(0.094)DT(0.275)T(0.275)GS(0.275)PT(0.079)EFLEEK	KPCSETSQIEDTPSSKPTLLANGGHGVEGS(0.003)DT(0.041)T(0.292)GS(0.607)PT(0.055)EFLEEK		KPCSETSQIEDT(0.006)PS(0.056)S(0.056)KPT(0.056)LLANGGHGVEGS(0.201)DT(0.201)T(0.201)GS(0.201)PT(0.023)EFLEEK	KPCSETSQIEDTPSSKPTLLANGGHGVEGS(0.49)DT(0.381)T(0.07)GS(0.055)PT(0.004)EFLEEK
Q9UQ35	SRRM2	YSHSGSSSPDTK_Phospho (STY)	-0.384155	0.0173272	0.535339	-0.718255	-0.252068	-0.448502	-0.117796	YSHS(0.001)GS(0.44)S(0.279)S(0.279)PDTK		YSHS(0.001)GS(0.524)S(0.237)S(0.237)PDTK		YSHSGS(0.001)S(0.763)S(0.236)PDTK		YSHS(0.001)GS(0.03)S(0.484)S(0.484)PDTK
Q52LW3	ARHGAP29	RSSDSYPLAPVR_Phospho (STY)	0.392703	0.0173362	0.535339	0.425557	0.332727	0.731042	0.0814863	RS(0.122)S(0.631)DS(0.239)Y(0.009)PLAPVR	RS(0.314)S(0.338)DS(0.314)Y(0.035)PLAPVR	RS(0.027)S(0.946)DS(0.027)YPLAPVR	RS(0.501)S(0.334)DS(0.164)YPLAPVR	RS(0.083)S(0.657)DS(0.259)YPLAPVR	RS(0.02)S(0.186)DS(0.794)YPLAPVR	RS(0.173)S(0.686)DS(0.138)Y(0.003)PLAPVR	RS(0.117)S(0.845)DS(0.036)Y(0.002)PLAPVR
Q8IZ21	PHACTR4	KLSQRPTVAELLAR_Phospho (STY)	0.350812	0.0173675	0.535339	0.137799	0.41498	0.649295	0.201174	KLS(1)QRPTVAELLAR		KLS(0.999)QRPT(0.001)VAELLAR		KLS(1)QRPTVAELLAR		KLS(1)QRPTVAELLAR
Q9UJU6	DBNL	QLTQPETHFGREPAAAISRPR_Phospho (STY)	0.256644	0.0173882	0.535339	0.445473	0.173395	0.128528	0.279179	QLT(1)QPETHFGREPAAAISRPR		QLT(1)QPETHFGREPAAAISRPR		QLT(0.999)QPET(0.001)HFGREPAAAISRPR		QLT(1)QPETHFGREPAAAISRPR
Q6P2E9	EDC4	RLSLMLHGLVTPSLP_Phospho (STY)	0.578813	0.017412	0.535339	1.01571	0.453037	0.799358	0.0471461	RLS(1)LMLHGLVTPSLP		RLS(1)LMLHGLVTPSLP		RLS(1)LMLHGLVTPSLP		RLS(1)LMLHGLVTPSLP
Q14684	RRP1B	FQDLSEGSSISQLSFAEDISADEDDQILSQGK_Phospho (STY)	-0.211071	0.0174577	0.535339	-0.275815	-0.147364	-0.292905	-0.128201	FQDLSEGSSISQLSFAEDIS(1)ADEDDQILSQGK	FQDLS(0.088)EGS(0.088)S(0.08)IS(0.08)QLS(0.08)FAEDIS(0.585)ADEDDQILSQGK	FQDLSEGSSISQLS(0.001)FAEDIS(0.998)ADEDDQILSQGK	FQDLS(0.008)EGS(0.008)S(0.008)IS(0.008)QLS(0.028)FAEDIS(0.94)ADEDDQILSQGK	FQDLSEGSSISQLSFAEDIS(1)ADEDDQILSQGK	FQDLSEGSSISQLSFAEDIS(1)ADEDDQILSQGK	FQDLS(0.012)EGS(0.049)S(0.012)IS(0.007)QLS(0.026)FAEDIS(0.893)ADEDDQILSQGK	FQDLSEGSSISQLSFAEDIS(1)ADEDDQILSQGK
Q12830	BPTF	QSKLSPQMQVHQDK_Phospho (STY)	-0.197318	0.0174686	0.535339	-0.215616	-0.110697	-0.26036	-0.202599	QS(0.223)KLS(0.777)PQMQVHQDK		QS(0.16)KLS(0.84)PQMQVHQDK	QS(0.257)KLS(0.743)PQMQVHQDK	QS(0.001)KLS(0.999)PQMQVHQDK	QS(0.242)KLS(0.758)PQMQVHQDK	QS(0.007)KLS(0.993)PQMQVHQDK
O43768	ENSA	SSLVTSK_Phospho (STY)	0.301485	0.0175641	0.535339	0.371438	0.208314	0.526367	0.0998214	S(0.263)S(0.737)LVTSK	S(0.211)S(0.789)LVTSK	S(0.076)S(0.924)LVTSK	S(0.242)S(0.758)LVTSK		S(0.149)S(0.851)LVTSK	S(0.207)S(0.793)LVTSK	S(0.042)S(0.957)LVTSK
Q9H0G5	NSRP1	VIETPENDFK_Phospho (STY)	-0.190642	0.0176623	0.535339	-0.248553	-0.164719	-0.213798	-0.135496	VIET(1)PENDFK	VIET(1)PENDFK	VIET(1)PENDFK	VIET(1)PENDFK	VIET(1)PENDFK	VIET(1)PENDFK	VIET(1)PENDFK
P48634	PRRC2A	KQSSSEISLAVER_Phospho (STY)	0.384545	0.0177218	0.535339	0.273055	0.50597	0.680056	0.079098	KQS(0.805)S(0.162)S(0.033)EISLAVER	KQS(0.329)S(0.329)S(0.329)EIS(0.012)LAVER	KQS(0.814)S(0.155)S(0.031)EISLAVER	KQS(0.289)S(0.289)S(0.42)EIS(0.001)LAVER	KQS(0.333)S(0.333)S(0.333)EISLAVER	KQS(0.743)S(0.175)S(0.08)EIS(0.001)LAVER	KQS(0.743)S(0.2)S(0.055)EIS(0.002)LAVER	KQS(0.856)S(0.111)S(0.032)EIS(0.002)LAVER
Q96RT1	ERBIN	STEDLSPQK_Phospho (STY)	-0.181062	0.0177232	0.535339	-0.181943	-0.210543	-0.164894	-0.16687		STEDLS(1)PQK	STEDLS(1)PQK	STEDLS(1)PQK	STEDLS(1)PQK	STEDLS(1)PQK	STEDLS(1)PQK	STEDLS(1)PQK
P24928	POLR2A	YSPTSPK_Phospho (STY)	-0.306441	0.0178782	0.535339	-0.272676	-0.203921	-0.587683	-0.161485	YSPT(0.028)S(0.972)PK	YSPT(0.025)S(0.975)PK	YSPT(0.054)S(0.946)PK	Y(0.057)S(0.441)PT(0.441)S(0.061)PK	YS(0.001)PT(0.379)S(0.62)PK	YSPT(0.204)S(0.796)PK	YSPT(0.312)S(0.688)PK	YSPT(0.224)S(0.776)PK
P35221	CTNNA1	TPEELDDSDFETEDFDVRSRTSVQTEDDQLIAGQSAR_3 Phospho (STY)	-0.349568	0.0179464	0.535339	-0.599151	-0.281642	-0.45847	-0.0590097	T(0.024)PEELDDS(0.231)DFET(0.629)EDFDVRS(0.629)RT(0.629)S(0.629)VQT(0.228)EDDQLIAGQSAR			T(0.028)PEELDDS(0.587)DFET(0.587)EDFDVRS(0.587)RT(0.587)S(0.587)VQT(0.036)EDDQLIAGQSAR		T(0.003)PEELDDS(0.499)DFET(0.499)EDFDVRS(0.499)RT(0.499)S(0.499)VQT(0.499)EDDQLIAGQS(0.001)AR		TPEELDDS(0.798)DFET(0.19)EDFDVRS(0.811)RT(0.607)S(0.575)VQT(0.02)EDDQLIAGQSAR
O75533	SF3B1	WDETPASQMGGSTPVLTPGK_Phospho (STY)	-0.439755	0.0179471	0.535339	-0.357115	-0.616251	-0.745931	-0.039724	WDETPASQMGGS(0.136)T(0.851)PVLT(0.013)PGK		WDETPASQMGGS(0.195)T(0.805)PVLTPGK	WDETPAS(0.002)QMGGS(0.496)T(0.496)PVLT(0.006)PGK	WDETPASQMGGS(0.218)T(0.781)PVLTPGK	WDETPAS(0.002)QMGGS(0.474)T(0.518)PVLT(0.006)PGK	WDETPAS(0.003)QMGGS(0.498)T(0.498)PVLT(0.001)PGK
Q9ULM3	YEATS2	KFLESPSR_Phospho (STY)	-0.249451	0.0179639	0.535339	-0.122958	-0.165935	-0.424878	-0.284034			KFLES(0.959)PS(0.041)R		KFLES(0.847)PS(0.153)R		KFLES(0.796)PS(0.204)R
Q15365	PCBP1	VMTIPYQPMPASSPVICAGGQDR_Oxidation (M),Phospho (STY)	-0.205557	0.0179847	0.535339	-0.149152	-0.31062	-0.223084	-0.139372	VMTIPYQPMPAS(0.142)S(0.858)PVICAGGQDR	VMTIPYQPMPAS(0.586)S(0.414)PVICAGGQDR	VMTIPYQPMPAS(0.21)S(0.79)PVICAGGQDR	VMTIPYQPMPAS(0.195)S(0.805)PVICAGGQDR	VMTIPYQPMPAS(0.045)S(0.955)PVICAGGQDR	VMTIPYQPMPAS(0.18)S(0.819)PVICAGGQDR	VMTIPYQPMPAS(0.573)S(0.427)PVICAGGQDR	VMT(0.015)IPY(0.239)QPMPAS(0.373)S(0.373)PVICAGGQDR
Q9BY89	KIAA1671	STSVDHSSTDLESTDGMEGPPPPDACPEK_Phospho (STY)	0.324399	0.0180301	0.535339	0.54313	0.459531	0.101059	0.193876	S(0.292)T(0.292)S(0.292)VDHS(0.082)S(0.021)T(0.021)DLESTDGMEGPPPPDACPEK	S(0.176)T(0.176)S(0.152)VDHS(0.152)S(0.152)T(0.152)DLES(0.02)T(0.02)DGMEGPPPPDACPEK	S(0.074)T(0.074)S(0.074)VDHS(0.074)S(0.328)T(0.373)DLES(0.001)T(0.001)DGMEGPPPPDACPEK		S(0.191)T(0.191)S(0.191)VDHS(0.191)S(0.191)T(0.039)DLES(0.003)T(0.003)DGMEGPPPPDACPEK	S(0.158)T(0.158)S(0.158)VDHS(0.158)S(0.158)T(0.158)DLES(0.027)T(0.027)DGMEGPPPPDACPEK	S(0.191)T(0.191)S(0.191)VDHS(0.191)S(0.191)T(0.045)DLES(0.001)T(0.001)DGMEGPPPPDACPEK	S(0.22)T(0.22)S(0.22)VDHS(0.22)S(0.054)T(0.054)DLES(0.005)T(0.005)DGMEGPPPPDACPEK
Q2TB10	ZNF800	VEPADSVESSPPSITHSPQNELK_Phospho (STY)	-0.229813	0.018069	0.535339	-0.134914	-0.380887	-0.152601	-0.250848	VEPADSVES(0.002)S(0.01)PPS(0.105)IT(0.579)HS(0.305)PQNELK	VEPADSVESSPPS(0.003)IT(0.014)HS(0.983)PQNELK	VEPADSVES(0.002)S(0.005)PPS(0.023)IT(0.12)HS(0.85)PQNELK	VEPADSVESSPPS(0.001)IT(0.004)HS(0.995)PQNELK	VEPADSVESSPPSIT(0.001)HS(0.999)PQNELK	VEPADSVES(0.051)S(0.197)PPS(0.065)IT(0.065)HS(0.621)PQNELK	VEPADS(0.001)VES(0.004)S(0.004)PPS(0.014)IT(0.154)HS(0.824)PQNELK	VEPADSVES(0.001)S(0.001)PPS(0.009)IT(0.081)HS(0.907)PQNELK
P46937	YAP1	AHSSPASLQLGAVSPGTLTPTGVVSGPAATPTAQHLR_Phospho (STY)	0.189432	0.0181233	0.535339	0.16866	0.133751	0.252161	0.203157	AHS(0.486)S(0.486)PAS(0.028)LQLGAVSPGTLTPTGVVSGPAATPTAQHLR	AHS(0.447)S(0.447)PAS(0.107)LQLGAVSPGTLTPTGVVSGPAATPTAQHLR	AHS(0.461)S(0.461)PAS(0.077)LQLGAVSPGTLTPTGVVSGPAATPTAQHLR	AHSSPASLQLGAVS(0.989)PGT(0.011)LTPTGVVSGPAATPTAQHLR	AHS(0.47)S(0.47)PAS(0.061)LQLGAVSPGTLTPTGVVSGPAATPTAQHLR		AHS(0.46)S(0.46)PAS(0.081)LQLGAVSPGTLTPTGVVSGPAATPTAQHLR
Q04637	EIF4G1	AASLTEDRDR_Phospho (STY)	0.305177	0.0181989	0.535339	0.271644	0.129397	0.580147	0.239521	AAS(0.997)LT(0.003)EDRDR	AAS(0.822)LT(0.178)EDRDR	AAS(0.998)LT(0.002)EDRDR	AAS(0.999)LT(0.001)EDRDR	AAS(0.999)LT(0.001)EDRDR	AAS(1)LTEDRDR	AAS(0.972)LT(0.028)EDRDR	AAS(0.995)LT(0.005)EDRDR
P54132	BLM	SFVTPPQSHFVR_Phospho (STY)	-0.329206	0.0183911	0.535339	-0.623294	-0.122474	-0.347679	-0.223378	S(0.003)FVT(0.995)PPQS(0.001)HFVR		S(0.002)FVT(0.998)PPQSHFVR		SFVT(1)PPQSHFVR		S(0.003)FVT(0.997)PPQSHFVR
O75533	SF3B1	TERDTPGHGSGWAETPRTDR_2 Phospho (STY)	-0.5718	0.0184906	0.535339	-0.748767	-0.903418	-0.686081	0.0510641		T(0.06)ERDT(0.939)PGHGS(0.027)GWAET(0.773)PRT(0.202)DR	T(0.071)ERDT(0.926)PGHGS(0.298)GWAET(0.566)PRT(0.139)DR	T(0.205)ERDT(0.794)PGHGS(0.332)GWAET(0.632)PRT(0.036)DR	T(0.01)ERDT(0.99)PGHGSGWAET(0.994)PRT(0.005)DR	T(0.151)ERDT(0.849)PGHGS(0.098)GWAET(0.862)PRT(0.039)DR		T(0.176)ERDT(0.824)PGHGS(0.64)GWAET(0.297)PRT(0.063)DR
Q8ND04	SMG8	QASTVEYLPGMLHSNCPK_Phospho (STY)	0.334822	0.0184916	0.535339	0.260009	0.62937	0.099095	0.350816	QAS(0.499)T(0.499)VEY(0.002)LPGMLHSNCPK	QAS(0.453)T(0.453)VEY(0.095)LPGMLHSNCPK	QAS(0.5)T(0.5)VEYLPGMLHSNCPK	QAS(0.475)T(0.475)VEY(0.051)LPGMLHSNCPK	QAS(0.497)T(0.497)VEY(0.006)LPGMLHSNCPK	QAS(0.41)T(0.41)VEY(0.179)LPGMLHSNCPK	QAS(0.481)T(0.481)VEY(0.039)LPGMLHSNCPK	QAS(0.5)T(0.5)VEYLPGMLHSNCPK
O14686	KMT2D	IPNSYEVLFPESPAR_Phospho (STY)	-0.203766	0.0185674	0.535339	-0.14273	-0.272845	-0.271591	-0.1279	IPNS(0.155)Y(0.134)EVLFPES(0.711)PAR		IPNSYEVLFPES(1)PAR		IPNS(0.087)Y(0.076)EVLFPES(0.836)PAR		IPNS(0.005)Y(0.004)EVLFPES(0.991)PAR
Q9H3N1	TMX1	SLGPSLATDKS_Phospho (STY)	0.343094	0.0185852	0.535339	0.361996	0.660995	0.153403	0.195984	S(0.999)LGPSLATDKS	S(1)LGPSLATDKS	S(1)LGPSLATDKS	S(1)LGPSLATDKS	S(1)LGPSLATDKS	S(1)LGPSLATDKS	S(1)LGPSLATDKS	S(1)LGPSLATDKS
O94915	FRYL	SNTLDIMDGR_Phospho (STY)	0.273192	0.0186814	0.535339	0.0747297	0.293508	0.472961	0.251569	S(0.022)NT(0.978)LDIMDGR	S(0.787)NT(0.213)LDIMDGR	S(0.003)NT(0.997)LDIMDGR	S(0.5)NT(0.5)LDIMDGR		S(0.898)NT(0.102)LDIMDGR	S(0.008)NT(0.992)LDIMDGR	S(0.375)NT(0.625)LDIMDGR
Q9Y2W1	THRAP3	ERSPALKSPLQSVVVR_2 Phospho (STY),Deamidation (NQ)	-0.286305	0.0187017	0.535339	-0.473404	-0.128842	-0.401013	-0.14196	ERS(1)PALKS(0.996)PLQS(0.004)VVVR		ERS(1)PALKS(0.999)PLQS(0.001)VVVR	ERS(1)PALKS(0.994)PLQS(0.006)VVVR		ERS(1)PALKS(0.993)PLQS(0.007)VVVR		ERS(1)PALKS(0.997)PLQS(0.003)VVVR
Q13813	SPTAN1	KLDPAQSASRENLLEEQGSIALR_Phospho (STY)	-1.13033	0.018708	0.535339	-1.19733	-1.94472	0.0992488	-1.47852	KLDPAQS(0.114)AS(0.886)RENLLEEQGSIALR	KLDPAQS(0.5)AS(0.5)RENLLEEQGSIALR	KLDPAQS(0.476)AS(0.476)RENLLEEQGS(0.049)IALR	KLDPAQS(0.143)AS(0.857)RENLLEEQGSIALR	KLDPAQS(0.544)AS(0.451)RENLLEEQGS(0.005)IALR		KLDPAQS(0.557)AS(0.443)RENLLEEQGSIALR	KLDPAQS(0.056)AS(0.944)RENLLEEQGSIALR
Q9NZT2	OGFR	EGTPGSPSETPGPSPAGPAGDEPAESPSETPGPR_2 Phospho (STY)	0.300349	0.0187255	0.535339	0.17915	0.31979	0.140437	0.562019		EGT(0.221)PGS(0.329)PS(0.447)ET(0.006)PGPS(0.998)PAGPAGDEPAESPSETPGPR		EGT(0.234)PGS(0.317)PS(0.434)ET(0.035)PGPS(0.98)PAGPAGDEPAESPSETPGPR		EGT(0.441)PGS(0.444)PS(0.251)ET(0.232)PGPS(0.631)PAGPAGDEPAESPSETPGPR		EGT(0.141)PGS(0.792)PS(0.057)ET(0.04)PGPS(0.97)PAGPAGDEPAESPSETPGPR
Q9H4L4	SENP3	ETIQGTGSWGPEPPGPGIPPAYSSPRR_Phospho (STY)	-0.19904	0.0187407	0.535339	-0.139296	-0.187466	-0.303491	-0.165906	ETIQGTGSWGPEPPGPGIPPAYS(0.556)S(0.444)PRR		ETIQGTGSWGPEPPGPGIPPAYS(0.55)S(0.449)PRR		ETIQGTGSWGPEPPGPGIPPAYS(0.5)S(0.5)PRR		ETIQGTGSWGPEPPGPGIPPAYS(0.191)S(0.809)PRR
Q96N67	DOCK7	TTSGDDACNLTSFRPATLTVTNFFK_Phospho (STY)	0.274805	0.0187607	0.535339	0.307698	0.467939	0.0664234	0.257158		T(0.342)T(0.342)S(0.316)GDDACNLTSFRPATLTVTNFFK	T(0.192)T(0.192)S(0.616)GDDACNLTSFRPATLTVTNFFK	T(0.131)T(0.131)S(0.739)GDDACNLTSFRPATLTVTNFFK	T(0.054)T(0.054)S(0.891)GDDACNLTSFRPATLTVTNFFK		T(0.045)T(0.045)S(0.91)GDDACNLTSFRPATLTVTNFFK
Q96PE2	ARHGEF17	SLSPSVR_Phospho (STY)	0.382703	0.0188391	0.535339	0.686075	0.52678	0.137052	0.180905	SLS(1)PSVR	SLS(1)PSVR	S(0.001)LS(0.983)PS(0.016)VR			SLS(0.995)PS(0.004)VR	SLS(0.991)PS(0.009)VR
P30622;Q9UDT6	CLIP2	KISGTTALQEALK_Phospho (STY)	0.572351	0.0188596	0.535339	0.400312	0.760816	1.05633	0.0719416	KIS(0.286)GT(0.286)T(0.427)ALQEALK	KIS(0.333)GT(0.333)T(0.333)ALQEALK	KIS(0.696)GT(0.245)T(0.06)ALQEALK		KIS(0.527)GT(0.147)T(0.326)ALQEALK		KIS(0.333)GT(0.333)T(0.333)ALQEALK	KIS(0.333)GT(0.333)T(0.333)ALQEALK
Q3KQU3	MAP7D1	RSSQPSPTAVPASDSPPTK_Phospho (STY)	0.379637	0.0189796	0.535339	0.63811	0.247975	0.559538	0.0729235		RS(0.333)S(0.276)QPS(0.371)PT(0.02)AVPASDSPPTK				RS(0.197)S(0.589)QPS(0.197)PT(0.018)AVPASDSPPTK	RS(0.047)S(0.857)QPS(0.093)PT(0.003)AVPASDSPPTK
Q7Z589	EMSY	RRTNSSSSSPVVLK_2 Phospho (STY)	-0.21575	0.018989	0.535339	-0.248851	-0.225912	-0.310271	-0.0779663	RRT(0.976)NS(0.787)S(0.115)S(0.088)S(0.03)S(0.005)PVVLK	RRT(0.124)NS(0.304)S(0.345)S(0.397)S(0.389)S(0.441)PVVLK			RRT(0.903)NS(0.774)S(0.276)S(0.044)S(0.001)S(0.001)PVVLK		RRT(0.993)NS(0.93)S(0.073)S(0.003)S(0.001)S(0.001)PVVLK	RRT(0.985)NS(0.629)S(0.305)S(0.045)S(0.019)S(0.017)PVVLK
P29350	PTPN6	HKEDVYENLHTK_Phospho (STY)	0.384936	0.0190562	0.535339	0.0945253	0.606382	0.623072	0.215765	HKEDVY(1)ENLHTK		HKEDVY(1)ENLHTK		HKEDVY(1)ENLHTK		HKEDVY(1)ENLHTK
Q8NDI1	EHBP1	DLSTSPKPSPIPSPVLGR_2 Phospho (STY)	0.287431	0.0190637	0.535339	0.38265	0.0200978	0.39793	0.349046	DLS(0.266)T(0.306)S(0.407)PKPS(0.022)PIPS(1)PVLGR	DLS(0.258)T(0.342)S(0.396)PKPS(0.016)PIPS(0.988)PVLGR	DLS(0.262)T(0.307)S(0.424)PKPS(0.007)PIPS(0.999)PVLGR	DLS(0.31)T(0.31)S(0.378)PKPS(0.001)PIPS(1)PVLGR	DLS(0.224)T(0.252)S(0.285)PKPS(0.239)PIPS(0.999)PVLGR	DLS(0.185)T(0.203)S(0.222)PKPS(0.397)PIPS(0.993)PVLGR		DLS(0.227)T(0.262)S(0.303)PKPS(0.21)PIPS(0.998)PVLGR
Q8IXJ9	ASXL1	ASASPDRIPSLPQETVDQEPK_Phospho (STY)	-0.215927	0.0190946	0.535339	-0.165377	-0.349409	-0.12106	-0.227864	AS(0.039)AS(0.961)PDRIPSLPQETVDQEPK		AS(0.463)AS(0.412)PDRIPS(0.125)LPQETVDQEPK		AS(0.428)AS(0.387)PDRIPS(0.185)LPQETVDQEPK	AS(0.258)AS(0.742)PDRIPSLPQETVDQEPK	AS(0.13)AS(0.87)PDRIPSLPQETVDQEPK
Q9H3N1	TMX1	SLGPSLATDK_Phospho (STY)	0.304303	0.019172	0.535339	0.368629	0.533892	0.0689426	0.245749	S(1)LGPSLATDK	S(1)LGPSLATDK	S(0.998)LGPS(0.002)LATDK	S(1)LGPSLATDK	S(1)LGPSLATDK	S(1)LGPSLATDK	S(1)LGPSLATDK	S(1)LGPSLATDK
P27708	CAD	IHRASDPGLPAEEPK_Phospho (STY)	0.322313	0.0191788	0.535339	0.276123	0.369161	0.579359	0.0646101	IHRAS(1)DPGLPAEEPK	IHRAS(1)DPGLPAEEPK	IHRAS(1)DPGLPAEEPK	IHRAS(1)DPGLPAEEPK	IHRAS(1)DPGLPAEEPK	IHRAS(1)DPGLPAEEPK	IHRAS(1)DPGLPAEEPK	IHRAS(1)DPGLPAEEPK
P49585	PCYT1A	SPSPSFR_Phospho (STY)	0.290147	0.0191804	0.535339	0.132366	0.231409	0.553629	0.243184	SPS(1)PSFR	S(0.12)PS(0.879)PS(0.001)FR	SPS(0.999)PSFR	S(0.001)PS(0.999)PSFR	S(0.042)PS(0.951)PS(0.007)FR	S(0.001)PS(0.999)PSFR	S(0.001)PS(0.991)PS(0.008)FR	SPS(0.999)PSFR
Q9Y462	ZNF711	LEHMGNTPLK_Phospho (STY)	-0.28415	0.0192129	0.535339	-0.502004	-0.133068	-0.353605	-0.147924	LEHMGNT(1)PLK		LEHMGNT(1)PLK		LEHMGNT(1)PLK		LEHMGNT(1)PLK
P52569	SLC7A2	NLSSPFIFHEK_Phospho (STY)	0.218611	0.0193177	0.535339	0.152939	0.357078	0.237472	0.126957	NLS(0.796)S(0.204)PFIFHEK	NLS(0.887)S(0.113)PFIFHEK	NLS(0.978)S(0.022)PFIFHEK	NLS(0.99)S(0.01)PFIFHEK	NLS(0.5)S(0.5)PFIFHEK	NLS(0.5)S(0.5)PFIFHEK	NLS(0.921)S(0.079)PFIFHEK	NLS(0.992)S(0.008)PFIFHEK
Q8TEW0	PARD3	EGHMMDALYAQVK_Phospho (STY)	0.299304	0.0193332	0.535339	0.414485	0.354064	0.014246	0.414422	EGHMMDALY(1)AQVK		EGHMMDALY(1)AQVK	EGHMMDALY(1)AQVK	EGHMMDALY(1)AQVK	EGHMMDALY(1)AQVK	EGHMMDALY(1)AQVK	EGHMMDALY(1)AQVK
Q13428	TCOF1	PQQAAGMLSPK_Phospho (STY)	-0.209981	0.019351	0.535339	-0.303012	-0.206476	-0.244905	-0.085534	PQQAAGMLS(1)PK	PQQAAGMLS(1)PK	PQQAAGMLS(1)PK	PQQAAGMLS(1)PK	PQQAAGMLS(1)PK	PQQAAGMLS(1)PK	PQQAAGMLS(1)PK	PQQAAGMLS(1)PK
Q15311	RALBP1	IAQEIASLSK_Phospho (STY)	0.277544	0.0194141	0.535339	0.45576	0.104073	0.38843	0.161911	IAQEIAS(0.038)LS(0.962)K	IAQEIAS(0.013)LS(0.987)K	IAQEIAS(0.099)LS(0.901)K	IAQEIAS(0.057)LS(0.943)K	IAQEIAS(0.379)LS(0.621)K	IAQEIAS(0.011)LS(0.989)K	IAQEIAS(0.158)LS(0.842)K	IAQEIAS(0.083)LS(0.917)K
P16949	STMN1	SHEAEVLK_Phospho (STY)	0.281488	0.0194594	0.535339	0.31656	0.129817	0.514177	0.165397	S(1)HEAEVLK	S(1)HEAEVLK	S(1)HEAEVLK	S(1)HEAEVLK	S(1)HEAEVLK	S(1)HEAEVLK	S(1)HEAEVLK	S(1)HEAEVLK
Q9P0V9	SEPTIN10	DRKNSNFL_Phospho (STY)	0.234409	0.0194935	0.535339	0.344231	0.330462	0.0884805	0.174463	DRKNS(1)NFL	DRKNS(1)NFL		DRKNS(1)NFL	DRKNS(1)NFL	DRKNS(1)NFL	DRKNS(1)NFL	DRKNS(1)NFL
Q6PKG0	LARP1	HSSNPPLESHVGWVMDSR_Oxidation (M),Phospho (STY)	0.396807	0.0195158	0.535339	0.140187	0.337186	0.309649	0.800207	HS(0.172)S(0.828)NPPLESHVGWVMDSR	HS(0.04)S(0.958)NPPLES(0.002)HVGWVMDSR	HS(0.023)S(0.977)NPPLESHVGWVMDSR	HS(0.072)S(0.924)NPPLES(0.004)HVGWVMDSR	HS(0.02)S(0.98)NPPLESHVGWVMDSR	HS(0.01)S(0.99)NPPLESHVGWVMDSR	HS(0.001)S(0.999)NPPLESHVGWVMDSR	HS(0.001)S(0.999)NPPLESHVGWVMDSR
P11387	TOP1	EKENGFSSPPQIKDEPEDDGYFVPPK_Phospho (STY),Deamidation (NQ)	-0.271383	0.0195171	0.535339	-0.345427	-0.041758	-0.42411	-0.274236	EKENGFS(0.437)S(0.563)PPQIKDEPEDDGYFVPPK	EKENGFS(0.5)S(0.5)PPQIKDEPEDDGYFVPPK	EKENGFS(0.5)S(0.5)PPQIKDEPEDDGYFVPPK		EKENGFS(0.788)S(0.212)PPQIKDEPEDDGYFVPPK	EKENGFS(0.5)S(0.5)PPQIKDEPEDDGYFVPPK	EKENGFS(0.738)S(0.262)PPQIKDEPEDDGYFVPPK	EKENGFS(0.269)S(0.731)PPQIKDEPEDDGYFVPPK
O94887	FARP2	QSISFPEGLR_Phospho (STY)	-0.240233	0.0195181	0.535339	-0.396939	-0.200563	-0.0855785	-0.277853	QS(0.139)IS(0.861)FPEGLR	QS(0.004)IS(0.996)FPEGLR	QS(0.195)IS(0.805)FPEGLR	QS(0.01)IS(0.99)FPEGLR	QS(0.002)IS(0.998)FPEGLR		QS(0.042)IS(0.958)FPEGLR	QS(0.018)IS(0.982)FPEGLR
Q9H3N1	TMX1	QRSLGPSLATDKS_Phospho (STY)	0.349874	0.0195318	0.535339	0.326496	0.696992	0.176908	0.199101	QRS(0.654)LGPS(0.346)LATDKS	QRS(1)LGPSLATDKS	QRS(1)LGPSLATDKS	QRS(1)LGPSLATDKS	QRS(1)LGPSLATDKS	QRS(0.992)LGPS(0.008)LATDKS	QRS(1)LGPSLATDKS	QRS(1)LGPSLATDKS
Q8IY92	SLX4	LQTAQPEGSSSPPMFSFSDHSR_Phospho (STY)	-0.291749	0.0195522	0.535339	-0.201653	-0.532478	-0.102558	-0.330308	LQT(0.06)AQPEGS(0.313)S(0.313)S(0.313)PPMFS(0.001)FSDHSR		LQT(0.209)AQPEGS(0.264)S(0.264)S(0.264)PPMFSFSDHSR		LQTAQPEGS(0.178)S(0.178)S(0.643)PPMFSFSDHSR		LQT(0.336)AQPEGS(0.244)S(0.21)S(0.21)PPMFSFSDHSR
Q86SQ0	PHLDB2	KSSISSISGRDDLMDYHR_2 Phospho (STY)	0.216561	0.0195631	0.535339	0.321425	0.173939	0.0948607	0.27602				KS(0.483)S(0.515)IS(0.486)S(0.456)IS(0.06)GRDDLMDYHR	KS(0.487)S(0.489)IS(0.31)S(0.579)IS(0.136)GRDDLMDYHR	KS(0.47)S(0.529)IS(0.145)S(0.753)IS(0.103)GRDDLMDYHR	KS(0.143)S(0.855)IS(0.151)S(0.739)IS(0.111)GRDDLMDYHR	KS(0.2)S(0.806)IS(0.753)S(0.22)IS(0.021)GRDDLMDYHR
O15534	PER1	CSSPLQLNLLQLEELPR_Phospho (STY)	-0.277715	0.0195956	0.535339	-0.191364	-0.505801	-0.10965	-0.304046	CS(0.562)S(0.438)PLQLNLLQLEELPR		CS(0.5)S(0.5)PLQLNLLQLEELPR		CS(0.561)S(0.439)PLQLNLLQLEELPR		CS(0.5)S(0.5)PLQLNLLQLEELPR
P11171	EPB41	RLSTHSPFR_Phospho (STY)	0.211276	0.0196356	0.535339	0.34774	0.175442	0.128697	0.193226	RLS(0.002)T(0.013)HS(0.985)PFR		RLS(0.033)T(0.023)HS(0.944)PFR	RLS(0.779)T(0.218)HS(0.004)PFR	RLS(0.932)T(0.06)HS(0.007)PFR		RLS(0.791)T(0.203)HS(0.007)PFR
Q96D71	REPS1	KGSVSHDTVQPR_Phospho (STY)	0.353236	0.019652	0.535339	0.147876	0.390958	0.683301	0.19081	KGS(0.956)VS(0.044)HDTVQPR		KGS(0.86)VS(0.138)HDT(0.002)VQPR		KGS(0.762)VS(0.238)HDTVQPR		KGS(0.981)VS(0.019)HDTVQPR	KGS(0.976)VS(0.024)HDTVQPR
Q13127	REST	ESVSTEDLSPPSPPLPK_Phospho (STY)	-0.201728	0.0196713	0.535339	-0.31945	-0.188759	-0.157879	-0.140825	ES(0.002)VS(0.071)T(0.02)EDLS(0.019)PPS(0.888)PPLPK		ESVSTEDLS(0.012)PPS(0.988)PPLPK	ESVSTEDLS(0.008)PPS(0.992)PPLPK	ES(0.001)VS(0.004)T(0.001)EDLS(0.008)PPS(0.987)PPLPK	ESVSTEDLS(0.001)PPS(0.998)PPLPK	ESVSTEDLS(0.001)PPS(0.998)PPLPK
Q5THK1	PRR14L	RCSSELLPMAK_Phospho (STY)	0.22784	0.0197322	0.535339	0.278499	0.0942289	0.362119	0.176514	RCS(0.585)S(0.415)ELLPMAK		RCS(0.54)S(0.46)ELLPMAK		RCS(0.717)S(0.283)ELLPMAK	RCS(0.914)S(0.086)ELLPMAK		RCS(0.41)S(0.59)ELLPMAK
Q9C0B5	ZDHHC5	LVPTGPTHREPSPVRYDNLSR_2 Phospho (STY)	0.338518	0.0197803	0.535339	0.222911	0.625939	0.41017	0.0950537			LVPT(0.003)GPT(0.11)HREPS(0.924)PVRY(0.946)DNLS(0.016)R	LVPTGPT(0.001)HREPS(0.998)PVRY(0.985)DNLS(0.016)R	LVPT(0.007)GPT(0.093)HREPS(0.878)PVRY(0.934)DNLS(0.089)R	LVPT(0.004)GPT(0.023)HREPS(0.945)PVRY(0.886)DNLS(0.142)R	LVPTGPTHREPS(0.985)PVRY(0.907)DNLS(0.108)R	LVPTGPT(0.001)HREPS(0.995)PVRY(0.97)DNLS(0.033)R
Q9ULT8	HECTD1	RLDSSGER_Phospho (STY)	0.254413	0.0198578	0.535339	0.0837969	0.43158	0.302675	0.199601	RLDS(0.975)S(0.025)GER	RLDS(0.967)S(0.033)GER	RLDS(0.946)S(0.054)GER	RLDS(0.875)S(0.125)GER	RLDS(0.949)S(0.051)GER		RLDS(0.881)S(0.119)GER	RLDS(0.989)S(0.011)GER
Q6DN90	IQSEC1	GVVRPSMSQCSSLKK_Phospho (STY)	0.373357	0.0200518	0.535339	0.755118	0.290535	0.145835	0.30194	GVVRPSMSQCS(0.053)S(0.947)LKK		GVVRPSMSQCS(0.179)S(0.821)LKK		GVVRPSMSQCS(0.213)S(0.787)LKK		GVVRPSMSQCS(0.182)S(0.818)LKK
Q5VZK9	CARMIL1	IFPGLSPVR_Phospho (STY)	0.221934	0.0200725	0.535339	0.206909	0.319735	0.289354	0.0717371	IFPGLS(1)PVR		IFPGLS(1)PVR		IFPGLS(1)PVR		IFPGLS(1)PVR
Q96JM3	CHAMP1	SSSVSPSSWKSPPASPESWK_Phospho (STY)	-0.264348	0.0201617	0.535339	-0.330848	-0.244806	-0.429055	-0.0526857	S(0.001)S(0.001)S(0.022)VS(0.16)PS(0.343)S(0.343)WKS(0.129)PPAS(0.001)PESWK		SSSVSPSSWKS(0.997)PPAS(0.002)PESWK		SSS(0.004)VS(0.042)PS(0.226)S(0.226)WKS(0.496)PPAS(0.003)PESWK		S(0.001)S(0.001)S(0.001)VS(0.004)PS(0.023)S(0.023)WKS(0.919)PPAS(0.023)PES(0.004)WK
Q9BY89	KIAA1671	KITPPSSPHSLTSTLVSLGHEEALEMAGSK_2 Phospho (STY)	-0.182374	0.0201885	0.535339	-0.18722	-0.245982	-0.152175	-0.144119	KIT(0.91)PPS(0.069)S(0.168)PHS(0.245)LT(0.212)S(0.197)T(0.184)LVS(0.015)LGHEEALEMAGSK			KIT(0.079)PPS(0.306)S(0.306)PHS(0.306)LT(0.306)S(0.306)T(0.306)LVS(0.088)LGHEEALEMAGSK	KIT(0.687)PPS(0.385)S(0.669)PHS(0.128)LT(0.042)S(0.048)T(0.041)LVSLGHEEALEMAGSK	KIT(0.996)PPS(0.529)S(0.475)PHS(0.001)LTSTLVSLGHEEALEMAGSK	KIT(1)PPS(0.186)S(0.814)PHSLTSTLVSLGHEEALEMAGSK	KIT(0.985)PPS(0.537)S(0.475)PHS(0.003)LT(0.001)STLVSLGHEEALEMAGSK
Q9BZF3	OSBPL6	DSRQSIHILER_Phospho (STY)	0.325545	0.0202361	0.535339	0.342592	0.564379	0.0296779	0.365531	DS(0.617)RQS(0.383)IHILER		DS(0.665)RQS(0.335)IHILER	DS(0.089)RQS(0.911)IHILER		DS(0.598)RQS(0.402)IHILER	DS(0.616)RQS(0.384)IHILER	DS(0.086)RQS(0.914)IHILER
Q86TI0	TBC1D1	SSGFFSSFEESDIENHLISGHNIVQPTDIEENR_Phospho (STY)	0.220373	0.0203205	0.535339	0.116537	0.136607	0.334034	0.294315	SSGFFS(0.5)S(0.5)FEESDIENHLISGHNIVQPTDIEENR	SSGFFS(0.284)S(0.716)FEESDIENHLISGHNIVQPTDIEENR	SSGFFS(0.265)S(0.698)FEES(0.037)DIENHLISGHNIVQPTDIEENR	S(0.002)S(0.002)GFFS(0.343)S(0.296)FEES(0.296)DIENHLIS(0.061)GHNIVQPTDIEENR	SSGFFS(0.097)S(0.903)FEESDIENHLISGHNIVQPTDIEENR	S(0.002)S(0.002)GFFS(0.184)S(0.655)FEES(0.154)DIENHLIS(0.004)GHNIVQPTDIEENR	S(0.001)S(0.001)GFFS(0.351)S(0.606)FEES(0.041)DIENHLISGHNIVQPTDIEENR	SSGFFS(0.279)S(0.711)FEES(0.01)DIENHLISGHNIVQPTDIEENR
Q52LW3	ARHGAP29	SLFFSSK_Phospho (STY)	0.362595	0.0203306	0.535339	0.357919	0.178049	0.725703	0.188708	SLFFS(0.254)S(0.746)K	SLFFS(0.656)S(0.344)K	SLFFS(0.5)S(0.5)K	SLFFS(0.192)S(0.808)K	SLFFS(0.188)S(0.812)K	SLFFS(0.643)S(0.357)K	SLFFS(0.263)S(0.737)K	SLFFS(0.139)S(0.861)K
Q9BY89	KIAA1671	SRFSESESR_Phospho (STY)	-0.340738	0.0203341	0.535339	-0.689667	-0.171599	-0.249208	-0.252479	S(0.132)RFS(0.853)ES(0.015)ESR	S(0.08)RFS(0.88)ES(0.04)ESR			S(0.135)RFS(0.83)ES(0.034)ES(0.001)R		S(0.039)RFS(0.957)ES(0.002)ES(0.001)R
Q6RFH5	WDR74	RKLSGLEQPQGALQTR_Phospho (STY)	0.214241	0.0204291	0.535339	0.0936877	0.339245	0.235771	0.188261	RKLS(1)GLEQPQGALQTR		RKLS(1)GLEQPQGALQTR		RKLS(1)GLEQPQGALQTR		RKLS(1)GLEQPQGALQTR
Q9NR30	DDX21	KAEPSEVDMNSPK_Phospho (STY),Deamidation (NQ)	-0.189807	0.020567	0.535339	-0.255418	-0.127499	-0.23431	-0.142001	KAEPSEVDMNS(1)PK		KAEPS(0.001)EVDMNS(0.999)PK	KAEPSEVDMNS(1)PK	KAEPSEVDMNS(1)PK	KAEPSEVDMNS(1)PK	KAEPSEVDMNS(1)PK	KAEPSEVDMNS(1)PK
P29692	EEF1D	KPATPAEDDEDDDIDLFGSDNEEEDK_Phospho (STY)	0.267683	0.0205885	0.535339	0.215019	0.141419	0.510391	0.203904	KPATPAEDDEDDDIDLFGS(1)DNEEEDK	KPATPAEDDEDDDIDLFGS(1)DNEEEDK	KPATPAEDDEDDDIDLFGS(1)DNEEEDK	KPATPAEDDEDDDIDLFGS(1)DNEEEDK	KPATPAEDDEDDDIDLFGS(1)DNEEEDK	KPATPAEDDEDDDIDLFGS(1)DNEEEDK	KPATPAEDDEDDDIDLFGS(1)DNEEEDK	KPATPAEDDEDDDIDLFGS(1)DNEEEDK
Q12797	ASPH	SSGNSSSSGSGSGSTSAGSSSPGARR_Phospho (STY)	-0.355152	0.0206014	0.535339	-0.447012	-0.394776	0.00122234	-0.580041			SSGNSSS(0.002)S(0.003)GS(0.037)GS(0.101)GS(0.101)T(0.101)S(0.225)AGS(0.143)S(0.143)S(0.143)PGARR		SSGNSSSSGSGSGSTSAGS(0.322)S(0.452)S(0.226)PGARR
Q14160	SCRIB	LPLLPPESPGPLR_Phospho (STY)	-0.195066	0.0207064	0.535339	-0.117505	-0.271343	-0.146639	-0.244779	LPLLPPES(1)PGPLR	LPLLPPES(1)PGPLR	LPLLPPES(1)PGPLR	LPLLPPES(1)PGPLR	LPLLPPES(1)PGPLR	LPLLPPES(1)PGPLR	LPLLPPES(1)PGPLR	LPLLPPES(1)PGPLR
Q9Y2K5	R3HDM2	ASSFSGISILTR_Phospho (STY)	0.221262	0.0207694	0.535339	0.318799	0.0791458	0.30417	0.182934	ASS(1)FSGISILTR	AS(0.546)S(0.445)FS(0.009)GISILTR	AS(0.017)S(0.981)FS(0.002)GISILTR		AS(0.084)S(0.891)FS(0.024)GIS(0.001)ILTR		AS(0.02)S(0.98)FSGISILTR
Q8WYP5	AHCTF1	LISPLASPADGVK_Phospho (STY)	-0.353813	0.0207718	0.535339	-0.284831	-0.247715	-0.720168	-0.162537	LIS(1)PLASPADGVK		LIS(1)PLASPADGVK		LISPLAS(1)PADGVK		LIS(1)PLASPADGVK
Q6DN12	MCTP2	RVSSNGIFDLQK_Phospho (STY)	0.337372	0.0208243	0.535339	0.0445936	0.554923	0.254434	0.495536	RVS(0.745)S(0.255)NGIFDLQK	RVS(0.5)S(0.5)NGIFDLQK	RVS(0.71)S(0.29)NGIFDLQK		RVS(0.16)S(0.84)NGIFDLQK		RVS(0.771)S(0.229)NGIFDLQK
Q16778;P58876;Q99880	H2BC5	STITSREIQTAVR_Phospho (STY)	-0.233024	0.0208827	0.535339	-0.359649	-0.0965531	-0.154033	-0.321859	STIT(0.21)S(0.789)REIQTAVR		S(0.017)T(0.017)IT(0.173)S(0.779)REIQT(0.013)AVR	STIT(0.208)S(0.791)REIQTAVR	S(0.001)T(0.001)IT(0.175)S(0.823)REIQTAVR		S(0.01)T(0.01)IT(0.378)S(0.6)REIQT(0.003)AVR
Q9H7D0	DOCK5	TLSSPSLQTDGIAATPVPPPPPPK_Phospho (STY)	0.213138	0.0209583	0.535339	0.187528	0.211217	0.350515	0.103292	T(0.024)LS(0.43)S(0.43)PS(0.116)LQT(0.001)DGIAATPVPPPPPPK	T(0.008)LS(0.431)S(0.489)PS(0.071)LQT(0.002)DGIAATPVPPPPPPK	T(0.034)LS(0.364)S(0.442)PS(0.158)LQT(0.001)DGIAATPVPPPPPPK	T(0.022)LS(0.476)S(0.476)PS(0.026)LQTDGIAATPVPPPPPPK	T(0.044)LS(0.667)S(0.217)PS(0.072)LQTDGIAATPVPPPPPPK	T(0.098)LS(0.388)S(0.388)PS(0.109)LQT(0.015)DGIAAT(0.002)PVPPPPPPK	T(0.056)LS(0.293)S(0.293)PS(0.293)LQT(0.061)DGIAAT(0.003)PVPPPPPPK	T(0.057)LS(0.389)S(0.412)PS(0.063)LQT(0.073)DGIAAT(0.007)PVPPPPPPK
Q9GZP8	IMUP	MEFDLGAALEPTSQKPGVGAGHGGDPKLSPHK_Acetyl (Protein N-term),Phospho (STY)	0.322991	0.0209879	0.535339	0.000461173	0.41792	0.501228	0.372354	MEFDLGAALEPTSQKPGVGAGHGGDPKLS(1)PHK		MEFDLGAALEPTSQKPGVGAGHGGDPKLS(1)PHK		MEFDLGAALEPTSQKPGVGAGHGGDPKLS(1)PHK		MEFDLGAALEPT(0.003)S(0.014)QKPGVGAGHGGDPKLS(0.983)PHK
Q8N5G2	MACO1	KLSTTLPEIEYR_Phospho (STY)	0.374647	0.0210535	0.535339	0.355898	0.675318	0.443361	0.0240092	KLS(0.333)T(0.333)T(0.333)LPEIEYR	KLS(0.333)T(0.333)T(0.333)LPEIEYR	KLS(0.671)T(0.268)T(0.061)LPEIEYR		KLS(0.839)T(0.136)T(0.024)LPEIEYR	KLS(0.333)T(0.333)T(0.333)LPEIEYR	KLS(0.599)T(0.368)T(0.032)LPEIEYR
Q9UMZ2	SYNRG	QLSLEGSGLGVEDLK_Phospho (STY)	0.257148	0.0211595	0.535339	0.267623	0.333266	0.391612	0.0360897	QLS(1)LEGSGLGVEDLK	QLS(1)LEGSGLGVEDLK	QLS(1)LEGSGLGVEDLK	QLS(1)LEGSGLGVEDLK	QLS(1)LEGSGLGVEDLK	QLS(1)LEGSGLGVEDLK	QLS(1)LEGSGLGVEDLK	QLS(1)LEGSGLGVEDLK
P27361	MAPK3	IADPEHDHTGFLTEYVATR_Phospho (STY)	0.329896	0.0212222	0.535339	0.085863	0.634687	0.260327	0.338706	IADPEHDHTGFLT(0.006)EY(0.992)VAT(0.001)R	IADPEHDHTGFLT(0.007)EY(0.979)VAT(0.014)R	IADPEHDHTGFLT(0.004)EY(0.994)VAT(0.002)R	IADPEHDHTGFLT(0.001)EY(0.976)VAT(0.023)R	IADPEHDHTGFLT(0.002)EY(0.951)VAT(0.047)R	IADPEHDHTGFLT(0.035)EY(0.963)VAT(0.003)R	IADPEHDHT(0.002)GFLT(0.032)EY(0.67)VAT(0.296)R	IADPEHDHTGFLT(0.003)EY(0.992)VAT(0.005)R
Q14687	GSE1	GKPSEQLTPTR_Phospho (STY)	-0.174271	0.0212718	0.535339	-0.194533	-0.13132	-0.181365	-0.189864	GKPS(0.001)EQLT(0.754)PT(0.245)R		GKPS(0.003)EQLT(0.763)PT(0.234)R		GKPSEQLT(0.966)PT(0.034)R		GKPSEQLT(0.686)PT(0.314)R
O43765	SGTA	EMPQDLRSPARTPPSEEDSAEAER_2 Phospho (STY)	0.20618	0.0213113	0.535339	0.105156	0.157798	0.3191	0.242665	EMPQDLRS(0.967)PART(0.879)PPS(0.129)EEDS(0.026)AEAER	EMPQDLRS(0.999)PART(0.996)PPS(0.004)EEDSAEAER	EMPQDLRS(0.977)PART(0.952)PPS(0.062)EEDS(0.009)AEAER	EMPQDLRS(1)PART(0.998)PPS(0.002)EEDSAEAER	EMPQDLRS(0.983)PART(0.837)PPS(0.177)EEDS(0.002)AEAER	EMPQDLRS(1)PART(0.998)PPS(0.002)EEDSAEAER	EMPQDLRS(1)PART(1)PPSEEDSAEAER	EMPQDLRS(1)PART(0.988)PPS(0.012)EEDSAEAER
Q14676	MDC1	RSLATMDSPPHQK_Phospho (STY)	-0.245797	0.0213623	0.535339	-0.455502	-0.127165	-0.202948	-0.197572	RSLAT(0.001)MDS(0.999)PPHQK		RSLAT(0.001)MDS(0.999)PPHQK	RSLAT(0.004)MDS(0.995)PPHQK	RSLATMDS(1)PPHQK	RSLATMDS(1)PPHQK	RSLATMDS(1)PPHQK	RSLAT(0.003)MDS(0.997)PPHQK
P36507;Q02750	MAP2K2	LCDFGVSGQLIDSMANSFVGTR_Phospho (STY)	0.267972	0.0213984	0.535339	0.371159	0.413991	0.24799	0.0387485	LCDFGVS(0.001)GQLIDS(0.018)MANS(0.935)FVGT(0.046)R	LCDFGVSGQLIDS(0.001)MANS(0.969)FVGT(0.03)R	LCDFGVSGQLIDSMANS(0.994)FVGT(0.006)R	LCDFGVSGQLIDS(0.002)MANS(0.987)FVGT(0.011)R	LCDFGVS(0.001)GQLIDS(0.069)MANS(0.87)FVGT(0.061)R	LCDFGVS(0.001)GQLIDS(0.046)MANS(0.772)FVGT(0.181)R	LCDFGVSGQLIDSMANS(0.974)FVGT(0.025)R	LCDFGVSGQLIDS(0.001)MANS(0.99)FVGT(0.009)R
Q8IZP0	ABI1	TASLNQRPR_Phospho (STY)	0.207611	0.0214343	0.535339	0.261245	0.166803	0.309461	0.0929369	TAS(1)LNQRPR	TAS(1)LNQRPR	T(0.017)AS(0.983)LNQRPR	T(0.004)AS(0.996)LNQRPR	TAS(1)LNQRPR	TAS(1)LNQRPR	TAS(1)LNQRPR	T(0.154)AS(0.846)LNQRPR
Q6PKG0	LARP1	HSSNPPLESHVGWVMDSR_Phospho (STY)	0.266316	0.0214546	0.535339	0.0725739	0.205717	0.463499	0.323473	HSS(1)NPPLESHVGWVMDSR	HS(0.23)S(0.747)NPPLES(0.023)HVGWVMDSR	HS(0.025)S(0.975)NPPLESHVGWVMDSR	HS(0.025)S(0.975)NPPLESHVGWVMDSR	HS(0.008)S(0.992)NPPLESHVGWVMDSR	HS(0.17)S(0.829)NPPLESHVGWVMDSR	HSS(1)NPPLESHVGWVMDSR	HS(0.001)S(0.999)NPPLESHVGWVMDSR
Q99750	MDFI	LQTHPSLASQGSK_Phospho (STY)	-0.237308	0.021464	0.535339	-0.302867	-0.394956	-0.113224	-0.138186	LQTHPSLAS(0.087)QGS(0.913)K	LQTHPS(0.002)LAS(0.033)QGS(0.965)K	LQTHPS(0.006)LAS(0.255)QGS(0.739)K	LQTHPS(0.003)LAS(0.307)QGS(0.69)K	LQTHPS(0.027)LAS(0.413)QGS(0.56)K	LQTHPS(0.011)LAS(0.316)QGS(0.673)K	LQTHPS(0.01)LAS(0.324)QGS(0.667)K	LQTHPS(0.001)LAS(0.047)QGS(0.952)K
Q9UHD8	SEPTIN9	RSFEVEEVETPNSTPPRR_Phospho (STY)	0.363152	0.021465	0.535339	0.736253	0.24531	0.138575	0.332472	RS(1)FEVEEVETPNSTPPRR	RS(1)FEVEEVETPNSTPPRR	RSFEVEEVETPNS(0.16)T(0.84)PPRR		RSFEVEEVET(0.008)PNS(0.496)T(0.496)PPRR		RSFEVEEVET(0.022)PNS(0.489)T(0.489)PPRR	RS(1)FEVEEVETPNSTPPRR
O94929	ABLIM3	RASSPGYIDSPTYSR_2 Phospho (STY)	0.219305	0.0214678	0.535339	0.316961	0.236609	0.0578784	0.265771		RAS(0.998)S(0.994)PGY(0.008)IDSPTYSR	RAS(0.995)S(0.981)PGY(0.024)IDSPTYSR	RAS(0.971)S(0.945)PGY(0.083)IDS(0.001)PTYSR		RAS(0.831)S(0.568)PGY(0.594)IDS(0.006)PT(0.001)YSR		RAS(0.996)S(0.982)PGY(0.022)IDSPTYSR
Q9HCD6	TANC2	SSSQLGSPDVSHLIR_Phospho (STY)	0.247008	0.0215415	0.535339	0.356939	0.128531	0.388723	0.113838	S(0.032)S(0.154)S(0.814)QLGSPDVSHLIR	S(0.284)S(0.284)S(0.429)QLGS(0.002)PDVSHLIR	S(0.132)S(0.132)S(0.736)QLGS(0.001)PDVSHLIR	S(0.249)S(0.249)S(0.48)QLGS(0.022)PDVSHLIR	S(0.145)S(0.145)S(0.702)QLGS(0.007)PDVSHLIR		S(0.192)S(0.192)S(0.614)QLGS(0.002)PDVSHLIR
O94915	FRYL	RRSNTLDIMDGR_Phospho (STY)	0.315737	0.0215673	0.535339	0.336879	0.0982843	0.606293	0.221492	RRS(0.445)NT(0.555)LDIMDGR	RRS(0.5)NT(0.5)LDIMDGR	RRS(0.997)NT(0.003)LDIMDGR	RRS(0.938)NT(0.062)LDIMDGR			RRS(0.986)NT(0.014)LDIMDGR
Q9BY89	KIAA1671	SHSFCK_Phospho (STY)	0.200602	0.0216579	0.535339	0.228818	0.292737	0.0842702	0.196581	S(0.022)HS(0.978)FCK	S(0.212)HS(0.788)FCK	S(0.022)HS(0.978)FCK	S(0.018)HS(0.982)FCK	S(0.007)HS(0.993)FCK		S(0.002)HS(0.998)FCK	S(0.138)HS(0.862)FCK
Q9UIQ6	LNPEP	SSGLRNSATGYR_Phospho (STY)	0.222747	0.0216809	0.535339	0.336843	0.217083	0.275005	0.0620559	S(0.007)S(0.003)GLRNS(0.872)AT(0.117)GYR	S(0.002)S(0.008)GLRNS(0.92)AT(0.071)GYR		SSGLRNS(0.968)AT(0.031)GYR	SSGLRNS(0.977)AT(0.023)GYR	SSGLRNS(0.972)AT(0.028)GYR		SSGLRNS(0.998)AT(0.002)GYR
Q08170	SRSF4	EGRGESENAGTNQETR_Phospho (STY),Deamidation (NQ)	-0.184126	0.0217232	0.535339	-0.150776	-0.223725	-0.242616	-0.119385	EGRGES(1)ENAGTNQETR	EGRGES(1)ENAGTNQETR	EGRGES(1)ENAGTNQETR	EGRGES(1)ENAGTNQETR	EGRGES(0.992)ENAGT(0.008)NQETR	EGRGES(1)ENAGTNQETR	EGRGES(1)ENAGTNQETR	EGRGES(1)ENAGTNQETR
Q8IYB7	DIS3L2	ETEAAYESDIPEELCGHHLPQQSLK_Phospho (STY)	0.276028	0.0217918	0.535339	0.0527707	0.305297	0.48611	0.259934	ETEAAYES(1)DIPEELCGHHLPQQSLK	ET(0.002)EAAY(0.002)ES(0.996)DIPEELCGHHLPQQSLK	ETEAAY(0.008)ES(0.992)DIPEELCGHHLPQQSLK	ETEAAYES(1)DIPEELCGHHLPQQSLK	ET(0.017)EAAY(0.16)ES(0.823)DIPEELCGHHLPQQSLK	ETEAAY(0.002)ES(0.998)DIPEELCGHHLPQQSLK	ET(0.023)EAAY(0.087)ES(0.887)DIPEELCGHHLPQQS(0.002)LK	ETEAAY(0.002)ES(0.998)DIPEELCGHHLPQQSLK
P38432	COIL	VTLEARNSSEK_Phospho (STY)	-0.192983	0.0218304	0.535339	-0.237829	-0.185784	-0.0893154	-0.259005	VTLEARNS(0.888)S(0.112)EK		VTLEARNS(0.749)S(0.251)EK			VTLEARNS(0.5)S(0.5)EK	VTLEARNS(0.415)S(0.585)EK
P10636	MAPT	TPSLPTPPTREPK_Phospho (STY)	0.299886	0.0218447	0.535339	0.311731	0.318993	0.531249	0.0375694	T(0.041)PS(0.958)LPT(0.001)PPTREPK	T(0.002)PS(0.998)LPTPPTREPK	T(0.001)PS(0.989)LPT(0.01)PPTREPK	T(0.008)PS(0.992)LPTPPTREPK	T(0.024)PS(0.766)LPT(0.208)PPT(0.002)REPK	T(0.118)PS(0.881)LPT(0.001)PPTREPK	T(0.023)PS(0.954)LPT(0.023)PPTREPK	T(0.001)PS(0.999)LPTPPTREPK
Q9BZQ8	NIBAN1	RASAILPGVLGSETLSNEVFQESEEEK_Phospho (STY)	0.252576	0.021911	0.535339	0.34242	0.228307	0.392754	0.0468218	RAS(0.998)AILPGVLGS(0.001)ET(0.001)LSNEVFQESEEEK	RAS(1)AILPGVLGSETLSNEVFQESEEEK	RAS(0.978)AILPGVLGS(0.009)ET(0.009)LS(0.004)NEVFQESEEEK	RAS(1)AILPGVLGSETLSNEVFQESEEEK	RAS(0.995)AILPGVLGS(0.003)ET(0.001)LSNEVFQESEEEK	RAS(1)AILPGVLGSETLSNEVFQESEEEK	RAS(0.989)AILPGVLGS(0.01)ET(0.001)LSNEVFQESEEEK	RAS(1)AILPGVLGSETLSNEVFQESEEEK
P49327	FASN	LNSVQSSERPLFLVHPIEGSTTVFHSLASR_Phospho (STY)	0.299082	0.02192	0.535339	0.136179	0.23589	0.593957	0.230301	LNS(0.686)VQS(0.157)S(0.157)ERPLFLVHPIEGSTTVFHSLASR	LNS(0.646)VQS(0.176)S(0.176)ERPLFLVHPIEGS(0.001)TTVFHSLASR	LNS(0.054)VQS(0.472)S(0.472)ERPLFLVHPIEGS(0.002)TTVFHSLASR	LNS(0.331)VQS(0.331)S(0.331)ERPLFLVHPIEGS(0.002)T(0.002)T(0.002)VFHSLASR	LNS(0.288)VQS(0.354)S(0.354)ERPLFLVHPIEGS(0.002)T(0.002)TVFHSLASR		LNS(0.278)VQS(0.361)S(0.361)ERPLFLVHPIEGSTTVFHSLASR
Q5VUA4	ZNF318	LCSPLSEPGDPSK_2 Phospho (STY)	-0.18903	0.0220065	0.535339	-0.202771	-0.139051	-0.132617	-0.281679		LCS(1)PLS(0.999)EPGDPS(0.001)K		LCS(1)PLS(0.999)EPGDPS(0.001)K		LCS(1)PLS(1)EPGDPSK		LCS(1)PLS(0.991)EPGDPS(0.009)K
Q01658	DR1	ASSRLENLGIPEEELLR_Phospho (STY)	0.317409	0.0220194	0.535339	0.560932	0.211175	0.429585	0.0679432	AS(0.809)S(0.191)RLENLGIPEEELLR	AS(0.5)S(0.5)RLENLGIPEEELLR	AS(0.549)S(0.451)RLENLGIPEEELLR		AS(0.5)S(0.5)RLENLGIPEEELLR	AS(0.5)S(0.5)RLENLGIPEEELLR	AS(0.5)S(0.5)RLENLGIPEEELLR	AS(0.5)S(0.5)RLENLGIPEEELLR
P30414	NKTR	ILIPSDIESSK_Phospho (STY)	0.184321	0.022128	0.535339	0.263931	0.192727	0.119869	0.160755	ILIPS(1)DIESSK	ILIPS(1)DIESSK	ILIPS(0.999)DIES(0.001)SK	ILIPS(0.906)DIES(0.037)S(0.057)K	ILIPS(0.996)DIES(0.002)S(0.002)K	ILIPS(0.998)DIES(0.001)S(0.001)K	ILIPS(0.997)DIES(0.003)S(0.001)K	ILIPS(0.994)DIES(0.003)S(0.003)K
Q99496	RNF2	TPQEAITDGLEIVVSPR_Phospho (STY)	-0.178131	0.0221332	0.535339	-0.19183	-0.108543	-0.207473	-0.204678	TPQEAITDGLEIVVS(1)PR	TPQEAITDGLEIVVS(1)PR	TPQEAITDGLEIVVS(1)PR	TPQEAITDGLEIVVS(0.999)PR	TPQEAITDGLEIVVS(1)PR	TPQEAITDGLEIVVS(1)PR	TPQEAITDGLEIVVS(1)PR	TPQEAITDGLEIVVS(1)PR
O75494	SRSF10	NVYSSSRYDDYDR_Phospho (STY)	0.197311	0.0222112	0.535339	0.13358	0.320323	0.180647	0.154693	NVY(0.001)S(0.776)S(0.111)S(0.111)RYDDYDR	NVY(0.008)S(0.661)S(0.252)S(0.079)RY(0.001)DDYDR	NVYS(0.778)S(0.18)S(0.042)RYDDYDR	NVYS(0.705)S(0.256)S(0.039)RYDDYDR	NVY(0.004)S(0.899)S(0.081)S(0.017)RYDDYDR		NVY(0.007)S(0.881)S(0.108)S(0.005)RYDDYDR	NVYS(0.443)S(0.114)S(0.443)RYDDYDR
Q96PU5	NEDD4L	SLSSPTVTLSAPLEGAK_Phospho (STY)	0.193943	0.0222462	0.535339	0.179571	0.286403	0.213558	0.0962392	SLS(0.991)S(0.008)PTVTLSAPLEGAK	S(0.084)LS(0.891)S(0.025)PTVTLSAPLEGAK	SLS(0.991)S(0.009)PTVTLSAPLEGAK	SLS(0.985)S(0.015)PTVTLSAPLEGAK	SLS(0.998)S(0.001)PTVTLSAPLEGAK	S(0.001)LS(0.975)S(0.024)PTVTLSAPLEGAK	S(0.001)LS(0.986)S(0.013)PTVTLSAPLEGAK	S(0.001)LS(0.965)S(0.035)PTVTLSAPLEGAK
Q86X29	LSR	ARSVDALDDLTPPSTAESGSRSPTSNGGR_2 Phospho (STY)	-0.189398	0.0222754	0.535339	-0.201474	-0.217679	-0.251224	-0.0872132	ARS(1)VDALDDLTPPS(0.001)T(0.001)AES(0.017)GS(0.075)RS(0.567)PT(0.255)S(0.083)NGGR	ARS(0.999)VDALDDLT(0.019)PPS(0.12)T(0.277)AES(0.207)GS(0.171)RS(0.142)PT(0.048)S(0.019)NGGR	ARS(0.997)VDALDDLT(0.003)PPS(0.125)T(0.115)AES(0.088)GS(0.075)RS(0.216)PT(0.182)S(0.198)NGGR	ARS(1)VDALDDLTPPS(0.007)T(0.006)AES(0.065)GS(0.05)RS(0.171)PT(0.585)S(0.115)NGGR	ARS(1)VDALDDLTPPS(0.007)T(0.021)AES(0.46)GS(0.265)RS(0.203)PT(0.034)S(0.009)NGGR	ARS(1)VDALDDLTPPS(0.03)T(0.026)AES(0.06)GS(0.043)RS(0.747)PT(0.084)S(0.011)NGGR	ARS(1)VDALDDLTPPST(0.002)AES(0.488)GS(0.295)RS(0.181)PT(0.027)S(0.006)NGGR	ARS(1)VDALDDLTPPST(0.002)AES(0.555)GS(0.299)RS(0.121)PT(0.018)S(0.004)NGGR
Q12872	SFSWAP	PAAPAAHSAHSASVSPVESR_2 Phospho (STY)	-0.357809	0.0222782	0.535339	-0.376288	-0.000398353	-0.617982	-0.43657	PAAPAAHS(0.006)AHS(0.018)AS(0.985)VS(0.987)PVES(0.005)R	PAAPAAHS(0.134)AHS(0.696)AS(0.373)VS(0.795)PVES(0.002)R	PAAPAAHS(0.18)AHS(0.811)AS(0.066)VS(0.927)PVES(0.016)R	PAAPAAHS(0.531)AHS(0.467)AS(0.356)VS(0.638)PVES(0.007)R	PAAPAAHS(0.775)AHS(0.221)AS(0.123)VS(0.867)PVES(0.014)R	PAAPAAHS(0.03)AHS(0.743)AS(0.362)VS(0.845)PVES(0.02)R	PAAPAAHS(0.799)AHS(0.213)AS(0.637)VS(0.343)PVES(0.008)R	PAAPAAHS(0.123)AHS(0.81)AS(0.133)VS(0.928)PVES(0.005)R
Q92934	BAD	RMSDEFVDSFKK_Phospho (STY)	0.340773	0.0223153	0.535339	0.455292	0.283488	0.59503	0.0292811	RMS(1)DEFVDSFKK		RMS(1)DEFVDSFKK		RMS(1)DEFVDSFKK		RMS(1)DEFVDSFKK	RMS(1)DEFVDSFKK
Q96HP0	DOCK6	INSLTFKK_Phospho (STY)	0.192398	0.0223641	0.535339	0.240438	0.260395	0.0894971	0.179261	INS(0.991)LT(0.009)FKK	INS(0.997)LT(0.003)FKK	INS(0.993)LT(0.007)FKK		INS(0.962)LT(0.038)FKK		INS(0.972)LT(0.028)FKK	INS(0.995)LT(0.005)FKK
Q14847	LASP1	MGPSGGEGMEPERRDSQDGSSYR_Oxidation (M),Phospho (STY)	0.39358	0.02237	0.535339	0.332973	0.364229	0.791097	0.0860211	MGPSGGEGMEPERRDS(0.988)QDGS(0.004)S(0.008)YR	MGPSGGEGMEPERRDS(1)QDGSSYR	MGPSGGEGMEPERRDS(1)QDGSSYR	MGPSGGEGMEPERRDS(0.995)QDGS(0.002)S(0.003)YR	MGPS(0.022)GGEGMEPERRDS(0.752)QDGS(0.113)S(0.113)YR	MGPS(0.016)GGEGMEPERRDS(0.98)QDGS(0.003)S(0.001)YR	MGPSGGEGMEPERRDS(0.995)QDGS(0.003)S(0.001)YR	MGPSGGEGMEPERRDS(0.996)QDGS(0.002)S(0.002)YR
Q09666	AHNAK	PQKISIPDVGLHLK_Phospho (STY)	0.471651	0.0223785	0.535339	0.45565	0.986294	0.172297	0.272363	PQKIS(1)IPDVGLHLK		PQKIS(1)IPDVGLHLK		PQKIS(1)IPDVGLHLK		PQKIS(1)IPDVGLHLK
A6ND36	FAM83G	RQLSAPHITR_Phospho (STY)	0.236846	0.0224081	0.535339	0.0465284	0.374401	0.259577	0.266879	RQLS(1)APHITR	RQLS(1)APHITR	RQLS(1)APHITR		RQLS(1)APHITR	RQLS(1)APHITR	RQLS(1)APHITR	RQLS(1)APHITR
Q96BD5	PHF21A	YNAVLGFGALTPTSPQSSHPDSPENEK_Phospho (STY)	-0.385317	0.0224164	0.535339	-0.766122	-0.261111	-0.0972471	-0.416786	YNAVLGFGALTPTSPQSS(0.005)HPDS(0.995)PENEK	YNAVLGFGALT(0.002)PT(0.014)S(0.012)PQS(0.245)S(0.245)HPDS(0.483)PENEK	YNAVLGFGALTPT(0.018)S(0.342)PQS(0.159)S(0.159)HPDS(0.322)PENEK	YNAVLGFGALT(0.018)PT(0.249)S(0.656)PQS(0.037)S(0.037)HPDS(0.003)PENEK	YNAVLGFGALTPTS(0.003)PQS(0.272)S(0.676)HPDS(0.049)PENEK	YNAVLGFGALT(0.003)PT(0.011)S(0.011)PQS(0.047)S(0.047)HPDS(0.882)PENEK	YNAVLGFGALT(0.001)PT(0.144)S(0.614)PQS(0.09)S(0.072)HPDS(0.079)PENEK	Y(0.001)NAVLGFGALT(0.032)PT(0.449)S(0.449)PQS(0.025)S(0.025)HPDS(0.02)PENEK
Q09666	AHNAK	ISIPDVGLHLK_Phospho (STY)	0.275509	0.022463	0.535339	0.412793	0.440168	0.176945	0.0721303	IS(1)IPDVGLHLK	IS(1)IPDVGLHLK	IS(1)IPDVGLHLK		IS(1)IPDVGLHLK		IS(1)IPDVGLHLK
Q13029	PRDM2	TSSPPSSPQHSPALR_Phospho (STY)	-0.350308	0.0225019	0.535339	-0.628364	-0.214241	-0.0711633	-0.487463	T(0.03)S(0.03)S(0.912)PPS(0.02)S(0.007)PQHS(0.002)PALR		T(0.251)S(0.251)S(0.495)PPS(0.002)SPQHSPALR	T(0.343)S(0.343)S(0.298)PPS(0.008)S(0.009)PQHSPALR	T(0.343)S(0.343)S(0.301)PPS(0.009)S(0.004)PQHSPALR	T(0.195)S(0.195)S(0.598)PPS(0.008)S(0.003)PQHSPALR	T(0.127)S(0.127)S(0.737)PPS(0.004)S(0.004)PQHSPALR	T(0.346)S(0.346)S(0.299)PPS(0.004)S(0.004)PQHSPALR
P42566	EPS15	FHDTSSPLLISGTSAAELPWAVKPEDK_Phospho (STY)	0.39575	0.022553	0.535339	0.168235	0.273909	0.82966	0.311196	FHDT(0.106)S(0.447)S(0.447)PLLISGTSAAELPWAVKPEDK	FHDT(0.119)S(0.416)S(0.464)PLLISGTSAAELPWAVKPEDK	FHDT(0.054)S(0.219)S(0.727)PLLISGTSAAELPWAVKPEDK		FHDT(0.385)S(0.331)S(0.285)PLLISGTSAAELPWAVKPEDK		FHDT(0.331)S(0.331)S(0.331)PLLIS(0.002)GT(0.002)S(0.002)AAELPWAVKPEDK
Q9H8M2	BRD9	DQHHLGSPSRLSVGEQPDVTHDPYEFLQSPEPAASAK_3 Phospho (STY)	-0.242547	0.0225854	0.535339	-0.213119	-0.0527302	-0.381312	-0.323028		DQHHLGS(0.915)PS(0.65)RLS(0.434)VGEQPDVT(0.001)HDPYEFLQS(1)PEPAASAK	DQHHLGS(0.794)PS(0.377)RLS(0.829)VGEQPDVT(0.001)HDPYEFLQS(0.998)PEPAAS(0.001)AK	DQHHLGS(0.77)PS(0.41)RLS(0.776)VGEQPDVT(0.038)HDPY(0.007)EFLQS(0.967)PEPAAS(0.033)AK	DQHHLGS(0.895)PS(0.657)RLS(0.447)VGEQPDVTHDPYEFLQS(1)PEPAASAK	DQHHLGS(0.886)PS(0.577)RLS(0.505)VGEQPDVT(0.032)HDPYEFLQS(0.998)PEPAAS(0.002)AK	DQHHLGS(0.77)PS(0.534)RLS(0.463)VGEQPDVT(0.211)HDPY(0.023)EFLQS(0.967)PEPAAS(0.032)AK	DQHHLGS(0.458)PS(0.592)RLS(0.727)VGEQPDVT(0.166)HDPY(0.063)EFLQS(0.985)PEPAAS(0.01)AK
Q9UQ35	SRRM2	QGSITSPQANEQSVTPQR_2 Phospho (STY)	-0.187097	0.0226222	0.535339	-0.173935	-0.10004	-0.262477	-0.211934		QGS(0.003)IT(0.145)S(0.852)PQANEQS(0.015)VT(0.985)PQR	QGS(0.211)IT(0.508)S(0.281)PQANEQS(0.078)VT(0.922)PQR	QGS(0.093)IT(0.723)S(0.183)PQANEQS(0.004)VT(0.996)PQR	QGS(0.572)IT(0.195)S(0.233)PQANEQS(0.005)VT(0.995)PQR	QGS(0.031)IT(0.684)S(0.285)PQANEQS(0.019)VT(0.981)PQR	QGS(0.528)IT(0.215)S(0.257)PQANEQS(0.01)VT(0.99)PQR	QGS(0.046)IT(0.142)S(0.812)PQANEQS(0.014)VT(0.986)PQR
Q9UQ35	SRRM2	EQNSALPTSSQDEELMEVVEK_Phospho (STY)	-0.174647	0.0226602	0.535339	-0.206975	-0.132986	-0.147059	-0.211567	EQNS(0.012)ALPT(0.329)S(0.329)S(0.329)QDEELMEVVEK	EQNSALPT(0.008)S(0.199)S(0.792)QDEELMEVVEK	EQNS(0.051)ALPT(0.211)S(0.369)S(0.369)QDEELMEVVEK	EQNSALPT(0.005)S(0.174)S(0.82)QDEELMEVVEK	EQNS(0.015)ALPT(0.328)S(0.328)S(0.328)QDEELMEVVEK	EQNS(0.002)ALPT(0.333)S(0.333)S(0.333)QDEELMEVVEK	EQNS(0.101)ALPT(0.083)S(0.408)S(0.408)QDEELMEVVEK	EQNSALPT(0.003)S(0.689)S(0.309)QDEELMEVVEK
Q12789	GTF3C1	RASWASENGETDAEGTQMTPAK_Phospho (STY),Deamidation (NQ)	-0.225825	0.0226813	0.535339	-0.190462	-0.160708	-0.41086	-0.141271		RAS(0.828)WAS(0.065)ENGET(0.107)DAEGTQMTPAK	RAS(0.988)WAS(0.012)ENGETDAEGTQMTPAK		RAS(0.977)WAS(0.023)ENGETDAEGTQMTPAK		RAS(0.876)WAS(0.123)ENGET(0.001)DAEGTQMTPAK
Q9P2D0	IBTK	SDSSGGYNLSDIIQSPSSTGLLK_Phospho (STY)	0.199773	0.0227077	0.535339	0.174659	0.135576	0.332463	0.156395	S(0.143)DS(0.714)S(0.143)GGYNLSDIIQSPSSTGLLK	S(0.314)DS(0.314)S(0.373)GGYNLSDIIQSPSSTGLLK	S(0.35)DS(0.3)S(0.35)GGYNLSDIIQSPSSTGLLK	S(0.354)DS(0.311)S(0.311)GGY(0.011)NLS(0.014)DIIQSPSSTGLLK	S(0.372)DS(0.314)S(0.314)GGYNLSDIIQSPSSTGLLK		S(0.089)DS(0.422)S(0.489)GGYNLSDIIQSPSSTGLLK	S(0.214)DS(0.393)S(0.393)GGYNLSDIIQSPSSTGLLK
Q8NFC6	BOD1L1	QHYLSSEDEPDDNPDVLDSR_Phospho (STY)	-0.185535	0.0227405	0.535339	-0.22756	-0.223356	-0.0878287	-0.203397	QHYLS(0.864)S(0.136)EDEPDDNPDVLDSR	QHYLS(0.41)S(0.59)EDEPDDNPDVLDSR	QHYLS(0.439)S(0.561)EDEPDDNPDVLDSR	QHYLS(0.807)S(0.193)EDEPDDNPDVLDSR	QHYLS(0.91)S(0.09)EDEPDDNPDVLDSR	QHYLS(0.429)S(0.571)EDEPDDNPDVLDSR	QHYLS(0.5)S(0.5)EDEPDDNPDVLDSR	QHY(0.078)LS(0.461)S(0.461)EDEPDDNPDVLDSR
A0A2R8YFR7	LOC107987545	SDSFPGSHR_Phospho (STY)	0.215395	0.0227533	0.535339	0.0813085	0.310484	0.16474	0.30505	S(0.123)DS(0.877)FPGSHR	S(0.001)DS(0.999)FPGSHR	S(0.089)DS(0.911)FPGSHR	S(0.026)DS(0.973)FPGSHR	S(0.061)DS(0.938)FPGS(0.001)HR	S(0.003)DS(0.997)FPGSHR	S(0.028)DS(0.972)FPGSHR	SDS(1)FPGSHR
Q6IAA8	LAMTOR1	LAVLSSSLTHWK_Phospho (STY)	-0.187161	0.0227553	0.535339	-0.118102	-0.137293	-0.245907	-0.247343	LAVLS(0.098)S(0.098)S(0.705)LT(0.098)HWK		LAVLS(0.003)S(0.137)S(0.838)LT(0.023)HWK		LAVLS(0.032)S(0.242)S(0.569)LT(0.157)HWK		LAVLS(0.014)S(0.095)S(0.862)LT(0.029)HWK
Q8TEW0	PARD3	ERDYAEIQDFHR_Phospho (STY)	0.342171	0.0228174	0.535339	0.190827	0.527541	0.0751105	0.575206	ERDY(1)AEIQDFHR	ERDY(1)AEIQDFHR	ERDY(1)AEIQDFHR	ERDY(1)AEIQDFHR	ERDY(1)AEIQDFHR	ERDY(1)AEIQDFHR		ERDY(1)AEIQDFHR
Q9H7N4	SCAF1	AAPPPPALTPDSQTVDSSCK_Phospho (STY)	0.209595	0.0228232	0.535339	0.322849	0.222325	0.0697983	0.22341	AAPPPPALT(0.98)PDS(0.017)QT(0.003)VDSSCK		AAPPPPALT(0.997)PDS(0.003)QTVDSSCK		AAPPPPALT(0.994)PDS(0.006)QTVDSSCK	AAPPPPALT(0.99)PDS(0.008)QT(0.002)VDSSCK	AAPPPPALT(0.999)PDS(0.001)QTVDSSCK
Q8ND56	LSM14A	SSPQLDPLRKSPTMEQAVQTASAHLPAPAAVGR_Phospho (STY)	0.268882	0.02291	0.535339	0.378993	0.179565	0.446847	0.0701251	SSPQLDPLRKS(0.944)PT(0.056)MEQAVQTASAHLPAPAAVGR		SSPQLDPLRKS(0.939)PT(0.061)MEQAVQTASAHLPAPAAVGR		SSPQLDPLRKS(0.948)PT(0.052)MEQAVQTASAHLPAPAAVGR
Q9NP71	MLXIPL	KPSREDDLLAPK_Phospho (STY)	0.201667	0.02298	0.535339	0.116972	0.335401	0.183408	0.170887	KPS(1)REDDLLAPK	KPS(1)REDDLLAPK	KPS(1)REDDLLAPK	KPS(1)REDDLLAPK	KPS(1)REDDLLAPK	KPS(1)REDDLLAPK	KPS(1)REDDLLAPK	KPS(1)REDDLLAPK
Q02952	AKAP12	VELPSEEQVSGSQGPSEEKPAPLATEVFDEK_Phospho (STY)	0.241468	0.0230544	0.535339	0.0543443	0.354077	0.357556	0.199894	VELPS(0.637)EEQVS(0.175)GS(0.175)QGPS(0.012)EEKPAPLAT(0.001)EVFDEK	VELPS(0.355)EEQVS(0.287)GS(0.287)QGPS(0.071)EEKPAPLATEVFDEK	VELPS(0.293)EEQVS(0.318)GS(0.318)QGPS(0.071)EEKPAPLATEVFDEK	VELPS(0.25)EEQVS(0.25)GS(0.25)QGPS(0.25)EEKPAPLAT(0.001)EVFDEK	VELPS(0.953)EEQVS(0.046)GS(0.002)QGPSEEKPAPLATEVFDEK	VELPS(0.062)EEQVS(0.235)GS(0.672)QGPS(0.031)EEKPAPLATEVFDEK	VELPS(0.932)EEQVS(0.065)GS(0.003)QGPSEEKPAPLATEVFDEK	VELPS(0.339)EEQVS(0.322)GS(0.322)QGPS(0.017)EEKPAPLATEVFDEK
Q9Y3X0	CCDC9	SGPLEESER_Phospho (STY)	0.388165	0.0231669	0.535339	0.303688	0.351246	0.794232	0.103492	S(1)GPLEESER	S(1)GPLEESER	S(1)GPLEESER	S(1)GPLEESER	S(1)GPLEESER	S(1)GPLEESER	S(1)GPLEESER	S(1)GPLEESER
O14646	CHD1	SSPSILAVQR_Phospho (STY)	-0.436584	0.0231766	0.535339	-0.219486	-0.774582	-0.0858718	-0.666397	S(0.499)S(0.499)PS(0.002)ILAVQR	S(0.5)S(0.5)PS(0.001)ILAVQR	S(0.47)S(0.47)PS(0.061)ILAVQR	S(0.46)S(0.46)PS(0.08)ILAVQR	S(0.185)S(0.814)PS(0.001)ILAVQR	S(0.5)S(0.5)PSILAVQR		S(0.474)S(0.474)PS(0.053)ILAVQR
Q6P2E9	EDC4	SPDVISSASTALSQDIPEIASEALSR_Phospho (STY)	0.373354	0.0231843	0.535339	0.278692	0.468207	0.699787	0.0467313		S(0.997)PDVIS(0.001)S(0.002)ASTALSQDIPEIASEALSR	S(0.996)PDVIS(0.003)S(0.001)ASTALSQDIPEIASEALSR	S(0.853)PDVIS(0.043)S(0.034)AS(0.034)T(0.034)ALS(0.002)QDIPEIASEALSR		S(0.968)PDVIS(0.007)S(0.008)AS(0.008)T(0.008)ALSQDIPEIASEALSR	S(1)PDVISSASTALSQDIPEIASEALSR	S(1)PDVISSASTALSQDIPEIASEALSR
Q02952	AKAP12	RPSESDKEDELDK_2 Phospho (STY)	0.309364	0.0231982	0.535339	0.197619	0.21884	0.633713	0.187283	RPS(1)ES(1)DKEDELDK	RPS(1)ES(1)DKEDELDK	RPS(1)ES(1)DKEDELDK	RPS(1)ES(1)DKEDELDK	RPS(1)ES(1)DKEDELDK	RPS(1)ES(1)DKEDELDK	RPS(1)ES(1)DKEDELDK	RPS(1)ES(1)DKEDELDK
O60343	TBC1D4	GRLGSVDSFER_2 Phospho (STY)	0.348851	0.0232035	0.535339	0.310867	0.118375	0.71119	0.254975	GRLGS(1)VDS(1)FER	GRLGS(1)VDS(1)FER	GRLGS(1)VDS(1)FER	GRLGS(1)VDS(1)FER	GRLGS(1)VDS(1)FER	GRLGS(1)VDS(1)FER		GRLGS(1)VDS(1)FER
Q12857	NFIA	SPGSGSQSSGWHEVEPGMPSPTTLK_2 Phospho (STY)	-0.198394	0.023251	0.535339	-0.101429	-0.311035	-0.221758	-0.159355	S(0.995)PGS(0.005)GSQSSGWHEVEPGMPS(0.829)PT(0.133)T(0.038)LK	S(0.99)PGS(0.01)GSQSSGWHEVEPGMPS(0.821)PT(0.142)T(0.037)LK	S(0.947)PGS(0.05)GS(0.001)QS(0.001)S(0.001)GWHEVEPGMPS(0.789)PT(0.16)T(0.051)LK	S(0.996)PGS(0.004)GSQSSGWHEVEPGMPS(0.78)PT(0.174)T(0.046)LK	S(1)PGSGSQSSGWHEVEPGMPS(0.873)PT(0.105)T(0.022)LK	S(1)PGSGSQSSGWHEVEPGMPS(0.817)PT(0.15)T(0.032)LK	S(0.98)PGS(0.014)GS(0.002)QS(0.002)S(0.002)GWHEVEPGMPS(0.767)PT(0.182)T(0.05)LK	S(0.993)PGS(0.006)GSQSSGWHEVEPGMPS(0.759)PT(0.187)T(0.055)LK
Q9NXD2	MTMR10	RNSLILK_Phospho (STY)	0.241542	0.0233195	0.535339	0.308101	0.346668	0.0262615	0.285136		RNS(1)LILK	RNS(1)LILK
Q10570	CPSF1	SGPEAEGLGSETSPTVDDEEEMLYGDSGSLFSPSK_2 Phospho (STY)	-0.203343	0.0233445	0.535339	-0.334244	-0.109489	-0.154469	-0.215172	SGPEAEGLGS(0.015)ET(0.257)S(0.655)PT(0.073)VDDEEEMLYGDSGS(0.001)LFS(0.792)PS(0.207)K	S(0.001)GPEAEGLGS(0.056)ET(0.2)S(0.648)PT(0.096)VDDEEEMLYGDS(0.002)GS(0.008)LFS(0.755)PS(0.235)K	SGPEAEGLGS(0.007)ET(0.155)S(0.771)PT(0.066)VDDEEEMLYGDSGS(0.001)LFS(0.76)PS(0.239)K	SGPEAEGLGS(0.052)ET(0.305)S(0.585)PT(0.058)VDDEEEMLYGDSGS(0.001)LFS(0.806)PS(0.193)K		SGPEAEGLGS(0.003)ET(0.123)S(0.802)PT(0.072)VDDEEEMLYGDSGS(0.001)LFS(0.61)PS(0.389)K		SGPEAEGLGS(0.225)ET(0.343)S(0.398)PT(0.034)VDDEEEMLYGDSGS(0.051)LFS(0.771)PS(0.177)K
P51825	AFF1	DNVEDRTPEHFALVPLTESQGPPHSGSGSR_Phospho (STY)	-0.265424	0.0233581	0.535339	-0.304802	-0.0598324	-0.473794	-0.223267	DNVEDRT(1)PEHFALVPLTESQGPPHSGSGSR		DNVEDRT(0.999)PEHFALVPLTESQGPPHSGSGSR	DNVEDRT(1)PEHFALVPLTESQGPPHSGSGSR	DNVEDRT(1)PEHFALVPLTESQGPPHSGSGSR	DNVEDRT(1)PEHFALVPLTESQGPPHSGSGSR	DNVEDRT(0.998)PEHFALVPLT(0.001)ES(0.001)QGPPHSGSGSR
Q96PQ6	ZNF317	AALSPTFATSTQDSTCLQDSEFPVSSK_Acetyl (Protein N-term),Phospho (STY)	-0.214196	0.0234975	0.535339	-0.289069	-0.0739633	-0.173304	-0.320448	AALS(0.914)PT(0.076)FAT(0.003)S(0.003)T(0.003)QDSTCLQDSEFPVSSK	AALS(0.894)PT(0.044)FAT(0.015)S(0.014)T(0.014)QDS(0.017)T(0.002)CLQDSEFPVSSK	AALS(0.965)PT(0.034)FATSTQDSTCLQDSEFPVSSK	AALS(0.061)PT(0.361)FAT(0.19)S(0.19)T(0.19)QDS(0.006)T(0.001)CLQDSEFPVSSK	AALS(0.962)PT(0.035)FAT(0.001)S(0.001)T(0.001)QDSTCLQDSEFPVSSK	AALS(0.975)PT(0.02)FAT(0.002)S(0.002)T(0.002)QDSTCLQDSEFPVSSK	AALS(0.974)PT(0.025)FATSTQDSTCLQDSEFPVSSK	AALS(0.673)PT(0.087)FAT(0.073)S(0.073)T(0.073)QDS(0.01)T(0.01)CLQDSEFPVSSK
O14646	CHD1	SPFEHSVEHK_Phospho (STY)	-0.195972	0.0235341	0.535339	-0.0969424	-0.22415	-0.16213	-0.300666	S(1)PFEHSVEHK	S(1)PFEHSVEHK	S(1)PFEHSVEHK	S(1)PFEHSVEHK	S(1)PFEHSVEHK	S(1)PFEHSVEHK	S(1)PFEHSVEHK	S(1)PFEHSVEHK
Q8N392	ARHGAP18	SISQDSLDELSMEDYWIELENIKK_Phospho (STY)	-0.431389	0.0235813	0.535339	-0.808324	-0.596263	-0.248419	-0.0725488	S(0.074)IS(0.798)QDS(0.122)LDELS(0.005)MEDYWIELENIKK		S(0.159)IS(0.164)QDS(0.672)LDELS(0.005)MEDYWIELENIKK		S(0.047)IS(0.922)QDS(0.032)LDELSMEDYWIELENIKK		S(0.043)IS(0.726)QDS(0.216)LDELS(0.016)MEDYWIELENIKK	S(0.034)IS(0.944)QDS(0.023)LDELSMEDYWIELENIKK
Q8IWW6	ARHGAP12	SFGHFPGPEFLDVEK_Phospho (STY)	0.204629	0.0236033	0.535339	0.208227	0.276813	0.0618727	0.271605	S(1)FGHFPGPEFLDVEK	S(1)FGHFPGPEFLDVEK	S(1)FGHFPGPEFLDVEK	S(1)FGHFPGPEFLDVEK	S(1)FGHFPGPEFLDVEK	S(1)FGHFPGPEFLDVEK	S(1)FGHFPGPEFLDVEK	S(1)FGHFPGPEFLDVEK
Q9BYG3	NIFK	SQVAELNDDDKDDEIVFK_Phospho (STY)	0.245375	0.0236137	0.535339	0.314842	0.310923	0.0193931	0.336342	S(1)QVAELNDDDKDDEIVFK	S(1)QVAELNDDDKDDEIVFK	S(1)QVAELNDDDKDDEIVFK	S(1)QVAELNDDDKDDEIVFK	S(1)QVAELNDDDKDDEIVFK	S(1)QVAELNDDDKDDEIVFK	S(1)QVAELNDDDKDDEIVFK	S(1)QVAELNDDDKDDEIVFK
Q9UQ35	SRRM2	HGGSPQPLATTPLSQEPVNPPSEASPTR_3 Phospho (STY)	-0.17543	0.0236637	0.535339	-0.181442	-0.15117	-0.240135	-0.128972	HGGS(0.999)PQPLAT(0.176)T(0.823)PLS(0.002)QEPVNPPS(0.1)EAS(0.786)PT(0.114)R	HGGS(0.998)PQPLAT(0.499)T(0.499)PLS(0.003)QEPVNPPS(0.056)EAS(0.786)PT(0.158)R	HGGS(1)PQPLAT(0.194)T(0.806)PLS(0.001)QEPVNPPS(0.012)EAS(0.92)PT(0.068)R	HGGS(1)PQPLAT(0.577)T(0.423)PLSQEPVNPPS(0.555)EAS(0.388)PT(0.057)R	HGGS(1)PQPLAT(0.582)T(0.418)PLSQEPVNPPS(0.014)EAS(0.758)PT(0.228)R	HGGS(0.999)PQPLAT(0.193)T(0.806)PLS(0.001)QEPVNPPS(0.024)EAS(0.814)PT(0.162)R	HGGS(0.999)PQPLAT(0.532)T(0.436)PLS(0.033)QEPVNPPS(0.304)EAS(0.569)PT(0.127)R	HGGS(0.999)PQPLAT(0.143)T(0.858)PLSQEPVNPPS(0.025)EAS(0.853)PT(0.122)R
Q5VV52	ZNF691	EHGQESLSDELQETHPK_Phospho (STY)	-0.186896	0.0236753	0.535339	-0.135017	-0.256212	-0.114767	-0.241586	EHGQES(0.004)LS(0.996)DELQETHPK	EHGQES(0.21)LS(0.79)DELQETHPK	EHGQESLS(1)DELQETHPK	EHGQES(0.093)LS(0.907)DELQETHPK	EHGQES(0.12)LS(0.88)DELQETHPK	EHGQES(0.637)LS(0.363)DELQETHPK	EHGQES(0.555)LS(0.445)DELQETHPK	EHGQES(0.588)LS(0.412)DELQETHPK
Q14241	ELOA	MSPTYSSDPESSDYGHVQSPPSCTSPHQMYVDHYR_4 Phospho (STY)	-0.237014	0.0236824	0.535339	-0.0311666	-0.262539	-0.305588	-0.348761	MS(0.429)PT(0.536)Y(0.06)S(0.2)S(0.643)DPES(0.107)S(0.107)DY(0.103)GHVQS(0.805)PPS(0.151)CT(0.441)S(0.416)PHQMY(0.001)VDHYR		MS(0.424)PT(0.576)Y(0.099)S(0.494)S(0.392)DPES(0.017)S(0.017)DY(0.016)GHVQS(0.956)PPS(0.38)CT(0.326)S(0.303)PHQMY(0.001)VDHYR	MS(0.394)PT(0.436)Y(0.165)S(0.384)S(0.412)DPES(0.195)S(0.195)DY(0.398)GHVQS(0.412)PPS(0.355)CT(0.33)S(0.319)PHQMY(0.003)VDHY(0.001)R	MS(0.329)PT(0.593)Y(0.059)S(0.284)S(0.669)DPES(0.033)S(0.033)DY(0.003)GHVQS(0.952)PPS(0.182)CT(0.288)S(0.574)PHQMY(0.001)VDHYR		MS(0.641)PT(0.357)Y(0.006)S(0.202)S(0.79)DPES(0.036)S(0.036)DY(0.212)GHVQS(0.697)PPS(0.073)CT(0.383)S(0.566)PHQMYVDHYR
Q9NYF8	BCLAF1	DLFDYSPPLHKNLDAR_Phospho (STY),Deamidation (NQ)	-0.176172	0.0238045	0.535339	-0.132744	-0.135197	-0.20104	-0.235707	DLFDY(0.002)S(0.998)PPLHKNLDAR		DLFDY(0.005)S(0.995)PPLHKNLDAR	DLFDY(0.008)S(0.992)PPLHKNLDAR	DLFDY(0.062)S(0.938)PPLHKNLDAR	DLFDY(0.057)S(0.943)PPLHKNLDAR	DLFDY(0.023)S(0.977)PPLHKNLDAR
O43166	SIPA1L1	FHALSSPQSPFPSTPTSR_2 Phospho (STY)	-0.194342	0.0238109	0.535339	-0.223751	-0.170247	-0.0906288	-0.292742	FHALS(0.745)S(0.281)PQS(0.973)PFPS(0.001)TPTSR	FHALS(0.694)S(0.713)PQS(0.574)PFPS(0.014)T(0.003)PT(0.001)S(0.001)R	FHALS(0.734)S(0.267)PQS(0.999)PFPSTPTSR	FHALS(0.489)S(0.544)PQS(0.958)PFPS(0.005)T(0.002)PT(0.001)S(0.001)R	FHALS(0.715)S(0.682)PQS(0.6)PFPS(0.002)T(0.001)PTSR	FHALS(0.52)S(0.578)PQS(0.899)PFPS(0.002)T(0.001)PTSR	FHALS(0.7)S(0.719)PQS(0.578)PFPS(0.001)T(0.001)PTSR	FHALS(0.547)S(0.591)PQS(0.862)PFPS(0.001)TPTSR
Q9H8W4	PLEKHF2	SDSYSQSLK_Phospho (STY)	0.403389	0.0238304	0.535339	0.272327	0.300748	0.859055	0.181426	SDS(0.992)Y(0.006)S(0.002)QSLK	SDS(1)YSQSLK	S(0.049)DS(0.935)Y(0.015)S(0.002)QSLK	S(0.006)DS(0.914)Y(0.053)S(0.026)QS(0.001)LK			S(0.004)DS(0.993)Y(0.002)SQSLK	S(0.007)DS(0.959)Y(0.025)S(0.008)QSLK
Q6P597	KLC3	RDSLASLFPSEEEER_Phospho (STY)	0.328951	0.0238363	0.535339	0.198491	0.440413	0.603415	0.0734847	RDS(0.991)LAS(0.009)LFPSEEEER	RDS(0.99)LAS(0.01)LFPSEEEER	RDS(0.85)LAS(0.15)LFPSEEEER	RDS(0.952)LAS(0.048)LFPSEEEER	RDS(0.997)LAS(0.003)LFPSEEEER		RDS(0.989)LAS(0.011)LFPSEEEER
O75643	SNRNP200	MLRSPTLYGISHDDLK_Phospho (STY)	-0.210786	0.0238601	0.535339	-0.360017	-0.212741	-0.101383	-0.169002	MLRS(0.895)PT(0.105)LYGISHDDLK		MLRS(0.503)PT(0.497)LYGISHDDLK		MLRS(0.767)PT(0.233)LYGISHDDLK
Q7Z4S6	KIF21A	KLSSSDAPAQDTGSSAAAVETDASR_Phospho (STY)	0.332075	0.0238905	0.535339	0.36037	0.333505	0.611682	0.0227444		KLS(0.995)S(0.005)SDAPAQDTGSSAAAVETDASR	KLS(0.333)S(0.333)S(0.333)DAPAQDTGSSAAAVETDASR	KLS(0.168)S(0.298)S(0.534)DAPAQDTGSSAAAVETDASR	KLS(0.328)S(0.328)S(0.328)DAPAQDT(0.012)GS(0.002)S(0.001)AAAVETDASR	KLS(0.992)S(0.008)SDAPAQDTGSSAAAVETDASR	KLS(0.332)S(0.332)S(0.332)DAPAQDT(0.004)GS(0.001)S(0.001)AAAVETDASR	KLS(0.305)S(0.305)S(0.305)DAPAQDT(0.076)GS(0.008)S(0.001)AAAVETDASR
Q96NE9	FRMD6	TCSSMTSHGSSHTSGVESGGK_Phospho (STY)	0.391445	0.0239063	0.535339	0.304687	0.00986186	0.590898	0.660333	TCS(0.052)S(0.947)MT(0.001)SHGSSHTSGVESGGK		TCS(0.001)S(0.998)MTSHGSSHTSGVESGGK		TCS(0.19)S(0.808)MT(0.001)SHGSSHTSGVESGGK		T(0.007)CS(0.099)S(0.769)MT(0.106)S(0.015)HGS(0.003)S(0.003)HTSGVESGGK
Q9BZ95	NSD3	NEKPTQSVSSPEATSGSTGSVEK_Phospho (STY)	-0.213141	0.0239984	0.535339	-0.363878	-0.101233	-0.159129	-0.228326				NEKPTQSVS(0.388)S(0.61)PEAT(0.001)SGSTGSVEK	NEKPT(0.001)QS(0.002)VS(0.498)S(0.498)PEATSGSTGSVEK	NEKPTQSVS(0.081)S(0.918)PEATSGSTGSVEK		NEKPTQSVS(0.03)S(0.966)PEAT(0.003)S(0.001)GSTGSVEK
Q96N67	DOCK7	SPSGSAFGSQENLR_Phospho (STY)	0.249725	0.0240132	0.535339	0.242117	0.469872	0.10431	0.1826	SPS(0.986)GS(0.013)AFGSQENLR	SPS(1)GSAFGSQENLR	SPS(1)GSAFGSQENLR	SPSGS(0.001)AFGS(0.998)QENLR	SPS(1)GSAFGSQENLR	SPS(1)GSAFGSQENLR	S(0.009)PS(0.427)GS(0.564)AFGSQENLR	S(0.023)PS(0.488)GS(0.488)AFGSQENLR
Q96T58	SPEN	QDSSPHLTSQRPVDMVQLLK_Phospho (STY)	-0.195198	0.0240281	0.535339	-0.18005	-0.304304	-0.204951	-0.0914882			QDS(0.499)S(0.499)PHLT(0.002)S(0.001)QRPVDMVQLLK		QDS(0.545)S(0.45)PHLT(0.004)S(0.001)QRPVDMVQLLK		QDS(0.548)S(0.423)PHLT(0.023)S(0.006)QRPVDMVQLLK
O43491	EPB41L2	GSQPPPAAESQSSLRR_Phospho (STY)	0.196397	0.024048	0.535339	0.173312	0.20502	0.0956905	0.311567	GSQPPPAAES(0.409)QS(0.296)S(0.296)LRR	GSQPPPAAES(0.407)QS(0.296)S(0.296)LRR	GSQPPPAAES(0.107)QS(0.224)S(0.669)LRR	GSQPPPAAES(0.287)QS(0.441)S(0.272)LRR	GSQPPPAAES(0.333)QS(0.333)S(0.333)LRR	GSQPPPAAES(0.258)QS(0.194)S(0.548)LRR	GSQPPPAAES(0.333)QS(0.333)S(0.333)LRR	GSQPPPAAES(0.127)QS(0.437)S(0.437)LRR
Q8IWW6	ARHGAP12	TRSFGHFPGPEFLDVEK_Phospho (STY)	0.232873	0.0240935	0.535339	0.3287	0.316323	0.0314362	0.255035	T(0.5)RS(0.5)FGHFPGPEFLDVEK		T(0.5)RS(0.5)FGHFPGPEFLDVEK		T(0.5)RS(0.5)FGHFPGPEFLDVEK		T(0.5)RS(0.5)FGHFPGPEFLDVEK
O75376	NCOR1	HEAPSSPISGQPCGDDQNASPSK_2 Phospho (STY)	-0.38785	0.0242307	0.535339	-0.661605	-0.10109	-0.622833	-0.165871		HEAPS(0.17)S(0.83)PISGQPCGDDQNAS(0.83)PS(0.17)K	HEAPS(0.211)S(0.755)PIS(0.035)GQPCGDDQNAS(0.824)PS(0.176)K	HEAPS(0.445)S(0.555)PISGQPCGDDQNAS(0.9)PS(0.1)K	HEAPS(0.473)S(0.521)PIS(0.006)GQPCGDDQNAS(0.739)PS(0.261)K	HEAPS(0.465)S(0.532)PIS(0.004)GQPCGDDQNAS(0.773)PS(0.227)K		HEAPS(0.23)S(0.766)PIS(0.003)GQPCGDDQNAS(0.914)PS(0.086)K
Q86UE8	TLK2	SSPQHSLSNPLPR_2 Phospho (STY)	0.249439	0.0242638	0.535339	0.178622	0.0613328	0.360152	0.397648		S(0.477)S(0.516)PQHS(0.15)LS(0.857)NPLPR	S(0.467)S(0.526)PQHS(0.147)LS(0.861)NPLPR		S(0.473)S(0.527)PQHS(0.213)LS(0.787)NPLPR	S(0.465)S(0.528)PQHS(0.276)LS(0.731)NPLPR		S(0.459)S(0.536)PQHS(0.149)LS(0.856)NPLPR
Q96AY2	EME1	QLSPEDSSSPVK_Phospho (STY)	-0.213451	0.0243669	0.535339	-0.34857	-0.0684298	-0.209997	-0.226806		QLSPEDS(0.116)S(0.116)S(0.767)PVK	QLSPEDS(0.015)S(0.207)S(0.778)PVK	QLSPEDS(0.039)S(0.347)S(0.614)PVK	QLSPEDS(0.394)S(0.394)S(0.213)PVK	QLSPEDS(0.057)S(0.659)S(0.285)PVK	QLSPEDS(0.175)S(0.175)S(0.649)PVK	QLSPEDS(0.333)S(0.333)S(0.333)PVK
O75665	OFD1	RQSNLQEVLER_Phospho (STY)	-0.232593	0.0243896	0.535339	-0.338779	-0.313293	-0.245115	-0.0331851	RQS(1)NLQEVLER	RQS(1)NLQEVLER		RQS(1)NLQEVLER	RQS(1)NLQEVLER	RQS(1)NLQEVLER	RQS(1)NLQEVLER	RQS(1)NLQEVLER
Q9BZL6	PRKD2	LGTSESLPCTAEELSR_Phospho (STY)	0.285071	0.0244167	0.535339	0.205272	0.530842	0.334585	0.0695855	LGT(0.499)S(0.499)ES(0.001)LPCT(0.001)AEELSR		LGT(0.198)S(0.064)ES(0.738)LPCTAEELSR		LGT(0.399)S(0.184)ES(0.417)LPCTAEELSR		LGTSES(1)LPCTAEELSR	LGT(0.055)S(0.023)ES(0.922)LPCTAEELSR
Q9H4M9	EHD1	DKPTYDEIFYTLSPVNGK_Phospho (STY),Deamidation (NQ)	0.177496	0.0244178	0.535339	0.143028	0.133743	0.258322	0.174893		DKPTYDEIFY(0.013)T(0.044)LS(0.944)PVNGK	DKPTYDEIFY(0.013)T(0.057)LS(0.93)PVNGK	DKPTYDEIFY(0.001)T(0.011)LS(0.988)PVNGK	DKPTYDEIFYT(0.002)LS(0.998)PVNGK	DKPTYDEIFY(0.001)T(0.008)LS(0.991)PVNGK		DKPTYDEIFYTLS(1)PVNGK
P12270	TPR	ILLSQTTGVAIPLHASSLDDVSLASTPK_Phospho (STY)	-0.245616	0.0244979	0.535339	-0.377565	-0.260552	-0.0257827	-0.318565	ILLSQTTGVAIPLHASSLDDVS(0.117)LAS(0.442)T(0.442)PK		ILLSQTTGVAIPLHASSLDDVS(0.146)LAS(0.546)T(0.308)PK		ILLSQTTGVAIPLHASSLDDVS(0.169)LAS(0.475)T(0.356)PK		ILLSQTTGVAIPLHASSLDDVS(0.021)LAS(0.545)T(0.433)PK
O43491	EPB41L2	SYTLVVAK_Phospho (STY)	0.187609	0.0245067	0.535339	0.197401	0.139342	0.291973	0.121721	S(0.868)YT(0.132)LVVAK	S(0.5)YT(0.5)LVVAK	S(0.91)YT(0.09)LVVAK	S(0.679)YT(0.321)LVVAK	S(0.691)YT(0.309)LVVAK	S(0.99)YT(0.01)LVVAK	S(0.991)YT(0.009)LVVAK	S(0.681)YT(0.319)LVVAK
Q16513	PKN2	LQELNAHIVVSDPEDITDCPR_Phospho (STY)	0.269892	0.0245548	0.535339	0.224566	0.140762	0.536348	0.177893	LQELNAHIVVS(1)DPEDITDCPR	LQELNAHIVVS(1)DPEDITDCPR	LQELNAHIVVS(1)DPEDITDCPR	LQELNAHIVVS(1)DPEDITDCPR	LQELNAHIVVS(1)DPEDITDCPR	LQELNAHIVVS(1)DPEDITDCPR	LQELNAHIVVS(1)DPEDITDCPR	LQELNAHIVVS(1)DPEDITDCPR
O60244	MED14	MPGMSPANPSLHSPVPDASHSPR_2 Phospho (STY)	-0.176558	0.0246079	0.535339	-0.179189	-0.152527	-0.252084	-0.122433	MPGMS(1)PANPS(0.001)LHS(0.999)PVPDASHSPR	MPGMS(0.999)PANPS(0.256)LHS(0.744)PVPDASHSPR	MPGMS(1)PANPS(0.01)LHS(0.99)PVPDASHSPR	MPGMS(0.999)PANPS(0.026)LHS(0.973)PVPDAS(0.001)HS(0.001)PR	MPGMS(1)PANPS(0.619)LHS(0.381)PVPDASHSPR	MPGMS(0.006)PANPS(0.066)LHS(0.928)PVPDAS(0.586)HS(0.415)PR	MPGMS(0.998)PANPS(0.134)LHS(0.869)PVPDASHSPR	MPGMS(1)PANPS(0.159)LHS(0.841)PVPDASHSPR
Q6P9B9	INTS5	FQAPSPSTLLR_Phospho (STY)	-0.198337	0.024645	0.535339	-0.271983	-0.285185	-0.139457	-0.0967245	FQAPS(0.523)PS(0.239)T(0.239)LLR	FQAPS(0.952)PS(0.024)T(0.024)LLR	FQAPS(0.498)PS(0.072)T(0.43)LLR		FQAPS(0.719)PS(0.14)T(0.14)LLR		FQAPS(0.594)PS(0.203)T(0.203)LLR
Q99549	MPHOSPH8	FVESQVESESSVLNDSPFPEDDSEGLHSDSREEK_Phospho (STY)	-0.22905	0.0246527	0.535339	-0.272162	-0.0558751	-0.379463	-0.208698	FVESQVESESSVLNDSPFPEDDS(0.003)EGLHS(0.818)DS(0.18)REEK	FVESQVESESSVLNDSPFPEDDS(0.989)EGLHS(0.01)DS(0.001)REEK		FVESQVESESSVLNDSPFPEDDS(0.827)EGLHS(0.133)DS(0.04)REEK	FVES(0.001)QVES(0.006)ES(0.02)S(0.02)VLNDS(0.02)PFPEDDS(0.459)EGLHS(0.368)DS(0.107)REEK
P42694	HELZ	RISSSSVQPCSEEVSTPQDSLAQCK_Phospho (STY)	0.204394	0.0246618	0.535339	0.141431	0.304872	0.278512	0.0927618		RIS(0.43)S(0.189)S(0.189)S(0.189)VQPCS(0.002)EEVSTPQDSLAQCK				RIS(0.141)S(0.188)S(0.335)S(0.335)VQPCSEEVSTPQDSLAQCK	RIS(0.438)S(0.125)S(0.179)S(0.258)VQPCSEEVSTPQDSLAQCK
P24534	EEF1B2	SPAGLQVLNDYLADK_Phospho (STY)	0.175719	0.0246657	0.535339	0.130484	0.193057	0.135192	0.244142	S(1)PAGLQVLNDYLADK	S(1)PAGLQVLNDYLADK	S(1)PAGLQVLNDYLADK	S(1)PAGLQVLNDYLADK	S(1)PAGLQVLNDYLADK	S(1)PAGLQVLNDYLADK	S(1)PAGLQVLNDYLADK	S(1)PAGLQVLNDYLADK
Q86W92	PPFIBP1	ALEYSNGIFDCQSPTSPFMGSLR_Oxidation (M),Phospho (STY)	0.255157	0.0246886	0.535339	0.163036	0.0919719	0.467569	0.298053	ALEY(0.002)S(0.002)NGIFDCQS(0.953)PT(0.036)S(0.007)PFMGSLR	ALEYSNGIFDCQS(0.972)PT(0.023)S(0.004)PFMGSLR	ALEY(0.153)S(0.166)NGIFDCQS(0.61)PT(0.034)S(0.034)PFMGS(0.001)LR	ALEY(0.064)S(0.07)NGIFDCQS(0.793)PT(0.056)S(0.015)PFMGS(0.001)LR			ALEY(0.046)S(0.05)NGIFDCQS(0.706)PT(0.163)S(0.036)PFMGSLR
Q8IY26	PLPP6	PLGVSASSSSSSPGSPAHGGGGGGSR_Phospho (STY)	-0.243323	0.0246903	0.535339	-0.224494	-0.0919505	-0.454284	-0.202564	PLGVSAS(0.001)S(0.001)S(0.003)S(0.003)S(0.003)S(0.012)PGS(0.963)PAHGGGGGGS(0.014)R	PLGVSASS(0.002)S(0.008)S(0.007)S(0.014)S(0.038)PGS(0.926)PAHGGGGGGS(0.005)R	PLGVSASSSSS(0.001)S(0.005)PGS(0.994)PAHGGGGGGSR	PLGVS(0.015)AS(0.013)S(0.012)S(0.012)S(0.012)S(0.012)S(0.023)PGS(0.898)PAHGGGGGGS(0.002)R	PLGVSASSSS(0.001)S(0.008)S(0.023)PGS(0.963)PAHGGGGGGS(0.004)R		PLGVS(0.001)AS(0.008)S(0.026)S(0.026)S(0.087)S(0.07)S(0.219)PGS(0.55)PAHGGGGGGS(0.015)R
P35251	RFC1	QDPVTYISETDEEDDFMCK_Phospho (STY)	-0.179478	0.0247209	0.535339	-0.188022	-0.0969351	-0.24804	-0.184915	QDPVT(0.001)Y(0.001)IS(0.951)ET(0.047)DEEDDFMCK	QDPVT(0.001)Y(0.003)IS(0.978)ET(0.018)DEEDDFMCK	QDPVTYIS(0.63)ET(0.37)DEEDDFMCK	QDPVT(0.001)Y(0.001)IS(0.886)ET(0.112)DEEDDFMCK	QDPVTYIS(0.619)ET(0.381)DEEDDFMCK	QDPVTYIS(0.899)ET(0.101)DEEDDFMCK	QDPVT(0.003)YIS(0.87)ET(0.127)DEEDDFMCK	QDPVT(0.001)Y(0.002)IS(0.796)ET(0.202)DEEDDFMCK
Q92576	PHF3	VEENSVRSPRK_Phospho (STY)	-0.246157	0.0247243	0.535339	-0.415578	-0.323083	-0.184386	-0.0615796	VEENS(0.125)VRS(0.875)PRK		VEENS(0.282)VRS(0.718)PRK		VEENS(0.047)VRS(0.953)PRK		VEENS(0.171)VRS(0.829)PRK
P52746	ZNF142	HHLDPVPPAGNSSPTEALK_Phospho (STY)	-0.195173	0.0247263	0.535339	-0.327669	-0.154158	-0.129211	-0.169653	HHLDPVPPAGNS(0.422)S(0.422)PT(0.157)EALK	HHLDPVPPAGNS(0.427)S(0.427)PT(0.146)EALK	HHLDPVPPAGNS(0.444)S(0.444)PT(0.111)EALK	HHLDPVPPAGNS(0.308)S(0.308)PT(0.383)EALK	HHLDPVPPAGNS(0.538)S(0.362)PT(0.1)EALK	HHLDPVPPAGNS(0.414)S(0.414)PT(0.173)EALK	HHLDPVPPAGNS(0.536)S(0.338)PT(0.126)EALK	HHLDPVPPAGNS(0.543)S(0.342)PT(0.115)EALK
Q76I76	SSH2	KNSIHELLLER_Phospho (STY)	0.405006	0.0248042	0.535339	0.261066	0.860755	0.154256	0.343947	KNS(1)IHELLLER	KNS(1)IHELLLER	KNS(1)IHELLLER	KNS(1)IHELLLER	KNS(1)IHELLLER	KNS(1)IHELLLER	KNS(1)IHELLLER	KNS(1)IHELLLER
P15408	FOSL2	GSSGSPAHAESYSSGGGGQQK_Phospho (STY)	-0.371948	0.0248195	0.535339	0.0353423	-0.457315	-0.446473	-0.619347	GS(0.125)S(0.125)GS(0.751)PAHAESYSSGGGGQQK	GS(0.003)S(0.046)GS(0.951)PAHAESYSSGGGGQQK	GS(0.022)S(0.532)GS(0.445)PAHAESYSSGGGGQQK	GSS(0.073)GS(0.926)PAHAESYSSGGGGQQK	GS(0.004)S(0.14)GS(0.856)PAHAESYSSGGGGQQK	GS(0.12)S(0.44)GS(0.44)PAHAES(0.001)YSSGGGGQQK	GSS(0.007)GS(0.993)PAHAESYSSGGGGQQK	GS(0.099)S(0.216)GS(0.684)PAHAES(0.002)YSSGGGGQQK
Q15365	PCBP1	VMTIPYQPMPASSPVICAGGQDR_2 Oxidation (M),Phospho (STY)	-0.258858	0.0249079	0.535339	-0.0365594	-0.260245	-0.288586	-0.450041	VMTIPYQPMPAS(0.167)S(0.833)PVICAGGQDR	VMTIPYQPMPAS(0.223)S(0.776)PVICAGGQDR	VMTIPYQPMPAS(0.568)S(0.432)PVICAGGQDR	VMT(0.004)IPY(0.046)QPMPAS(0.714)S(0.236)PVICAGGQDR	VMTIPYQPMPAS(0.629)S(0.371)PVICAGGQDR		VMTIPYQPMPAS(0.182)S(0.818)PVICAGGQDR
Q9UKI8	TLK1	ASTNNESSNHSFGSLGSLSDKESETPEK_Phospho (STY)	-0.267401	0.0249293	0.535339	-0.0731877	-0.166749	-0.363414	-0.466255	ASTNNESSNHSFGS(0.001)LGS(0.018)LS(0.956)DKES(0.018)ET(0.005)PEK		ASTNNESSNHSFGS(0.003)LGS(0.02)LS(0.957)DKES(0.017)ET(0.003)PEK		AS(0.001)T(0.001)NNES(0.001)S(0.001)NHS(0.001)FGS(0.005)LGS(0.049)LS(0.617)DKES(0.278)ET(0.049)PEK			ASTNNESSNHSFGSLGS(0.026)LS(0.478)DKES(0.478)ET(0.017)PEK
Q5VWG9	TAF3	TAQSPAMVGSPIR_Phospho (STY)	-0.1855	0.0249581	0.535339	-0.102694	-0.186571	-0.169261	-0.283476	TAQSPAMVGS(1)PIR	TAQSPAMVGS(1)PIR	TAQSPAMVGS(1)PIR	TAQSPAMVGS(1)PIR		TAQSPAMVGS(1)PIR	TAQSPAMVGS(1)PIR	TAQS(0.001)PAMVGS(0.999)PIR
P50219	MNX1	LRAESPSPPR_2 Phospho (STY)	0.339458	0.0250548	0.535339	0.0871475	0.618332	0.483899	0.168455	LRAES(1)PS(1)PPR	LRAES(1)PS(1)PPR	LRAES(1)PS(1)PPR	LRAES(1)PS(1)PPR		LRAES(1)PS(1)PPR		LRAES(1)PS(1)PPR
Q96AC1	FERMT2	KLDDQSEDEALELEGPLITPGSGSIYSSPGLYSK_Phospho (STY)	0.252607	0.0250804	0.535339	0.235358	0.167487	0.487787	0.119797			KLDDQS(0.998)EDEALELEGPLIT(0.001)PGSGSIYSSPGLYSK	KLDDQS(1)EDEALELEGPLITPGSGSIYSSPGLYSK	KLDDQS(1)EDEALELEGPLITPGSGSIYSSPGLYSK		KLDDQS(1)EDEALELEGPLITPGSGSIYSSPGLYSK	KLDDQS(1)EDEALELEGPLITPGSGSIYSSPGLYSK
P49454	CENPF	LALSPLSLGK_Phospho (STY)	-0.177529	0.0251062	0.535339	-0.244658	-0.21106	-0.12541	-0.128989	LALS(1)PLSLGK		LALS(1)PLSLGK	LALS(0.974)PLS(0.026)LGK	LALS(1)PLSLGK		LALS(1)PLSLGK
Q12802	AKAP13	DRQSLDGFYSHGMGAEGR_Phospho (STY)	0.394056	0.0251451	0.535339	0.37884	0.325884	0.80344	0.0680593			DRQS(1)LDGFYSHGMGAEGR					DRQS(1)LDGFYSHGMGAEGR
Q13263	TRIM28	VPRVSLERLDLDLTADSQPPVFK_Phospho (STY)	0.172417	0.0252997	0.535339	0.223068	0.129847	0.205087	0.131665	VPRVS(0.97)LERLDLDLT(0.03)ADSQPPVFK		VPRVS(1)LERLDLDLTADSQPPVFK		VPRVS(0.978)LERLDLDLT(0.022)ADSQPPVFK		VPRVS(1)LERLDLDLTADSQPPVFK
Q9H2Y7	ZNF106	ESELQMTSAASPHPGLLLDLK_Phospho (STY)	-0.366639	0.0253471	0.535339	0.0279773	-0.446898	-0.415872	-0.631764	ES(0.001)ELQMT(0.044)S(0.179)AAS(0.776)PHPGLLLDLK		ES(0.002)ELQMT(0.05)S(0.05)AAS(0.899)PHPGLLLDLK		ES(0.002)ELQMT(0.072)S(0.169)AAS(0.756)PHPGLLLDLK		ES(0.001)ELQMT(0.038)S(0.167)AAS(0.794)PHPGLLLDLK
Q02156	PRKCE	RDVNNFDQDFTREEPVLTLVDEAIVK_Phospho (STY)	0.20136	0.0253882	0.535339	0.226893	0.217141	0.0602324	0.301175	RDVNNFDQDFTREEPVLT(1)LVDEAIVK		RDVNNFDQDFTREEPVLT(1)LVDEAIVK		RDVNNFDQDFTREEPVLT(1)LVDEAIVK		RDVNNFDQDFTREEPVLT(1)LVDEAIVK
Q9Y2H2	INPP5F	KSPSAGDVHILTGFAK_Phospho (STY)	0.196857	0.0254013	0.535339	0.15876	0.323614	0.100315	0.204739	KS(0.001)PS(0.999)AGDVHILTGFAK	KS(0.254)PS(0.746)AGDVHILTGFAK	KS(0.085)PS(0.915)AGDVHILTGFAK		KS(0.179)PS(0.821)AGDVHILTGFAK		KS(0.051)PS(0.949)AGDVHILTGFAK
Q02952	AKAP12	SAESPTSPVTSETGSTFK_2 Phospho (STY)	0.353466	0.0254548	0.535339	0.0971353	0.429011	0.695981	0.191737	S(0.004)AES(0.996)PT(0.001)S(0.999)PVTSETGSTFK	SAESPT(0.157)S(0.838)PVT(0.875)S(0.128)ET(0.002)GSTFK	S(0.001)AES(0.999)PTS(1)PVTSETGSTFK	SAESPT(0.037)S(0.957)PVT(0.851)S(0.148)ET(0.006)GS(0.001)TFK	S(0.017)AES(0.983)PT(0.003)S(0.993)PVT(0.004)SETGSTFK	SAES(0.011)PT(0.421)S(0.568)PVT(0.129)S(0.714)ET(0.135)GS(0.01)T(0.012)FK	S(0.019)AES(0.476)PT(0.546)S(0.83)PVT(0.073)S(0.038)ET(0.009)GS(0.007)T(0.002)FK	SAES(0.013)PT(0.375)S(0.613)PVT(0.089)S(0.86)ET(0.044)GS(0.003)T(0.003)FK
Q9BRD0	BUD13	HDTPDPSPLR_2 Phospho (STY)	-0.168133	0.0255043	0.535339	-0.203723	-0.146249	-0.12685	-0.195708	HDT(1)PDPS(1)PLR	HDT(1)PDPS(1)PLR	HDT(1)PDPS(1)PLR	HDT(1)PDPS(1)PLR	HDT(1)PDPS(1)PLR	HDT(1)PDPS(1)PLR	HDT(1)PDPS(1)PLR	HDT(1)PDPS(1)PLR
P11388	TOP2A	TQMAEVLPSPR_Oxidation (M),Phospho (STY)	-0.259432	0.025515	0.535339	-0.450709	-0.101115	-0.126244	-0.359661	TQMAEVLPS(1)PR	TQMAEVLPS(1)PR	TQMAEVLPS(1)PR		TQMAEVLPS(1)PR	TQMAEVLPS(1)PR	TQMAEVLPS(1)PR
Q6NWY9	PRPF40B	ELQQAELPNRSPGFGIK_Phospho (STY)	-0.238469	0.025575	0.535339	-0.282345	-0.106265	-0.430129	-0.135138	ELQQAELPNRS(1)PGFGIK	ELQQAELPNRS(1)PGFGIK	ELQQAELPNRS(1)PGFGIK		ELQQAELPNRS(1)PGFGIK		ELQQAELPNRS(1)PGFGIK
Q6PKG0	LARP1	TASISSSPSEGTPTVGSYGCTPQSLPK_3 Phospho (STY)	0.33998	0.0256517	0.535339	0.188674	0.218371	0.722051	0.230825	T(0.423)AS(0.46)IS(0.155)S(0.389)S(0.388)PS(0.38)EGT(0.356)PT(0.342)VGS(0.08)Y(0.025)GCTPQSLPK	T(0.442)AS(0.535)IS(0.099)S(0.424)S(0.467)PS(0.223)EGT(0.789)PT(0.02)VGSYGCTPQSLPK	T(0.43)AS(0.445)IS(0.394)S(0.439)S(0.439)PS(0.425)EGT(0.403)PT(0.025)VGS(0.001)YGCTPQSLPK	T(0.419)AS(0.464)IS(0.265)S(0.435)S(0.435)PS(0.474)EGT(0.434)PT(0.074)VGS(0.001)YGCTPQSLPK	T(0.449)AS(0.493)IS(0.183)S(0.476)S(0.476)PS(0.456)EGT(0.413)PT(0.052)VGS(0.001)YGCTPQSLPK	T(0.457)AS(0.488)IS(0.17)S(0.47)S(0.467)PS(0.439)EGT(0.385)PT(0.105)VGS(0.014)Y(0.004)GCTPQSLPK	T(0.434)AS(0.416)IS(0.418)S(0.414)S(0.413)PS(0.413)EGT(0.413)PT(0.076)VGS(0.003)Y(0.001)GCTPQSLPK	T(0.449)AS(0.492)IS(0.197)S(0.484)S(0.484)PS(0.463)EGT(0.419)PT(0.012)VGSYGCTPQSLPK
Q14738	PPP2R5D	RKSELPQDVYTIK_Phospho (STY)	0.4435	0.0256527	0.535339	0.455342	0.238709	0.935232	0.144715	RKS(1)ELPQDVYTIK	RKS(1)ELPQDVYTIK	RKS(0.998)ELPQDVY(0.001)TIK	RKS(1)ELPQDVYTIK	RKS(1)ELPQDVYTIK	RKS(1)ELPQDVYTIK	RKS(1)ELPQDVYTIK	RKS(1)ELPQDVYTIK
Q9UQ35	SRRM2	QGSITSPQANEQSVTPQRR_2 Phospho (STY)	-0.173558	0.025668	0.535339	-0.180286	-0.237205	-0.107411	-0.169332	QGS(0.095)IT(0.729)S(0.176)PQANEQS(0.23)VT(0.77)PQRR	QGS(0.246)IT(0.359)S(0.396)PQANEQS(0.246)VT(0.754)PQRR	QGS(0.055)IT(0.426)S(0.519)PQANEQS(0.471)VT(0.529)PQRR	QGS(0.109)IT(0.412)S(0.478)PQANEQS(0.068)VT(0.932)PQRR	QGSIT(0.034)S(0.966)PQANEQS(0.32)VT(0.68)PQRR	QGS(0.069)IT(0.725)S(0.039)PQANEQS(0.354)VT(0.813)PQRR	QGS(0.106)IT(0.694)S(0.2)PQANEQS(0.811)VT(0.189)PQRR	QGS(0.762)IT(0.2)S(0.038)PQANEQS(0.368)VT(0.632)PQRR
P27708	CAD	RLSSFVTK_Phospho (STY)	0.496789	0.0257518	0.535339	0.465572	0.316149	1.0653	0.140135	RLS(0.794)S(0.206)FVTK	RLS(0.853)S(0.147)FVTK	RLS(0.867)S(0.133)FVTK			RLS(0.801)S(0.199)FVT(0.001)K	RLS(0.268)S(0.724)FVT(0.008)K
P22314	UBA1	RVSGPDPKPGSNCSPAQSVLSEVPSVPTNGMAK_Phospho (STY)	0.251048	0.0257569	0.535339	0.19434	0.0793937	0.47025	0.260208	RVS(0.602)GPDPKPGS(0.25)NCS(0.143)PAQS(0.004)VLS(0.001)EVPSVPTNGMAK	RVS(0.88)GPDPKPGS(0.052)NCS(0.067)PAQSVLSEVPSVPTNGMAK	RVS(0.935)GPDPKPGS(0.059)NCS(0.006)PAQSVLSEVPSVPTNGMAK		RVS(0.443)GPDPKPGS(0.255)NCS(0.301)PAQS(0.001)VLSEVPSVPTNGMAK		RVS(0.868)GPDPKPGS(0.066)NCS(0.066)PAQSVLSEVPSVPTNGMAK
O43150	ASAP2	LLHEDLDESDDDMDEK_Phospho (STY)	0.285427	0.0257628	0.535339	0.308989	0.048083	0.536487	0.24815	LLHEDLDES(1)DDDMDEK	LLHEDLDES(1)DDDMDEK	LLHEDLDES(1)DDDMDEK	LLHEDLDES(1)DDDMDEK	LLHEDLDES(1)DDDMDEK	LLHEDLDES(1)DDDMDEK	LLHEDLDES(1)DDDMDEK	LLHEDLDES(1)DDDMDEK
Q8TF74	WIPF2	NGHRDSITTVR_Phospho (STY),Deamidation (NQ)	0.182564	0.0257712	0.535339	0.272949	0.101394	0.198883	0.157032	NGHRDS(1)ITTVR	NGHRDS(1)ITTVR	NGHRDS(1)ITTVR	NGHRDS(0.989)IT(0.008)T(0.002)VR	NGHRDS(0.998)IT(0.001)TVR	NGHRDS(1)ITTVR	NGHRDS(0.872)IT(0.057)T(0.071)VR	NGHRDS(0.98)IT(0.017)T(0.002)VR
Q9Y624	F11R	KVIYSQPSARSEGEFK_Phospho (STY)	0.186639	0.0257891	0.535339	0.267353	0.215544	0.184978	0.0786812	KVIYSQPS(0.037)ARS(0.963)EGEFK		KVIYS(0.002)QPS(0.499)ARS(0.499)EGEFK	KVIYS(0.047)QPS(0.408)ARS(0.544)EGEFK	KVIYSQPS(0.002)ARS(0.998)EGEFK		KVIYS(0.041)QPS(0.289)ARS(0.671)EGEFK	KVIYSQPS(0.139)ARS(0.861)EGEFK
O94979	SEC31A	AQGEPVAGHESPKIPYEK_Phospho (STY)	0.264032	0.0258392	0.535339	0.0874822	0.263716	0.508908	0.19602	AQGEPVAGHES(1)PKIPYEK	AQGEPVAGHES(1)PKIPYEK	AQGEPVAGHES(0.993)PKIPY(0.007)EK	AQGEPVAGHES(1)PKIPYEK	AQGEPVAGHES(1)PKIPYEK	AQGEPVAGHES(1)PKIPYEK	AQGEPVAGHES(1)PKIPYEK	AQGEPVAGHES(0.999)PKIPY(0.001)EK
O43150	ASAP2	SSSDPPAVHPPLPPLR_Phospho (STY)	0.346686	0.0258744	0.535339	0.182321	0.208846	0.737832	0.257745	S(0.013)S(0.013)S(0.975)DPPAVHPPLPPLR	S(0.053)S(0.053)S(0.893)DPPAVHPPLPPLR		S(0.113)S(0.113)S(0.775)DPPAVHPPLPPLR	S(0.347)S(0.347)S(0.306)DPPAVHPPLPPLR		S(0.021)S(0.021)S(0.959)DPPAVHPPLPPLR
P78406	RAE1	RIESPLK_Phospho (STY)	-0.222037	0.0258917	0.535339	-0.267068	-0.380655	-0.080918	-0.159507	RIES(1)PLK		RIES(1)PLK		RIES(1)PLK	RIES(1)PLK	RIES(1)PLK
Q13610	PWP1	NSSISGPFGSR_Phospho (STY)	0.381086	0.0259637	0.535339	0.160891	0.40406	0.791262	0.168132	NS(0.027)S(0.973)ISGPFGSR	NS(0.001)S(0.999)ISGPFGSR	NS(0.004)S(0.996)ISGPFGSR	NS(0.018)S(0.981)IS(0.001)GPFGSR	NS(0.087)S(0.911)IS(0.002)GPFGSR	NS(0.001)S(0.999)ISGPFGSR	NS(0.002)S(0.998)ISGPFGSR	NS(0.008)S(0.991)ISGPFGSR
Q9NS56	TOPORS	GSQPPLGSPLSR_Acetyl (Protein N-term),Phospho (STY)	-0.448703	0.0259733	0.535339	-0.0641298	-0.927697	-0.353674	-0.449311		GSQPPLGS(0.772)PLS(0.228)R		GSQPPLGS(0.949)PLS(0.051)R	GSQPPLGS(0.782)PLS(0.218)R	GSQPPLGS(0.932)PLS(0.068)R	GSQPPLGS(0.685)PLS(0.315)R	GS(0.002)QPPLGS(0.826)PLS(0.172)R
Q15154	PCM1	QRINFSDLDQR_Phospho (STY)	0.221674	0.026046	0.535339	0.324003	0.0660758	0.161955	0.334663	QRINFS(1)DLDQR			QRINFS(1)DLDQR
P38398	BRCA1	NLLEENFEEHSMSPER_Phospho (STY)	-0.307727	0.0260704	0.535339	-0.543486	-0.112533	-0.456566	-0.118323	NLLEENFEEHS(0.034)MS(0.966)PER		NLLEENFEEHS(0.208)MS(0.792)PER	NLLEENFEEHS(0.355)MS(0.645)PER	NLLEENFEEHS(0.153)MS(0.847)PER	NLLEENFEEHS(0.053)MS(0.947)PER	NLLEENFEEHS(0.033)MS(0.967)PER	NLLEENFEEHS(0.558)MS(0.442)PER
Q9BUH6	PAXX	RLAAAEETAVSPR_Phospho (STY)	0.292182	0.0261024	0.535339	0.131121	0.319512	0.577687	0.140406	RLAAAEET(0.009)AVS(0.991)PR	RLAAAEET(0.177)AVS(0.823)PR	RLAAAEET(0.02)AVS(0.98)PR			RLAAAEET(0.077)AVS(0.923)PR	RLAAAEET(0.004)AVS(0.996)PR
P13224	GP1BB	AAARLSLTDPLVAER_Phospho (STY)	-0.190066	0.026135	0.535339	-0.280727	-0.113221	-0.119082	-0.247234			AAARLS(0.723)LT(0.277)DPLVAER		AAARLS(0.627)LT(0.373)DPLVAER		AAARLS(0.418)LT(0.582)DPLVAER
Q14684	RRP1B	KFQDLSEGSSISQLSFAEDISADEDDQILSQGK_Phospho (STY)	-0.191587	0.0261553	0.535339	-0.117995	-0.303365	-0.223046	-0.121942	KFQDLSEGS(0.001)S(0.001)IS(0.015)QLS(0.112)FAEDIS(0.87)ADEDDQILS(0.002)QGK	KFQDLSEGSSIS(0.006)QLS(0.496)FAEDIS(0.496)ADEDDQILS(0.002)QGK	KFQDLSEGSSISQLS(0.001)FAEDIS(0.999)ADEDDQILSQGK	KFQDLSEGSSISQLS(0.009)FAEDIS(0.991)ADEDDQILSQGK	KFQDLSEGSSISQLS(0.006)FAEDIS(0.994)ADEDDQILSQGK	KFQDLSEGSSISQLS(0.001)FAEDIS(0.999)ADEDDQILSQGK	KFQDLSEGSSIS(0.018)QLS(0.082)FAEDIS(0.899)ADEDDQILSQGK	KFQDLSEGSSIS(0.004)QLS(0.604)FAEDIS(0.39)ADEDDQILS(0.002)QGK
Q15361	TTF1	DFQHLISSPLK_Phospho (STY)	-0.220406	0.0261743	0.535339	-0.349475	-0.0728457	-0.153934	-0.305369	DFQHLIS(0.509)S(0.491)PLK	DFQHLIS(0.461)S(0.539)PLK	DFQHLIS(0.179)S(0.821)PLK	DFQHLIS(0.5)S(0.5)PLK	DFQHLIS(0.607)S(0.393)PLK	DFQHLIS(0.255)S(0.745)PLK	DFQHLIS(0.569)S(0.431)PLK	DFQHLIS(0.5)S(0.5)PLK
Q03252	LMNB2	RQVLEGEEIAYKFTPK_Phospho (STY)	-0.168841	0.0263603	0.535339	-0.227442	-0.130908	-0.138573	-0.17844	RQVLEGEEIAYKFT(1)PK		RQVLEGEEIAYKFT(1)PK		RQVLEGEEIAYKFT(1)PK		RQVLEGEEIAY(0.009)KFT(0.991)PK
P21127	CDK11B	MEITIRNSPYR_Phospho (STY)	-0.169637	0.0263724	0.535339	-0.122283	-0.139798	-0.194365	-0.222104	MEIT(0.004)IRNS(0.996)PYR	MEIT(0.135)IRNS(0.865)PYR	MEIT(0.004)IRNS(0.996)PYR	MEIT(0.419)IRNS(0.581)PYR	MEITIRNS(1)PYR	MEIT(0.587)IRNS(0.413)PYR	MEIT(0.003)IRNS(0.997)PYR	MEITIRNS(1)PYR
Q96ST2	IWS1	GHHVTDSENDEPLNLNASDSESEELHR_2 Phospho (STY)	-0.212579	0.026375	0.535339	-0.164147	-0.179382	-0.387954	-0.118832	GHHVTDSENDEPLNLNAS(0.934)DS(0.826)ES(0.241)EELHR	GHHVT(0.225)DS(0.775)ENDEPLNLNAS(0.884)DS(0.094)ES(0.021)EELHR	GHHVT(0.136)DS(0.864)ENDEPLNLNAS(0.966)DS(0.033)ES(0.002)EELHR	GHHVT(0.469)DS(0.53)ENDEPLNLNAS(0.769)DS(0.184)ES(0.048)EELHR	GHHVT(0.157)DS(0.843)ENDEPLNLNAS(0.918)DS(0.075)ES(0.007)EELHR	GHHVT(0.022)DS(0.978)ENDEPLNLNAS(0.966)DS(0.033)ES(0.001)EELHR	GHHVTDSENDEPLNLNAS(0.936)DS(0.832)ES(0.232)EELHR	GHHVT(0.032)DS(0.968)ENDEPLNLNAS(0.961)DS(0.032)ES(0.007)EELHR
Q15311	RALBP1	TGEPSPPHDILHEPPDVVSDDEK_2 Phospho (STY)	0.226583	0.0264436	0.535339	0.138194	0.0802229	0.348689	0.339227	T(0.007)GEPS(0.993)PPHDILHEPPDVVS(1)DDEK	T(0.155)GEPS(0.845)PPHDILHEPPDVVS(1)DDEK	T(0.006)GEPS(0.994)PPHDILHEPPDVVS(1)DDEK	T(0.008)GEPS(0.992)PPHDILHEPPDVVS(1)DDEK	T(0.006)GEPS(0.994)PPHDILHEPPDVVS(1)DDEK	T(0.151)GEPS(0.849)PPHDILHEPPDVVS(1)DDEK	T(0.011)GEPS(0.989)PPHDILHEPPDVVS(1)DDEK	T(0.366)GEPS(0.634)PPHDILHEPPDVVS(1)DDEK
Q8NCD3	HJURP	SPGDPAKPASSPR_Phospho (STY)	-0.166828	0.0264662	0.535339	-0.188726	-0.115123	-0.203188	-0.160275	SPGDPAKPAS(0.5)S(0.5)PR	SPGDPAKPAS(0.5)S(0.5)PR	SPGDPAKPAS(0.811)S(0.189)PR	SPGDPAKPAS(0.5)S(0.5)PR	SPGDPAKPAS(0.5)S(0.5)PR		SPGDPAKPAS(0.5)S(0.5)PR
Q53T59	HS1BP3	GEDAEESLEEEEALDPLGIMR_Phospho (STY)	0.291635	0.0264746	0.535339	0.198563	0.12132	0.596046	0.250612	GEDAEES(1)LEEEEALDPLGIMR	GEDAEES(1)LEEEEALDPLGIMR	GEDAEES(1)LEEEEALDPLGIMR	GEDAEES(1)LEEEEALDPLGIMR	GEDAEES(1)LEEEEALDPLGIMR		GEDAEES(1)LEEEEALDPLGIMR	GEDAEES(1)LEEEEALDPLGIMR
Q9UQ35	SRRM2	QDRGEFSASPMLK_Phospho (STY)	-0.220351	0.0264966	0.535339	-0.339889	-0.0854706	-0.323287	-0.132756	QDRGEFS(0.125)AS(0.875)PMLK		QDRGEFS(0.034)AS(0.966)PMLK	QDRGEFS(0.002)AS(0.998)PMLK	QDRGEFS(0.15)AS(0.85)PMLK	QDRGEFS(0.17)AS(0.83)PMLK	QDRGEFS(0.791)AS(0.209)PMLK
Q9HB90;Q9NQL2	RRAGC	MSPNETLFLESTNK_Phospho (STY)	0.281107	0.0266216	0.535339	0.52152	0.363409	0.0845254	0.154972	MSPNETLFLES(0.789)T(0.211)NK	MSPNETLFLES(0.5)T(0.5)NK	MSPNETLFLES(0.406)T(0.594)NK	MSPNETLFLES(0.845)T(0.155)NK	MSPNETLFLES(0.5)T(0.5)NK	MSPNETLFLES(0.443)T(0.557)NK	MSPNETLFLES(0.389)T(0.611)NK	MSPNETLFLES(0.75)T(0.25)NK
P26368	U2AF2	AMQAAGQIPATALLPTMTPDGLAVTPTPVPVVGSQMTR_Phospho (STY)	-0.551475	0.026674	0.535339	-0.314612	-0.0413492	-1.04253	-0.80741	AMQAAGQIPATALLPT(0.001)MT(0.002)PDGLAVT(0.92)PT(0.076)PVPVVGS(0.001)QMT(0.001)R		AMQAAGQIPATALLPTMTPDGLAVT(0.847)PT(0.152)PVPVVGSQMTR		AMQAAGQIPAT(0.001)ALLPT(0.189)MT(0.81)PDGLAVTPTPVPVVGSQMTR		AMQAAGQIPAT(0.001)ALLPT(0.01)MT(0.01)PDGLAVT(0.969)PT(0.01)PVPVVGSQMTR
P41236	PPP1R2	IDEPSTPYHSMMGDDEDACSDTEATEAMAPDILAR_Oxidation (M),Phospho (STY)	0.306536	0.0266969	0.535339	0.253998	0.297124	0.609621	0.065401	IDEPS(0.001)T(0.001)PY(0.001)HS(0.001)MMGDDEDACS(0.488)DT(0.488)EAT(0.019)EAMAPDILAR	IDEPSTPYHSMMGDDEDACS(0.492)DT(0.492)EAT(0.015)EAMAPDILAR	IDEPS(0.003)T(0.003)PY(0.003)HS(0.003)MMGDDEDACS(0.482)DT(0.482)EAT(0.023)EAMAPDILAR	IDEPS(0.004)T(0.004)PY(0.003)HS(0.003)MMGDDEDACS(0.483)DT(0.483)EAT(0.019)EAMAPDILAR	IDEPS(0.002)T(0.002)PY(0.002)HS(0.002)MMGDDEDACS(0.493)DT(0.493)EAT(0.007)EAMAPDILAR	IDEPS(0.005)T(0.005)PY(0.004)HS(0.005)MMGDDEDACS(0.479)DT(0.479)EAT(0.024)EAMAPDILAR	IDEPSTPYHSMMGDDEDACS(0.862)DT(0.133)EAT(0.005)EAMAPDILAR	IDEPS(0.001)T(0.001)PY(0.001)HS(0.001)MMGDDEDACS(0.472)DT(0.472)EAT(0.053)EAMAPDILAR
Q6P6C2	ALKBH5	SYESSEDCSEAAGSPARK_Phospho (STY)	-0.509471	0.0267021	0.535339	-0.339011	-0.643964	-0.0396996	-1.01521	SYESSEDCSEAAGS(1)PARK	SYESSEDCSEAAGS(1)PARK	SYESSEDCS(0.003)EAAGS(0.997)PARK	SYES(0.001)S(0.001)EDCS(0.018)EAAGS(0.98)PARK	SYESSEDCSEAAGS(1)PARK	SYESSEDCSEAAGS(1)PARK		SYESSEDCSEAAGS(1)PARK
Q15032	R3HDM1	ASSFSGISVLTR_Phospho (STY)	0.314528	0.026727	0.535339	0.430183	0.0992009	0.587293	0.141433	AS(0.001)S(0.999)FSGISVLTR	AS(0.311)S(0.668)FS(0.021)GISVLTR	AS(0.002)S(0.998)FS(0.001)GISVLTR	AS(0.002)S(0.998)FSGISVLTR	AS(0.023)S(0.975)FS(0.002)GISVLTR		AS(0.141)S(0.84)FS(0.019)GISVLTR
P53602	MVD	RNSRDGDPLPSSLSCK_Phospho (STY)	0.384403	0.0267385	0.535339	0.347976	0.217311	0.820541	0.151783	RNS(1)RDGDPLPSSLSCK	RNS(1)RDGDPLPSSLSCK	RNS(1)RDGDPLPSSLSCK				RNS(1)RDGDPLPSSLSCK	RNS(1)RDGDPLPSSLSCK
Q15435	PPP1R7	RVESEESGDEEGKK_2 Phospho (STY)	0.229604	0.0267545	0.535339	0.179097	0.272274	0.40125	0.0657945	RVES(1)EES(1)GDEEGKK	RVES(1)EES(1)GDEEGKK	RVES(1)EES(1)GDEEGKK	RVES(1)EES(1)GDEEGKK		RVES(1)EES(1)GDEEGKK		RVES(1)EES(1)GDEEGKK
Q9HD67	MYO10	RRTSFLEGTLR_Phospho (STY)	0.165696	0.0267647	0.535339	0.111613	0.178977	0.194134	0.178061	RRT(0.526)S(0.474)FLEGTLR				RRT(0.147)S(0.853)FLEGTLR		RRT(0.26)S(0.74)FLEGTLR
Q92615	LARP4B	KNSFGYR_Phospho (STY)	0.308726	0.0268903	0.535339	0.176048	0.395856	0.586941	0.07606		KNS(1)FGYR	KNS(0.999)FGY(0.001)R		KNS(1)FGYR	KNS(1)FGYR	KNS(1)FGYR	KNS(1)FGYR
Q8IWB9	TEX2	RLSEVIYEPFQLLSK_Phospho (STY)	0.161289	0.0268942	0.535339	0.159355	0.148952	0.149293	0.187555	RLS(0.998)EVIY(0.002)EPFQLLSK	RLS(0.984)EVIY(0.016)EPFQLLSK	RLS(1)EVIYEPFQLLSK		RLS(1)EVIYEPFQLLSK	RLS(0.999)EVIYEPFQLLSK	RLS(0.977)EVIY(0.023)EPFQLLSK
Q92613	JADE3	STPEDHRNSSTETDQQPHSPDSSSSVHSIR_2 Phospho (STY)	0.167483	0.0269157	0.535339	0.108358	0.162415	0.202138	0.19702	S(0.001)T(0.001)PEDHRNS(0.23)S(0.246)T(0.263)ET(0.298)DQQPHS(0.915)PDS(0.012)S(0.011)S(0.012)S(0.012)VHS(0.001)IR	S(0.072)T(0.072)PEDHRNS(0.435)S(0.413)T(0.415)ET(0.428)DQQPHS(0.162)PDS(0.001)S(0.001)SSVHSIR				S(0.006)T(0.007)PEDHRNS(0.924)S(0.042)T(0.019)ET(0.001)DQQPHS(0.803)PDS(0.178)S(0.016)S(0.002)S(0.001)VHSIR		S(0.008)T(0.009)PEDHRNS(0.208)S(0.303)T(0.344)ET(0.128)DQQPHS(0.938)PDS(0.037)S(0.01)S(0.011)S(0.003)VHSIR
Q8NI27	THOC2	TPVSGSLKSPVPR_Phospho (STY)	-0.175635	0.0269288	0.535339	-0.260535	-0.127511	-0.186431	-0.128062	TPVSGS(0.009)LKS(0.991)PVPR		TPVSGSLKS(1)PVPR	T(0.007)PVS(0.044)GS(0.038)LKS(0.91)PVPR	TPVS(0.257)GS(0.202)LKS(0.541)PVPR		TPVSGS(0.073)LKS(0.926)PVPR	T(0.001)PVS(0.003)GS(0.008)LKS(0.988)PVPR
Q15742	NAB2	STPESDVGAGGEEEAGSPPFSPPAGGGVPEGTGAGGLAAGGTGGGPDR_Phospho (STY)	0.175715	0.026971	0.535339	0.150315	0.145765	0.13648	0.2703	S(0.002)T(0.002)PES(0.002)DVGAGGEEEAGS(0.497)PPFS(0.497)PPAGGGVPEGTGAGGLAAGGTGGGPDR	S(0.044)T(0.044)PES(0.044)DVGAGGEEEAGS(0.563)PPFS(0.304)PPAGGGVPEGT(0.003)GAGGLAAGGTGGGPDR	S(0.145)T(0.145)PES(0.145)DVGAGGEEEAGS(0.469)PPFS(0.096)PPAGGGVPEGT(0.001)GAGGLAAGGTGGGPDR	S(0.019)T(0.019)PES(0.018)DVGAGGEEEAGS(0.892)PPFS(0.051)PPAGGGVPEGT(0.001)GAGGLAAGGTGGGPDR	S(0.051)T(0.051)PES(0.051)DVGAGGEEEAGS(0.054)PPFS(0.741)PPAGGGVPEGT(0.051)GAGGLAAGGTGGGPDR	S(0.132)T(0.132)PES(0.125)DVGAGGEEEAGS(0.515)PPFS(0.096)PPAGGGVPEGTGAGGLAAGGTGGGPDR	S(0.059)T(0.059)PES(0.056)DVGAGGEEEAGS(0.059)PPFS(0.762)PPAGGGVPEGT(0.005)GAGGLAAGGTGGGPDR	S(0.127)T(0.127)PES(0.127)DVGAGGEEEAGS(0.61)PPFS(0.01)PPAGGGVPEGTGAGGLAAGGTGGGPDR
P40425	PBX2	HSMGPGGYGDNLGGGQMYSPR_Phospho (STY)	-0.202553	0.0269748	0.535339	-0.211303	-0.0918005	-0.346681	-0.160428	HSMGPGGYGDNLGGGQMY(0.012)S(0.988)PR		HSMGPGGYGDNLGGGQMY(0.001)S(0.999)PR	HSMGPGGYGDNLGGGQMY(0.003)S(0.997)PR	HSMGPGGY(0.001)GDNLGGGQMY(0.017)S(0.982)PR	HSMGPGGYGDNLGGGQMYS(1)PR	HSMGPGGYGDNLGGGQMY(0.005)S(0.995)PR	HSMGPGGYGDNLGGGQMY(0.007)S(0.993)PR
O60303	KATNIP	KDSLSQLEEYLR_Phospho (STY)	0.241636	0.0269938	0.535339	0.165884	0.179556	0.476287	0.144817	KDS(0.791)LS(0.209)QLEEYLR	KDS(0.994)LS(0.006)QLEEYLR	KDS(0.7)LS(0.3)QLEEYLR	KDS(0.921)LS(0.079)QLEEYLR		KDS(0.5)LS(0.5)QLEEYLR	KDS(1)LSQLEEYLR	KDS(0.929)LS(0.071)QLEEYLR
P22626	HNRNPA2B1	GFGFVTFSSMAEVDAAMAARPHSIDGR_Phospho (STY)	-0.210827	0.027058	0.535339	-0.320349	-0.290974	-0.172368	-0.0596155	GFGFVTFSSMAEVDAAMAARPHS(1)IDGR		GFGFVTFSSMAEVDAAMAARPHS(1)IDGR		GFGFVTFSSMAEVDAAMAARPHS(1)IDGR		GFGFVTFSSMAEVDAAMAARPHS(1)IDGR
Q9H0E3	SAP130	VVPQQITHTSPR_Phospho (STY)	-0.1699	0.0270803	0.535339	-0.150915	-0.23311	-0.113757	-0.181817	VVPQQIT(0.001)HT(0.499)S(0.499)PR	VVPQQIT(0.005)HT(0.618)S(0.377)PR	VVPQQIT(0.175)HT(0.218)S(0.607)PR	VVPQQIT(0.048)HT(0.476)S(0.476)PR	VVPQQIT(0.102)HT(0.329)S(0.569)PR	VVPQQIT(0.04)HT(0.583)S(0.376)PR	VVPQQITHT(0.415)S(0.585)PR	VVPQQIT(0.529)HT(0.236)S(0.236)PR
Q8N6H7	ARFGAP2	SSVSHSVLSEMQVIEQETPVSAK_Phospho (STY)	0.248158	0.027135	0.535339	0.16795	0.284688	0.460924	0.0790703	S(0.237)S(0.237)VS(0.237)HS(0.285)VLS(0.005)EMQVIEQETPVSAK	S(0.248)S(0.248)VS(0.248)HS(0.248)VLS(0.006)EMQVIEQETPVSAK	S(0.308)S(0.308)VS(0.308)HS(0.075)VLSEMQVIEQETPVSAK	S(0.313)S(0.313)VS(0.313)HS(0.06)VLSEMQVIEQETPVSAK	S(0.25)S(0.25)VS(0.25)HS(0.25)VLSEMQVIEQETPVSAK	S(0.239)S(0.239)VS(0.239)HS(0.239)VLS(0.044)EMQVIEQETPVSAK	S(0.309)S(0.309)VS(0.309)HS(0.073)VLSEMQVIEQETPVSAK	S(0.308)S(0.308)VS(0.308)HS(0.073)VLS(0.004)EMQVIEQETPVSAK
Q9Y4B5	MTCL1	GRSPSPIGVGSEMCR_2 Phospho (STY)	0.276679	0.0271497	0.535339	0.148754	0.340029	0.524639	0.0932924	GRS(1)PS(1)PIGVGSEMCR	GRS(1)PS(1)PIGVGSEMCR	GRS(1)PS(1)PIGVGSEMCR	GRS(1)PS(0.993)PIGVGS(0.007)EMCR		GRS(1)PS(1)PIGVGSEMCR		GRS(1)PS(1)PIGVGSEMCR
P35680	HNF1B	LETLPLSPGSGAEPDTKPVFHTLTNGHAK_Phospho (STY),Deamidation (NQ)	-0.326208	0.027175	0.535339	-0.569596	0.0143916	-0.414309	-0.335318	LET(0.023)LPLS(0.971)PGS(0.006)GAEPDTKPVFHTLTNGHAK		LET(0.03)LPLS(0.929)PGS(0.039)GAEPDT(0.002)KPVFHTLTNGHAK	LET(0.024)LPLS(0.374)PGS(0.374)GAEPDT(0.224)KPVFHT(0.003)LTNGHAK	LET(0.017)LPLS(0.958)PGS(0.024)GAEPDT(0.001)KPVFHTLTNGHAK	LET(0.092)LPLS(0.827)PGS(0.075)GAEPDT(0.005)KPVFHTLTNGHAK
Q6P4R8	NFRKB	SSSGVLLVSSPTMPHLGTMLSPASSQTAPSSQAAAR_Phospho (STY)	-0.341277	0.0272371	0.535339	-0.729201	-0.26573	-0.209445	-0.160734	SSSGVLLVS(0.189)S(0.189)PT(0.189)MPHLGT(0.189)MLS(0.189)PAS(0.044)S(0.011)QT(0.001)APSSQAAAR		SSSGVLLVS(0.134)S(0.134)PT(0.134)MPHLGT(0.134)MLS(0.134)PAS(0.145)S(0.145)QT(0.038)APSSQAAAR		SSSGVLLVS(0.178)S(0.178)PT(0.178)MPHLGT(0.178)MLS(0.178)PAS(0.053)S(0.053)QT(0.002)APSSQAAAR		S(0.002)S(0.002)S(0.003)GVLLVS(0.32)S(0.32)PT(0.104)MPHLGT(0.104)MLS(0.104)PAS(0.034)S(0.008)QT(0.001)APSSQAAAR
Q9C0C2	TNKS1BP1	SQEADVQDWEFRK_Phospho (STY)	0.266997	0.0273165	0.535339	0.327723	0.430555	-0.000968376	0.310681	S(1)QEADVQDWEFRK	S(1)QEADVQDWEFRK	S(1)QEADVQDWEFRK	S(1)QEADVQDWEFRK	S(1)QEADVQDWEFRK	S(1)QEADVQDWEFRK	S(1)QEADVQDWEFRK	S(1)QEADVQDWEFRK
O15541	RNF113A	YGVYEDENYEVGSDDEEIPFK_Phospho (STY)	-0.443862	0.0273247	0.535339	-0.174145	-0.845679	-0.648335	-0.107291	YGVYEDENYEVGS(1)DDEEIPFK	YGVYEDENYEVGS(1)DDEEIPFK	YGVYEDENYEVGS(1)DDEEIPFK	YGVYEDENY(0.002)EVGS(0.998)DDEEIPFK	YGVYEDENYEVGS(1)DDEEIPFK	YGVYEDENYEVGS(1)DDEEIPFK	YGVYEDENYEVGS(1)DDEEIPFK	YGVYEDENYEVGS(1)DDEEIPFK
O94913	PCF11	EERIDTPPACTEESIATPSEIK_Phospho (STY)	-0.167619	0.0273722	0.535339	-0.227632	-0.177688	-0.124334	-0.140822	EERIDT(1)PPACTEESIATPSEIK		EERIDT(1)PPACTEESIATPSEIK		EERIDT(0.99)PPACT(0.009)EES(0.001)IATPSEIK		EERIDT(1)PPACTEESIATPSEIK
P48634	PRRC2A	GRTASETRSEGSEYEEIPK_2 Phospho (STY)	0.198346	0.0274054	0.535339	0.312197	0.0617448	0.209861	0.20958		GRT(0.104)AS(0.823)ET(0.257)RS(0.718)EGS(0.097)EY(0.001)EEIPK		GRT(0.277)AS(0.718)ET(0.585)RS(0.387)EGS(0.032)EY(0.001)EEIPK		GRT(0.457)AS(0.525)ET(0.443)RS(0.38)EGS(0.076)EY(0.119)EEIPK
Q12929	EPS8	NYARDSVSSVSDISQYR_2 Phospho (STY)	0.266122	0.0274397	0.535339	0.0904238	0.528537	0.224784	0.220744	NYARDS(0.953)VS(0.571)S(0.475)VSDISQYR	NY(0.016)ARDS(0.953)VS(0.534)S(0.476)VS(0.02)DIS(0.001)QYR	NYARDS(0.997)VS(0.829)S(0.17)VS(0.003)DISQYR	NYARDS(1)VS(0.265)S(0.726)VS(0.01)DISQYR		NY(0.017)ARDS(0.927)VS(0.642)S(0.391)VS(0.022)DIS(0.001)QYR		NYARDS(1)VS(0.137)S(0.863)VSDISQYR
Q9UPN3	MACF1	SSSSASQSNHSCTSMPSSPATPASGTK_Phospho (STY)	0.192981	0.027464	0.535339	0.218378	0.08483	0.310015	0.158702	S(0.221)S(0.221)S(0.221)S(0.266)AS(0.011)QS(0.011)NHS(0.011)CT(0.016)S(0.019)MPSSPATPASGTK	S(0.213)S(0.213)S(0.213)S(0.26)AS(0.024)QS(0.024)NHS(0.024)CT(0.024)S(0.004)MPSSPATPASGTK	S(0.142)S(0.142)S(0.433)S(0.158)AS(0.023)QS(0.023)NHS(0.023)CT(0.028)S(0.027)MPSSPATPASGTK	S(0.156)S(0.156)S(0.451)S(0.182)AS(0.011)QS(0.011)NHS(0.011)CT(0.01)S(0.012)MPSSPATPASGTK	S(0.154)S(0.154)S(0.136)S(0.136)AS(0.136)QS(0.136)NHS(0.136)CT(0.008)S(0.002)MPSSPATPASGTK	S(0.15)S(0.15)S(0.15)S(0.164)AS(0.056)QS(0.056)NHS(0.066)CT(0.095)S(0.113)MPSSPATPASGTK	S(0.118)S(0.118)S(0.109)S(0.109)AS(0.109)QS(0.109)NHS(0.109)CT(0.109)S(0.109)MPSSPATPASGTK	S(0.283)S(0.283)S(0.283)S(0.148)AS(0.001)QSNHSCTSMPSSPATPASGTK
Q8WVM7	STAG1	MITSELPVLQDSTNETTAHSDAGSELEETEVK_Acetyl (Protein N-term),Phospho (STY)	-0.208284	0.0275089	0.535339	-0.0616696	-0.261047	-0.334533	-0.175885	MITSELPVLQDSTNETT(0.001)AHS(0.997)DAGS(0.003)ELEETEVK	MITSELPVLQDS(0.01)T(0.01)NET(0.07)T(0.07)AHS(0.59)DAGS(0.241)ELEET(0.008)EVK	MITSELPVLQDSTNET(0.001)T(0.001)AHS(0.992)DAGS(0.005)ELEETEVK	MITSELPVLQDS(0.002)T(0.002)NET(0.014)T(0.014)AHS(0.613)DAGS(0.354)ELEET(0.002)EVK	MITSELPVLQDS(0.001)T(0.001)NET(0.01)T(0.01)AHS(0.922)DAGS(0.057)ELEETEVK			MITSELPVLQDS(0.005)T(0.005)NET(0.005)T(0.005)AHS(0.039)DAGS(0.442)ELEET(0.501)EVK
Q9NWC5	TMEM45A	NAEREQESEEEM_Phospho (STY)	-0.196081	0.0275289	0.535339	-0.275687	-0.15877	-0.0713764	-0.278491		NAEREQES(1)EEEM		NAEREQES(1)EEEM		NAEREQES(1)EEEM		NAEREQES(1)EEEM
O14974	PPP1R12A	TGSYGALAEITASK_Phospho (STY)	0.234056	0.0276902	0.535339	0.258197	0.380152	0.27396	0.0239149	T(0.001)GS(0.999)YGALAEITASK	T(0.009)GS(0.991)YGALAEITASK	T(0.17)GS(0.83)YGALAEITASK	T(0.121)GS(0.879)YGALAEITASK	T(0.006)GS(0.994)YGALAEITASK	T(0.083)GS(0.916)YGALAEITASK	T(0.006)GS(0.994)YGALAEITASK	T(0.039)GS(0.961)YGALAEITASK
Q15185	PTGES3	FSEMMNNMGGDEDVDLPEVDGADDDSQDSDDEK_2 Phospho (STY),Deamidation (NQ)	0.233989	0.027695	0.535339	0.40456	0.0894501	0.313962	0.127983		FSEMMNNMGGDEDVDLPEVDGADDDS(1)QDS(1)DDEK	FSEMMNNMGGDEDVDLPEVDGADDDS(1)QDS(1)DDEK	FSEMMNNMGGDEDVDLPEVDGADDDS(1)QDS(1)DDEK		FSEMMNNMGGDEDVDLPEVDGADDDS(1)QDS(1)DDEK	FSEMMNNMGGDEDVDLPEVDGADDDS(1)QDS(1)DDEK	FSEMMNNMGGDEDVDLPEVDGADDDS(1)QDS(1)DDEK
Q9UQ35	SRRM2	SLSGSSPCPK_3 Phospho (STY)	-0.17826	0.0276989	0.535339	-0.155617	-0.278967	-0.165958	-0.112498	S(1)LS(1)GS(0.099)S(0.901)PCPK		S(1)LS(1)GS(0.102)S(0.899)PCPK	S(1)LS(1)GS(0.059)S(0.941)PCPK	S(1)LS(1)GS(0.058)S(0.942)PCPK	S(1)LS(1)GS(0.081)S(0.919)PCPK	S(1)LS(1)GS(0.102)S(0.899)PCPK	S(1)LS(1)GS(0.079)S(0.921)PCPK
P10636	MAPT	SRTPSLPTPPTR_Phospho (STY)	0.23495	0.0278307	0.535339	0.365167	0.155158	0.358736	0.0607397	S(0.455)RT(0.455)PS(0.09)LPTPPTR		S(0.587)RT(0.375)PS(0.038)LPTPPTR		S(0.594)RT(0.387)PS(0.019)LPTPPTR		S(0.446)RT(0.446)PS(0.107)LPT(0.001)PPTR
Q96KQ7	EHMT2	VHGSLGDTPRSEETLPK_Phospho (STY)	-0.194788	0.0279607	0.535339	-0.182561	-0.07365	-0.316068	-0.206871	VHGS(0.005)LGDT(0.903)PRS(0.069)EET(0.023)LPK		VHGS(0.006)LGDT(0.338)PRS(0.338)EET(0.317)LPK		VHGS(0.069)LGDT(0.666)PRS(0.228)EET(0.038)LPK
P48634	PRRC2A	RKQSSSEISLAVER_Phospho (STY)	0.352038	0.027994	0.535339	0.26193	0.490091	0.643559	0.0125699	RKQS(0.782)S(0.213)S(0.005)EISLAVER	RKQS(0.79)S(0.202)S(0.008)EISLAVER	RKQS(0.345)S(0.493)S(0.162)EISLAVER	RKQS(0.282)S(0.359)S(0.359)EISLAVER	RKQS(0.622)S(0.259)S(0.119)EISLAVER		RKQS(0.727)S(0.163)S(0.11)EISLAVER
O94929	ABLIM3	ASSPGYIDSPTYSR_Phospho (STY)	-0.232817	0.0280507	0.535339	-0.0779445	-0.361609	-0.360632	-0.131082	AS(0.193)S(0.807)PGYIDSPTYSR	AS(0.45)S(0.55)PGYIDSPTYSR	AS(0.593)S(0.407)PGYIDSPTYSR	AS(0.498)S(0.498)PGY(0.004)IDSPTYSR	AS(0.486)S(0.511)PGY(0.002)IDSPTYSR	AS(0.332)S(0.665)PGY(0.003)IDSPTYSR	AS(0.581)S(0.419)PGYIDSPTYSR	AS(0.306)S(0.691)PGY(0.003)IDSPTYSR
Q13085	ACACA	IFDEVMGCFSDSPPQSPTFPEAGHTSLYDEDK_2 Phospho (STY)	0.297246	0.028074	0.535339	0.203077	0.175991	0.627639	0.182276	IFDEVMGCFS(0.453)DS(0.549)PPQS(0.965)PT(0.033)FPEAGHTSLYDEDK	IFDEVMGCFS(0.463)DS(0.549)PPQS(0.858)PT(0.13)FPEAGHTSLYDEDK	IFDEVMGCFS(0.151)DS(0.849)PPQS(0.878)PT(0.122)FPEAGHTSLYDEDK	IFDEVMGCFS(0.167)DS(0.843)PPQS(0.957)PT(0.033)FPEAGHTSLYDEDK	IFDEVMGCFS(0.486)DS(0.584)PPQS(0.892)PT(0.038)FPEAGHTSLYDEDK	IFDEVMGCFS(0.043)DS(0.958)PPQS(0.874)PT(0.125)FPEAGHTSLYDEDK	IFDEVMGCFS(0.466)DS(0.566)PPQS(0.797)PT(0.171)FPEAGHTSLYDEDK	IFDEVMGCFS(0.143)DS(0.857)PPQS(0.834)PT(0.166)FPEAGHTSLYDEDK
Q9H9C1	VIPAS39	SRNSFSSYAQLPK_Phospho (STY)	0.212646	0.0281406	0.535339	0.158474	0.125424	0.397863	0.168821	S(0.581)RNS(0.24)FS(0.085)S(0.085)Y(0.009)AQLPK	S(0.511)RNS(0.484)FS(0.005)SYAQLPK			S(0.59)RNS(0.392)FS(0.018)SYAQLPK		S(0.239)RNS(0.72)FS(0.038)S(0.002)YAQLPK
Q9UQ35	SRRM2	SSPELTR_Phospho (STY)	-0.220313	0.0281422	0.535339	-0.0763807	-0.291946	-0.370401	-0.142524		S(0.152)S(0.848)PELTR	S(0.293)S(0.707)PELTR	S(0.169)S(0.831)PELTR	S(0.198)S(0.802)PELTR	S(0.5)S(0.5)PELTR	S(0.152)S(0.848)PELTR	S(0.181)S(0.819)PELTR
Q7Z7F0	KHDC4	GFGLVAYAADSSDEEEEHGGHK_Phospho (STY)	0.183425	0.0282662	0.535339	0.163677	0.0762364	0.233769	0.260016	GFGLVAYAADS(0.193)S(0.806)DEEEEHGGHK	GFGLVAY(0.006)AADS(0.497)S(0.497)DEEEEHGGHK	GFGLVAYAADS(0.165)S(0.835)DEEEEHGGHK	GFGLVAYAADS(0.156)S(0.844)DEEEEHGGHK	GFGLVAYAADS(0.03)S(0.97)DEEEEHGGHK	GFGLVAYAADS(0.035)S(0.965)DEEEEHGGHK	GFGLVAYAADS(0.205)S(0.795)DEEEEHGGHK	GFGLVAYAADS(0.015)S(0.985)DEEEEHGGHK
Q9HBR0	SLC38A10	GGDHVPVSHEQPR_Phospho (STY)	-0.332956	0.0283414	0.535339	-0.63468	-0.175743	-0.0697365	-0.451666	GGDHVPVS(1)HEQPR		GGDHVPVS(1)HEQPR		GGDHVPVS(1)HEQPR		GGDHVPVS(1)HEQPR
Q9UKJ3	GPATCH8	SWGHESPEER_Phospho (STY)	-0.199084	0.02848	0.535339	-0.296839	-0.0698946	-0.277148	-0.152455	S(0.001)WGHES(0.999)PEER	SWGHES(1)PEER	S(0.001)WGHES(0.999)PEER	SWGHES(1)PEER	SWGHES(1)PEER	SWGHES(1)PEER	S(0.006)WGHES(0.994)PEER	SWGHES(1)PEER
Q03164	KMT2A	IMSPMR_Phospho (STY)	-0.206666	0.0285306	0.535339	-0.376145	-0.121147	-0.131572	-0.197802	IMS(1)PMR		IMS(1)PMR		IMS(1)PMR		IMS(1)PMR
Q13459	MYO9B	ATGAALTPTEER_Phospho (STY)	0.262255	0.0285512	0.535339	0.344167	0.419892	0.287624	-0.0026626	ATGAALT(0.999)PT(0.001)EER		ATGAALT(1)PTEER				ATGAALT(1)PTEER
O75683	SURF6	ELSPAALEK_Phospho (STY)	-0.167932	0.028703	0.535339	-0.227058	-0.196317	-0.132346	-0.116005	ELS(1)PAALEK	ELS(1)PAALEK	ELS(1)PAALEK	ELS(1)PAALEK	ELS(1)PAALEK	ELS(1)PAALEK	ELS(1)PAALEK	ELS(1)PAALEK
Q9UN36	NDRG2	SRTASLTSAASVDGNR_2 Phospho (STY)	0.188673	0.0287138	0.535339	0.233154	0.0599352	0.272179	0.189423	S(0.007)RT(0.993)AS(0.983)LT(0.013)S(0.003)AASVDGNR	S(0.15)RT(0.773)AS(0.614)LT(0.405)S(0.057)AAS(0.001)VDGNR	S(0.533)RT(0.533)AS(0.869)LT(0.064)S(0.001)AASVDGNR	S(0.102)RT(0.899)AS(0.977)LT(0.02)S(0.003)AASVDGNR				S(0.188)RT(0.831)AS(0.909)LT(0.07)S(0.002)AASVDGNR
O60885	BRD4	EAPSPLMIHSPQMSQFQSLTHQSPPQQNVQPK_2 Phospho (STY)	-0.169062	0.0287615	0.535339	-0.0968032	-0.155583	-0.203245	-0.220617	EAPSPLMIHS(1)PQMSQFQSLT(0.001)HQS(0.999)PPQQNVQPK	EAPS(0.983)PLMIHS(0.016)PQMS(0.003)QFQS(0.179)LT(0.13)HQS(0.689)PPQQNVQPK	EAPS(0.049)PLMIHS(0.858)PQMS(0.095)QFQS(0.19)LT(0.168)HQS(0.64)PPQQNVQPK	EAPSPLMIHS(1)PQMSQFQS(0.002)LT(0.05)HQS(0.949)PPQQNVQPK	EAPS(0.02)PLMIHS(0.945)PQMS(0.048)QFQS(0.371)LT(0.333)HQS(0.283)PPQQNVQPK	EAPS(0.002)PLMIHS(0.998)PQMSQFQSLTHQS(1)PPQQNVQPK	EAPSPLMIHS(0.997)PQMS(0.008)QFQS(0.094)LT(0.329)HQS(0.571)PPQQNVQPK	EAPS(0.121)PLMIHS(0.876)PQMS(0.002)QFQS(0.003)LT(0.017)HQS(0.981)PPQQNVQPK
Q9H5J8	TAF1D	TQCIPYSPK_Phospho (STY)	-0.185463	0.0288033	0.535339	-0.187215	-0.157421	-0.0943696	-0.302848	TQCIPY(0.005)S(0.995)PK		TQCIPY(0.004)S(0.995)PK		TQCIPYS(1)PK		TQCIPYS(1)PK
O60841	EIF5B	EETPPPVEPEEEEDTEDAGLDDWEAMASDEETEK_2 Phospho (STY)	0.177182	0.0288254	0.535339	0.0795963	0.20077	0.253333	0.175027	EET(0.002)PPPVEPEEEEDT(0.998)EDAGLDDWEAMAS(0.999)DEET(0.001)EK	EETPPPVEPEEEEDT(1)EDAGLDDWEAMAS(0.997)DEET(0.003)EK	EET(0.006)PPPVEPEEEEDT(0.994)EDAGLDDWEAMAS(0.985)DEET(0.015)EK	EET(0.008)PPPVEPEEEEDT(0.992)EDAGLDDWEAMAS(0.985)DEET(0.015)EK	EET(0.023)PPPVEPEEEEDT(0.977)EDAGLDDWEAMAS(0.948)DEET(0.052)EK	EET(0.01)PPPVEPEEEEDT(0.99)EDAGLDDWEAMAS(0.973)DEET(0.027)EK	EET(0.05)PPPVEPEEEEDT(0.95)EDAGLDDWEAMAS(0.983)DEET(0.017)EK	EET(0.004)PPPVEPEEEEDT(0.996)EDAGLDDWEAMAS(0.988)DEET(0.012)EK
Q9NPI1	BRD7	AMGISIPSPVMENNFVDLTEDTEEPK_Phospho (STY)	-0.212412	0.0288282	0.535339	-0.114595	-0.394601	-0.14155	-0.198903	AMGIS(0.009)IPS(0.991)PVMENNFVDLTEDTEEPK	AMGIS(0.015)IPS(0.985)PVMENNFVDLTEDTEEPK	AMGIS(0.009)IPS(0.991)PVMENNFVDLTEDTEEPK	AMGIS(0.004)IPS(0.994)PVMENNFVDLT(0.002)EDTEEPK	AMGISIPS(1)PVMENNFVDLTEDTEEPK	AMGIS(0.007)IPS(0.992)PVMENNFVDLT(0.001)EDTEEPK	AMGIS(0.037)IPS(0.96)PVMENNFVDLT(0.002)EDT(0.001)EEPK
O96013	PAK4	LAAGRPFNTYPR_Phospho (STY)	0.289036	0.0288801	0.535339	0.220346	0.105739	0.599279	0.230778	LAAGRPFNT(1)YPR	LAAGRPFNT(0.99)Y(0.01)PR	LAAGRPFNT(1)YPR		LAAGRPFNT(1)YPR		LAAGRPFNT(1)YPR
Q9UQ88	CDK11A	DHCMEITIRNSPYR_Phospho (STY)	-0.236331	0.0288887	0.535339	-0.0420256	-0.299009	-0.409053	-0.195237	DHCMEIT(0.5)IRNS(0.5)PYR		DHCMEIT(0.247)IRNS(0.753)PYR	DHCMEIT(0.592)IRNS(0.408)PYR	DHCMEIT(0.499)IRNS(0.499)PY(0.001)R	DHCMEIT(0.5)IRNS(0.5)PYR	DHCMEIT(0.491)IRNS(0.491)PY(0.018)R	DHCMEIT(0.581)IRNS(0.418)PY(0.001)R
Q6UN15	FIP1L1	ERDHSPTPSVFNSDEERYR_2 Phospho (STY),Deamidation (NQ)	-0.166523	0.0289048	0.535339	-0.130341	-0.138483	-0.158231	-0.239036	ERDHS(0.945)PT(0.047)PS(0.009)VFNS(0.998)DEERYR	ERDHS(0.996)PT(0.004)PSVFNS(1)DEERYR	ERDHS(0.993)PT(0.007)PSVFNS(1)DEERYR	ERDHS(0.996)PT(0.003)PS(0.001)VFNS(1)DEERYR	ERDHS(0.985)PT(0.015)PSVFNS(1)DEERYR	ERDHS(0.929)PT(0.071)PS(0.003)VFNS(0.997)DEERYR		ERDHS(0.992)PT(0.008)PSVFNS(1)DEERYR
Q96K21	ZFYVE19	WSPPQNYK_Phospho (STY)	0.226406	0.028971	0.535339	0.147057	0.442438	0.171178	0.14495	WS(1)PPQNYK	WS(1)PPQNYK	WS(1)PPQNYK		WS(1)PPQNYK		WS(1)PPQNYK
Q52LW3	ARHGAP29	SFENVSVESVDSSSEK_2 Phospho (STY)	0.251685	0.0291034	0.535339	0.3118	0.469698	0.140342	0.084898		SFENVS(1)VES(0.999)VDS(0.001)SSEK	SFENVS(1)VES(0.997)VDS(0.001)S(0.001)SEK	SFENVS(1)VES(0.998)VDS(0.002)SSEK		SFENVS(1)VES(0.997)VDS(0.001)S(0.001)SEK	S(0.013)FENVS(0.981)VES(0.891)VDS(0.061)S(0.025)S(0.028)EK	SFENVS(1)VES(0.997)VDS(0.003)SSEK
Q14160	SCRIB	RVSLVGADDLR_Phospho (STY)	0.239327	0.0291211	0.535339	0.21983	0.465011	0.18407	0.0883955	RVS(1)LVGADDLR		RVS(1)LVGADDLR		RVS(1)LVGADDLR		RVS(1)LVGADDLR	RVS(1)LVGADDLR
Q9Y2X7	GIT1	SQSDLDDQHDYDSVASDEDTDQEPLR_2 Phospho (STY)	0.275119	0.0291253	0.535339	0.366105	0.132464	0.513648	0.0882586	S(0.002)QS(0.009)DLDDQHDY(0.377)DS(0.613)VAS(0.993)DEDT(0.006)DQEPLR	S(0.252)QS(0.319)DLDDQHDY(0.013)DS(0.419)VAS(0.993)DEDT(0.004)DQEPLR	SQSDLDDQHDYDS(1)VAS(1)DEDTDQEPLR	SQSDLDDQHDYDS(1)VAS(1)DEDTDQEPLR	SQSDLDDQHDY(0.001)DS(0.999)VAS(0.998)DEDT(0.002)DQEPLR	S(0.05)QS(0.472)DLDDQHDY(0.022)DS(0.47)VAS(0.986)DEDTDQEPLR	SQSDLDDQHDYDS(1)VAS(0.998)DEDT(0.002)DQEPLR	SQSDLDDQHDYDS(1)VAS(1)DEDTDQEPLR
Q9GZP8	IMUP	MEFDLGAALEPTSQKPGVGAGHGGDPKLSPHK_Acetyl (Protein N-term),Oxidation (M),Phospho (STY)	0.202018	0.0291455	0.535339	0.0515278	0.220687	0.209595	0.326263	MEFDLGAALEPTSQKPGVGAGHGGDPKLS(1)PHK		MEFDLGAALEPTSQKPGVGAGHGGDPKLS(1)PHK		MEFDLGAALEPTSQKPGVGAGHGGDPKLS(1)PHK	MEFDLGAALEPT(0.003)S(0.004)QKPGVGAGHGGDPKLS(0.993)PHK		MEFDLGAALEPTSQKPGVGAGHGGDPKLS(1)PHK
Q14244	MAP7	AAPAQVRPPSPGNIRPVK_Phospho (STY)	0.282537	0.0293755	0.535339	0.202499	0.172517	0.594943	0.160189	AAPAQVRPPS(1)PGNIRPVK		AAPAQVRPPS(1)PGNIRPVK		AAPAQVRPPS(1)PGNIRPVK		AAPAQVRPPS(1)PGNIRPVK
Q01658	DR1	ASSSGNDDDLTIPR_Acetyl (Protein N-term),Phospho (STY)	0.236655	0.0294036	0.535339	0.397142	0.0345982	0.318401	0.196477		AS(0.487)S(0.487)S(0.027)GNDDDLTIPR	AS(0.569)S(0.428)S(0.003)GNDDDLTIPR	AS(0.498)S(0.498)S(0.005)GNDDDLTIPR	AS(0.41)S(0.527)S(0.063)GNDDDLTIPR	AS(0.485)S(0.485)S(0.029)GNDDDLTIPR	AS(0.53)S(0.423)S(0.047)GNDDDLTIPR	AS(0.581)S(0.416)S(0.003)GNDDDLTIPR
O60244	MED14	MPGMSPANPSLHSPVPDASHSPR_Phospho (STY)	-0.201578	0.0294467	0.535339	-0.102905	-0.303967	-0.103794	-0.295647	MPGMSPANPS(0.001)LHS(0.001)PVPDAS(0.555)HS(0.443)PR		MPGMSPANPSLHSPVPDAS(0.559)HS(0.44)PR		MPGMSPANPSLHS(0.001)PVPDAS(0.641)HS(0.358)PR		MPGMSPANPSLHSPVPDAS(0.117)HS(0.883)PR
O14617	AP3D1	KVPVPEGLDLDAWINEPLSDSESEDERPR_3 Phospho (STY)	0.176591	0.0294944	0.535339	0.0799421	0.166602	0.254616	0.205205	KVPVPEGLDLDAWINEPLS(1)DS(1)ES(1)EDERPR	KVPVPEGLDLDAWINEPLS(1)DS(1)ES(1)EDERPR	KVPVPEGLDLDAWINEPLS(1)DS(1)ES(1)EDERPR	KVPVPEGLDLDAWINEPLS(1)DS(1)ES(1)EDERPR		KVPVPEGLDLDAWINEPLS(1)DS(1)ES(1)EDERPR		KVPVPEGLDLDAWINEPLS(1)DS(1)ES(1)EDERPR
Q13370	PDE3B	SSSVSLTHHVGLR_Phospho (STY)	0.194234	0.0295074	0.535339	0.100055	0.290657	0.110378	0.275847	SS(0.001)S(0.998)VS(0.001)LTHHVGLR	SS(0.014)S(0.97)VS(0.016)LTHHVGLR	SS(0.011)S(0.988)VS(0.001)LTHHVGLR	S(0.084)S(0.084)S(0.816)VS(0.015)LTHHVGLR	SS(0.002)S(0.998)VSLTHHVGLR	S(0.108)S(0.108)S(0.77)VS(0.013)LT(0.001)HHVGLR	SSS(1)VSLTHHVGLR	SS(0.008)S(0.991)VSLTHHVGLR
P07910	HNRNPC	QAVEMKNDKSEEEQSSSSVK_Oxidation (M),Phospho (STY),Deamidation (NQ)	-0.176644	0.0295372	0.535339	-0.1173	-0.217626	-0.260267	-0.111385	QAVEMKNDKS(1)EEEQSSSSVK	QAVEMKNDKS(0.997)EEEQS(0.002)S(0.001)SSVK	QAVEMKNDKS(1)EEEQSSSSVK	QAVEMKNDKS(1)EEEQSSSSVK	QAVEMKNDKS(1)EEEQSSSSVK	QAVEMKNDKS(1)EEEQSSSSVK	QAVEMKNDKS(0.962)EEEQS(0.029)S(0.005)S(0.002)S(0.001)VK	QAVEMKNDKS(1)EEEQSSSSVK
Q9Y2F5	ICE1	VPGEDGTLPPTQGSPLR_Phospho (STY)	-0.191186	0.0296035	0.535339	-0.323476	-0.087393	-0.193624	-0.16025	VPGEDGT(0.002)LPPT(0.249)QGS(0.749)PLR	VPGEDGT(0.002)LPPT(0.611)QGS(0.387)PLR	VPGEDGT(0.001)LPPT(0.128)QGS(0.87)PLR	VPGEDGTLPPT(0.274)QGS(0.726)PLR	VPGEDGTLPPT(0.725)QGS(0.275)PLR	VPGEDGT(0.001)LPPT(0.23)QGS(0.77)PLR	VPGEDGT(0.001)LPPT(0.288)QGS(0.711)PLR	VPGEDGTLPPT(0.182)QGS(0.818)PLR
Q8IY17	PNPLA6	CVSMPGDISGLQGGPR_Phospho (STY)	0.34594	0.0296175	0.535339	0.368695	0.723396	0.187319	0.104349	CVS(1)MPGDISGLQGGPR	CVS(1)MPGDISGLQGGPR	CVS(1)MPGDISGLQGGPR		CVS(1)MPGDISGLQGGPR		CVS(1)MPGDISGLQGGPR
Q86W92	PPFIBP1	RRPSDENTIAPSEVQK_Phospho (STY)	0.259852	0.0296463	0.535339	0.258718	0.381689	0.400391	-0.00139244	RRPS(0.974)DENT(0.026)IAPSEVQK	RRPS(1)DENTIAPSEVQK	RRPS(0.883)DENT(0.117)IAPSEVQK	RRPS(0.725)DENT(0.275)IAPS(0.001)EVQK	RRPS(0.998)DENT(0.002)IAPSEVQK	RRPS(0.999)DENT(0.001)IAPSEVQK	RRPS(0.94)DENT(0.06)IAPSEVQK	RRPS(1)DENTIAPSEVQK
Q9GZT3	SLIRP	GLGWVQFSSEEGLR_Phospho (STY)	-0.22472	0.0296566	0.535339	-0.178316	-0.420031	-0.0758993	-0.224632	GLGWVQFS(0.213)S(0.787)EEGLR	GLGWVQFS(0.184)S(0.816)EEGLR	GLGWVQFS(0.048)S(0.952)EEGLR	GLGWVQFS(0.5)S(0.5)EEGLR	GLGWVQFS(0.5)S(0.5)EEGLR	GLGWVQFS(0.142)S(0.858)EEGLR	GLGWVQFS(0.054)S(0.946)EEGLR	GLGWVQFS(0.5)S(0.5)EEGLR
Q9Y4F5	CEP170B	MIDQVFGVLESPELSR_Phospho (STY)	0.193739	0.0297177	0.535339	0.0708731	0.217881	0.317971	0.16823	MIDQVFGVLES(0.995)PELS(0.005)R	MIDQVFGVLES(0.99)PELS(0.01)R	MIDQVFGVLES(0.996)PELS(0.004)R		MIDQVFGVLES(0.998)PELS(0.002)R		MIDQVFGVLES(0.997)PELS(0.003)R
Q9GZY8	MFF	VLTLSERPLDFLDLERPPTTPQNEEIR_Phospho (STY)	-0.224071	0.0298302	0.535339	-0.324852	-0.209333	-0.336091	-0.026007			VLTLSERPLDFLDLERPPT(0.071)T(0.929)PQNEEIR		VLTLSERPLDFLDLERPPT(0.5)T(0.5)PQNEEIR		VLTLSERPLDFLDLERPPT(0.44)T(0.56)PQNEEIR	VLT(0.004)LS(0.002)ERPLDFLDLERPPT(0.46)T(0.533)PQNEEIR
Q96RY5	CRAMP1	MLPTPIGTNSGTSLLGPSLLDGNSRDSFVSR_Phospho (STY)	0.206575	0.0298791	0.535339	0.0485043	0.208138	0.344231	0.225427	MLPTPIGTNSGTSLLGPS(0.001)LLDGNS(0.58)RDS(0.119)FVS(0.3)R		MLPTPIGTNSGTSLLGPS(0.003)LLDGNS(0.94)RDS(0.052)FVS(0.004)R		MLPTPIGTNSGTS(0.001)LLGPS(0.016)LLDGNS(0.754)RDS(0.107)FVS(0.121)R		MLPTPIGTNSGTSLLGPSLLDGNS(0.931)RDS(0.046)FVS(0.023)R
P62995	TRA2B	SDSGEQNYGER_Acetyl (Protein N-term),Phospho (STY)	-0.178499	0.0299919	0.535339	-0.0833522	-0.260949	-0.221859	-0.147835	S(0.992)DS(0.008)GEQNYGER	S(0.943)DS(0.057)GEQNYGER	S(1)DSGEQNYGER	S(0.944)DS(0.056)GEQNYGER	S(0.995)DS(0.005)GEQNYGER	S(0.998)DS(0.002)GEQNYGER	S(0.999)DS(0.001)GEQNYGER	S(0.948)DS(0.052)GEQNYGER
Q8NC51	SERBP1	QISYNYSDLDQSNVTEETPEGEEHHPVADTENK_Phospho (STY)	0.156394	0.0300347	0.535339	0.130295	0.161621	0.1598	0.173858	QIS(0.999)YNYSDLDQSNVTEETPEGEEHHPVADTENK	QIS(0.238)Y(0.182)NY(0.153)S(0.167)DLDQS(0.256)NVT(0.005)EETPEGEEHHPVADTENK	QIS(0.023)Y(0.016)NY(0.097)S(0.677)DLDQS(0.182)NVT(0.004)EETPEGEEHHPVADTENK	QISYNYS(0.002)DLDQS(0.957)NVT(0.04)EETPEGEEHHPVADTENK	QISYNYS(0.01)DLDQS(0.988)NVT(0.002)EETPEGEEHHPVADTENK	QIS(0.033)Y(0.024)NY(0.126)S(0.139)DLDQS(0.606)NVT(0.07)EET(0.001)PEGEEHHPVADTENK	QISYNYSDLDQS(0.998)NVT(0.002)EETPEGEEHHPVADTENK	QISYNYSDLDQS(0.998)NVT(0.002)EETPEGEEHHPVADTENK
P23588	EIF4B	TGSESSQTGTSTTSSR_Phospho (STY)	0.155919	0.0300529	0.535339	0.14782	0.144631	0.153168	0.178058	TGS(1)ESSQTGTSTTSSR	T(0.001)GS(0.005)ES(0.463)S(0.463)QT(0.059)GT(0.008)S(0.001)TTSSR	T(0.022)GS(0.924)ES(0.039)S(0.007)QT(0.008)GTSTTSSR	T(0.002)GS(0.998)ESSQTGTSTTSSR	T(0.001)GS(0.982)ES(0.017)SQTGTSTTSSR	TGS(1)ESSQTGTSTTSSR	T(0.002)GS(0.998)ESSQTGTSTTSSR	TGS(1)ESSQTGTSTTSSR
Q9P1Y6	PHRF1	ECSPTSSLER_Phospho (STY)	-0.202821	0.0300714	0.535339	-0.290607	-0.126104	-0.31419	-0.0803814	ECS(0.992)PT(0.006)S(0.001)SLER	ECS(0.988)PT(0.01)S(0.001)SLER	ECS(0.981)PT(0.015)S(0.003)SLER	ECS(0.996)PT(0.003)S(0.001)SLER	ECS(0.932)PT(0.058)S(0.008)S(0.002)LER	ECS(0.994)PT(0.005)S(0.001)SLER	ECS(0.966)PT(0.015)S(0.015)S(0.004)LER	ECS(0.949)PT(0.048)S(0.002)S(0.001)LER
Q9H3Q1	CDC42EP4	NGAAGPHSPDPLLDEQAFGDLTDLPVVPK_Phospho (STY)	0.247156	0.0301016	0.535339	-0.00493492	0.365606	0.347993	0.279962	NGAAGPHS(1)PDPLLDEQAFGDLTDLPVVPK	NGAAGPHS(1)PDPLLDEQAFGDLTDLPVVPK	NGAAGPHS(1)PDPLLDEQAFGDLTDLPVVPK	NGAAGPHS(1)PDPLLDEQAFGDLTDLPVVPK	NGAAGPHS(1)PDPLLDEQAFGDLTDLPVVPK		NGAAGPHS(1)PDPLLDEQAFGDLTDLPVVPK	NGAAGPHS(1)PDPLLDEQAFGDLTDLPVVPK
Q9ULH1	ASAP1	QASEDSNDLTPTLPETPVPLPR_Phospho (STY)	0.232131	0.0301153	0.535339	0.205739	0.415689	0.0420373	0.265059	QAS(0.999)EDS(0.001)NDLTPTLPETPVPLPR	QAS(0.999)EDS(0.001)NDLTPTLPETPVPLPR	QAS(0.927)EDS(0.046)NDLT(0.022)PT(0.006)LPETPVPLPR	QAS(0.862)EDS(0.138)NDLTPTLPETPVPLPR	QAS(0.792)EDS(0.161)NDLT(0.048)PTLPETPVPLPR		QAS(0.96)EDS(0.034)NDLT(0.005)PTLPETPVPLPR	QAS(0.961)EDS(0.033)NDLT(0.005)PT(0.001)LPETPVPLPR
Q14573	ITPR3	SIQGVGHMMSTMVLSR_Phospho (STY)	0.438187	0.0301856	0.535339	0.603607	0.808419	0.388561	-0.0478407	S(1)IQGVGHMMSTMVLSR	S(1)IQGVGHMMSTMVLSR	S(1)IQGVGHMMSTMVLSR		S(1)IQGVGHMMSTMVLSR		S(0.999)IQGVGHMMS(0.001)TMVLSR
Q9NZ63	C9orf78	NAEDCLYELPENIR_Phospho (STY)	0.348519	0.0302764	0.535339	-0.00340114	0.544519	0.599655	0.253304		NAEDCLY(1)ELPENIR	NAEDCLY(1)ELPENIR	NAEDCLY(1)ELPENIR	NAEDCLY(1)ELPENIR	NAEDCLY(1)ELPENIR	NAEDCLY(1)ELPENIR	NAEDCLY(1)ELPENIR
Q9P270	SLAIN2	LSLQGHPTDLQTSNVK_Phospho (STY)	0.242185	0.0302789	0.535339	0.305672	0.333959	-0.00714687	0.336255	LS(1)LQGHPTDLQTSNVK	LS(1)LQGHPTDLQTSNVK	LS(0.997)LQGHPT(0.003)DLQTSNVK	LS(1)LQGHPTDLQTSNVK	LS(0.998)LQGHPT(0.001)DLQTSNVK	LS(1)LQGHPTDLQTSNVK	LS(0.999)LQGHPT(0.001)DLQTSNVK	LS(1)LQGHPTDLQTSNVK
Q5T5P2	KIAA1217	NEGFYADPYLYHEGR_Phospho (STY)	0.240956	0.0303493	0.535339	0.0262844	0.352558	0.388346	0.196637	NEGFY(0.999)ADPY(0.001)LYHEGR	NEGFY(0.991)ADPY(0.009)LYHEGR	NEGFY(0.998)ADPY(0.002)LYHEGR	NEGFY(0.998)ADPY(0.002)LYHEGR		NEGFY(0.939)ADPY(0.057)LY(0.003)HEGR	NEGFY(1)ADPYLYHEGR	NEGFY(0.999)ADPY(0.001)LYHEGR
O15085	ARHGEF11	TRNSGIWESPELDR_2 Phospho (STY)	-0.207268	0.0303952	0.535339	-0.323567	-0.184637	-0.0430525	-0.277816		T(0.145)RNS(0.855)GIWES(1)PELDR		T(0.379)RNS(0.621)GIWES(1)PELDR	T(0.402)RNS(0.599)GIWES(1)PELDR	T(0.465)RNS(0.535)GIWES(1)PELDR		T(0.412)RNS(0.589)GIWES(0.999)PELDR
Q9BSG1	ZNF2	ECLGRQSPLCPK_Phospho (STY)	-0.190023	0.0304551	0.535339	-0.11105	-0.316358	-0.222287	-0.110397	ECLGRQS(1)PLCPK		ECLGRQS(1)PLCPK	ECLGRQS(1)PLCPK		ECLGRQS(1)PLCPK	ECLGRQS(1)PLCPK	ECLGRQS(1)PLCPK
Q9Y6D5	ARFGEF2	GQSQLSNPTDDSWK_Phospho (STY)	0.170169	0.0304739	0.535339	0.215986	0.166337	0.21761	0.0807443	GQSQLS(0.986)NPT(0.013)DDSWK	GQSQLS(1)NPTDDSWK	GQSQLS(1)NPTDDSWK	GQSQLS(1)NPTDDSWK	GQS(0.004)QLS(0.992)NPT(0.004)DDSWK	GQS(0.009)QLS(0.991)NPTDDSWK	GQSQLS(1)NPTDDSWK	GQSQLS(1)NPTDDSWK
Q6P996	PDXDC1	GSDALSETSSVSHIEDLEK_Phospho (STY)	0.265753	0.0304932	0.535339	0.265505	0.218766	0.523462	0.0552804	GS(0.003)DALS(0.955)ET(0.035)S(0.005)S(0.002)VSHIEDLEK	GSDALS(0.979)ET(0.018)S(0.003)S(0.001)VSHIEDLEK	GS(0.028)DALS(0.741)ET(0.212)S(0.014)S(0.004)VSHIEDLEK	GSDALS(0.949)ET(0.04)S(0.009)S(0.002)VSHIEDLEK	GSDALS(0.98)ET(0.017)S(0.002)SVSHIEDLEK	GSDALS(0.856)ET(0.116)S(0.023)S(0.005)VSHIEDLEK	GS(0.001)DALS(0.947)ET(0.04)S(0.01)S(0.003)VSHIEDLEK	GSDALS(0.825)ET(0.129)S(0.036)S(0.01)VSHIEDLEK
Q6P597	KLC3	QYDPPAESQQSESPPRRDSLASLFPSEEEER_2 Phospho (STY)	0.413663	0.0305108	0.535339	0.348014	0.240772	0.915603	0.150265	QYDPPAES(0.003)QQS(0.036)ES(0.964)PPRRDS(0.988)LAS(0.01)LFPSEEEER	QYDPPAES(0.02)QQS(0.032)ES(0.949)PPRRDS(0.962)LAS(0.037)LFPSEEEER	QYDPPAES(0.112)QQS(0.163)ES(0.73)PPRRDS(0.98)LAS(0.014)LFPSEEEER	QYDPPAES(0.064)QQS(0.232)ES(0.767)PPRRDS(0.915)LAS(0.022)LFPSEEEER	QYDPPAES(0.247)QQS(0.337)ES(0.417)PPRRDS(0.985)LAS(0.014)LFPSEEEER	QY(0.037)DPPAES(0.311)QQS(0.366)ES(0.41)PPRRDS(0.799)LAS(0.077)LFPS(0.001)EEEER	QY(0.04)DPPAES(0.289)QQS(0.357)ES(0.355)PPRRDS(0.945)LAS(0.013)LFPS(0.001)EEEER	QYDPPAES(0.033)QQS(0.2)ES(0.77)PPRRDS(0.983)LAS(0.014)LFPSEEEER
Q86UX6	STK32C	RGSSAAASPGSPPPGR_2 Phospho (STY)	0.16565	0.0306379	0.535339	0.126705	0.197887	0.225242	0.112766	RGS(0.365)S(0.599)AAAS(0.039)PGS(0.997)PPPGR	RGS(0.253)S(0.37)AAAS(0.38)PGS(0.997)PPPGR		RGS(0.696)S(0.302)AAAS(0.012)PGS(0.99)PPPGR		RGS(0.305)S(0.542)AAAS(0.155)PGS(0.999)PPPGR		RGS(0.82)S(0.18)AAAS(0.001)PGS(1)PPPGR
Q96TA1	NIBAN2	GLLAQGLRPESPPPAGPLLNGAPAGESPQPK_2 Phospho (STY)	0.273627	0.0306481	0.535339	-0.0107102	0.300632	0.469389	0.335196	GLLAQGLRPES(1)PPPAGPLLNGAPAGES(1)PQPK	GLLAQGLRPES(1)PPPAGPLLNGAPAGES(1)PQPK	GLLAQGLRPES(1)PPPAGPLLNGAPAGES(1)PQPK	GLLAQGLRPES(1)PPPAGPLLNGAPAGES(1)PQPK		GLLAQGLRPES(1)PPPAGPLLNGAPAGES(1)PQPK	GLLAQGLRPES(1)PPPAGPLLNGAPAGES(1)PQPK	GLLAQGLRPES(1)PPPAGPLLNGAPAGES(1)PQPK
Q9BY89	KIAA1671	RPEVDSPGETPSWAPQPK_Phospho (STY)	-0.165542	0.0306481	0.535339	-0.106357	-0.232472	-0.181885	-0.141453			RPEVDS(0.958)PGET(0.038)PS(0.003)WAPQPK		RPEVDS(0.999)PGET(0.001)PSWAPQPK		RPEVDS(0.999)PGET(0.001)PSWAPQPK
Q8WVM7	STAG1	ENSRPMGDQIQEPESEHGSEPDFLHNPQMQISWLGQPK_Phospho (STY)	-0.163784	0.0306518	0.535339	-0.210362	-0.194573	-0.0993766	-0.150825	ENSRPMGDQIQEPES(0.012)EHGS(0.988)EPDFLHNPQMQISWLGQPK		ENS(0.006)RPMGDQIQEPES(0.496)EHGS(0.496)EPDFLHNPQMQIS(0.002)WLGQPK		ENS(0.001)RPMGDQIQEPES(0.459)EHGS(0.54)EPDFLHNPQMQISWLGQPK		ENSRPMGDQIQEPES(0.01)EHGS(0.99)EPDFLHNPQMQISWLGQPK
Q15311	RALBP1	TGEPSPPHDILHEPPDVVSDDEK_Phospho (STY)	0.354115	0.0306683	0.535339	0.417971	0.107673	0.732275	0.158541	TGEPSPPHDILHEPPDVVS(1)DDEK	TGEPSPPHDILHEPPDVVS(1)DDEK	TGEPSPPHDILHEPPDVVS(1)DDEK	TGEPS(0.001)PPHDILHEPPDVVS(0.999)DDEK	TGEPSPPHDILHEPPDVVS(1)DDEK	TGEPSPPHDILHEPPDVVS(1)DDEK	TGEPS(0.001)PPHDILHEPPDVVS(0.999)DDEK	TGEPSPPHDILHEPPDVVS(1)DDEK
Q96DT7	ZBTB10	SGGDGGDEVEGSGVGAGEGETVQHFPLARPK_Phospho (STY)	-0.257251	0.0306747	0.535339	-0.176647	-0.331561	-0.0474484	-0.473345				S(0.999)GGDGGDEVEGS(0.001)GVGAGEGETVQHFPLARPK	S(1)GGDGGDEVEGSGVGAGEGETVQHFPLARPK	S(0.99)GGDGGDEVEGS(0.01)GVGAGEGETVQHFPLARPK	S(0.998)GGDGGDEVEGS(0.001)GVGAGEGETVQHFPLARPK
Q5T5Y3	CAMSAP1	RPSEGPQPLVR_Phospho (STY)	0.169891	0.0307864	0.535339	0.257219	0.160877	0.160446	0.101022	RPS(1)EGPQPLVR	RPS(1)EGPQPLVR	RPS(1)EGPQPLVR	RPS(1)EGPQPLVR	RPS(1)EGPQPLVR	RPS(1)EGPQPLVR	RPS(1)EGPQPLVR	RPS(1)EGPQPLVR
O60716	CTNND1	FHPEPYGLEDDQR_Phospho (STY)	0.235827	0.0308652	0.535339	0.00488719	0.377663	0.29076	0.269996	FHPEPY(1)GLEDDQR	FHPEPY(1)GLEDDQR	FHPEPY(1)GLEDDQR	FHPEPY(1)GLEDDQR	FHPEPY(1)GLEDDQR	FHPEPY(1)GLEDDQR	FHPEPY(1)GLEDDQR	FHPEPY(1)GLEDDQR
P20700	LMNB1	SMYEEEINETR_Phospho (STY)	-0.515229	0.0308709	0.535339	-1.1435	-0.375537	-0.106708	-0.435171			S(0.822)MY(0.178)EEEINETR	S(0.985)MY(0.015)EEEINETR	S(0.958)MY(0.042)EEEINETR	S(0.949)MY(0.051)EEEINETR	S(0.987)MY(0.013)EEEINETR	S(0.984)MY(0.016)EEEINETR
Q6Y7W6	GIGYF2	SQSWEER_Phospho (STY)	0.164516	0.0309987	0.535339	0.13248	0.200734	0.217609	0.10724	S(0.009)QS(0.991)WEER	S(0.121)QS(0.879)WEER	S(0.007)QS(0.993)WEER	S(0.003)QS(0.997)WEER	SQS(1)WEER	S(0.149)QS(0.851)WEER	SQS(1)WEER	S(0.002)QS(0.998)WEER
Q86TI0	TBC1D1	SFSQPGLR_Phospho (STY)	0.347214	0.0310478	0.535339	0.454079	0.0863611	0.693549	0.154867	S(0.002)FS(0.998)QPGLR	SFS(1)QPGLR	S(0.103)FS(0.897)QPGLR	S(0.024)FS(0.976)QPGLR	S(0.002)FS(0.998)QPGLR	S(0.003)FS(0.997)QPGLR	SFS(1)QPGLR	S(0.049)FS(0.951)QPGLR
Q09666	AHNAK	LPSGSGAASPTGSAVDIR_2 Phospho (STY)	0.248309	0.0310674	0.535339	0.490366	0.26188	0.147239	0.093752	LPS(0.681)GS(0.681)GAAS(0.627)PT(0.009)GS(0.002)AVDIR	LPSGSGAAS(0.999)PT(0.111)GS(0.889)AVDIR	LPS(0.997)GS(0.003)GAAS(0.991)PT(0.007)GS(0.001)AVDIR	LPSGS(0.002)GAAS(0.977)PT(0.443)GS(0.578)AVDIR	LPS(0.001)GS(0.002)GAAS(0.981)PT(0.422)GS(0.594)AVDIR	LPSGS(0.001)GAAS(0.993)PT(0.176)GS(0.83)AVDIR	LPS(0.816)GS(0.187)GAAS(0.973)PT(0.021)GS(0.003)AVDIR	LPS(0.006)GS(0.006)GAAS(0.954)PT(0.286)GS(0.748)AVDIR
Q15036	SNX17	SPPLLESPDATR_Phospho (STY)	0.208265	0.0310874	0.535339	0.144765	0.326613	0.060864	0.300818	SPPLLES(0.958)PDAT(0.042)R	S(0.001)PPLLES(0.775)PDAT(0.223)R	SPPLLES(0.964)PDAT(0.036)R	S(0.075)PPLLES(0.858)PDAT(0.068)R		SPPLLES(0.957)PDAT(0.043)R	SPPLLES(0.896)PDAT(0.104)R	SPPLLES(0.984)PDAT(0.016)R
Q12830	BPTF	PQVAAQSQPQSNVQGQSPVR_Phospho (STY)	-0.163028	0.0311392	0.535339	-0.227731	-0.106851	-0.154297	-0.163233	PQVAAQSQPQS(0.022)NVQGQS(0.977)PVR	PQVAAQSQPQSNVQGQS(1)PVR	PQVAAQSQPQSNVQGQS(1)PVR	PQVAAQSQPQS(0.431)NVQGQS(0.568)PVR	PQVAAQSQPQSNVQGQS(1)PVR	PQVAAQSQPQS(0.021)NVQGQS(0.979)PVR	PQVAAQSQPQS(0.003)NVQGQS(0.997)PVR	PQVAAQSQPQS(0.003)NVQGQS(0.997)PVR
Q96NW4	ANKRD27	RHTVEDAVVSQGPEAAGPLSTPQEVSASR_Phospho (STY)	0.198068	0.0311408	0.535339	0.0998621	0.220832	0.348281	0.123295		RHT(0.988)VEDAVVS(0.011)QGPEAAGPLSTPQEVSASR	RHT(1)VEDAVVSQGPEAAGPLSTPQEVSASR		RHT(0.999)VEDAVVS(0.001)QGPEAAGPLSTPQEVSASR	RHT(0.993)VEDAVVS(0.007)QGPEAAGPLSTPQEVSASR	RHT(0.928)VEDAVVS(0.071)QGPEAAGPLSTPQEVSASR
Q13671	RIN1	PAQDPLYDVPNASGGQAGGPQRPGR_Phospho (STY)	0.432459	0.0311854	0.535339	-0.0153571	0.479988	0.874134	0.391073	PAQDPLY(1)DVPNASGGQAGGPQRPGR	PAQDPLY(0.999)DVPNAS(0.001)GGQAGGPQRPGR	PAQDPLY(1)DVPNASGGQAGGPQRPGR	PAQDPLY(0.989)DVPNAS(0.011)GGQAGGPQRPGR	PAQDPLY(0.997)DVPNAS(0.003)GGQAGGPQRPGR		PAQDPLY(1)DVPNASGGQAGGPQRPGR
Q8NDT2	RBM15B	TFLEGDWTSPSK_Phospho (STY)	-0.161227	0.031292	0.535339	-0.21402	-0.139481	-0.110855	-0.180551	TFLEGDWT(0.034)S(0.891)PS(0.075)K	TFLEGDWT(0.046)S(0.766)PS(0.188)K	TFLEGDWT(0.002)S(0.983)PS(0.015)K	TFLEGDWT(0.161)S(0.679)PS(0.161)K	TFLEGDWT(0.193)S(0.671)PS(0.136)K	TFLEGDWT(0.027)S(0.824)PS(0.149)K	TFLEGDWT(0.034)S(0.686)PS(0.28)K	TFLEGDWT(0.144)S(0.519)PS(0.337)K
P28360	MSX1	AESPEKPER_Phospho (STY)	-0.168997	0.0313276	0.535339	-0.145392	-0.0978687	-0.250972	-0.181753			AES(1)PEKPER		AES(1)PEKPER	AES(1)PEKPER	AES(1)PEKPER
Q5R3F8	ELFN2	MASIPSMIGEK_Phospho (STY)	0.200884	0.0313316	0.535339	0.0844334	0.297296	0.306691	0.115117	MAS(1)IPSMIGEK	MAS(1)IPSMIGEK	MAS(1)IPSMIGEK	MAS(1)IPSMIGEK	MAS(1)IPSMIGEK	MAS(1)IPSMIGEK	MAS(1)IPSMIGEK	MAS(1)IPSMIGEK
Q9Y4F5	CEP170B	GSLDWPSEER_Phospho (STY)	0.286563	0.0313775	0.535339	0.228676	0.254248	0.591908	0.0714181	GS(1)LDWPSEER	GS(1)LDWPSEER	GS(1)LDWPSEER	GS(1)LDWPSEER	GS(1)LDWPSEER		GS(1)LDWPSEER	GS(1)LDWPSEER
Q9UID3	VPS51	AAAAAAGPSPGSGPGDSPEGPEGEAPERR_Acetyl (Protein N-term),Phospho (STY)	0.170147	0.0313976	0.535339	0.186703	0.195644	0.0725124	0.225728	AAAAAAGPSPGS(0.015)GPGDS(0.985)PEGPEGEAPERR	AAAAAAGPSPGS(0.001)GPGDS(0.998)PEGPEGEAPERR	AAAAAAGPSPGS(0.001)GPGDS(0.999)PEGPEGEAPERR	AAAAAAGPS(0.226)PGS(0.226)GPGDS(0.549)PEGPEGEAPERR		AAAAAAGPS(0.015)PGS(0.211)GPGDS(0.773)PEGPEGEAPERR		AAAAAAGPS(0.032)PGS(0.032)GPGDS(0.935)PEGPEGEAPERR
Q04637	EIF4G1	ITKPGSIDSNNQLFAPGGRLSWGK_Phospho (STY)	0.265722	0.0314028	0.535339	0.28916	0.125139	0.534762	0.113824	ITKPGSIDSNNQLFAPGGRLS(1)WGK		ITKPGS(0.001)IDS(0.001)NNQLFAPGGRLS(0.998)WGK		ITKPGSIDSNNQLFAPGGRLS(1)WGK		ITKPGSIDSNNQLFAPGGRLS(1)WGK
Q14847	LASP1	MGPSGGEGMEPERRDSQDGSSYR_2 Oxidation (M),Phospho (STY)	0.334313	0.0314929	0.535339	0.170477	0.303016	0.723725	0.140035	MGPSGGEGMEPERRDS(0.934)QDGS(0.044)S(0.021)Y(0.001)R	MGPSGGEGMEPERRDS(0.986)QDGS(0.007)S(0.007)YR		MGPSGGEGMEPERRDS(0.943)QDGS(0.024)S(0.033)YR		MGPSGGEGMEPERRDS(0.916)QDGS(0.042)S(0.042)YR		MGPSGGEGMEPERRDS(0.999)QDGS(0.001)SYR
Q99961	SH3GL1	IAASSSFR_Phospho (STY)	0.279501	0.031493	0.535339	0.151089	0.1976	0.59585	0.173463	IAAS(0.04)S(0.177)S(0.782)FR	IAAS(0.003)S(0.013)S(0.983)FR	IAASS(0.011)S(0.988)FR	IAAS(0.007)S(0.496)S(0.496)FR	IAAS(0.004)S(0.019)S(0.977)FR	IAAS(0.004)S(0.141)S(0.855)FR	IAASS(0.008)S(0.992)FR	IAAS(0.028)S(0.143)S(0.828)FR
Q96S66	CLCC1	FQTGNKSPEVLR_Phospho (STY)	0.240728	0.0314931	0.535339	0.36351	0.171646	0.392281	0.0354756	FQT(0.008)GNKS(0.992)PEVLR	FQT(0.001)GNKS(0.999)PEVLR	FQT(0.001)GNKS(0.999)PEVLR		FQTGNKS(1)PEVLR
Q09666	AHNAK	SSKASLGSLEGEAEAEASSPK_2 Phospho (STY)	-0.301724	0.0315216	0.535339	-0.072454	-0.603439	-0.365905	-0.1651	S(0.086)S(0.1)KAS(0.855)LGS(0.959)LEGEAEAEASSPK	S(0.176)S(0.191)KAS(0.735)LGS(0.898)LEGEAEAEASSPK	S(0.468)S(0.49)KAS(0.49)LGS(0.552)LEGEAEAEASSPK	S(0.126)S(0.149)KAS(0.74)LGS(0.984)LEGEAEAEASSPK	S(0.179)S(0.202)KAS(0.667)LGS(0.951)LEGEAEAEASSPK	S(0.427)S(0.458)KAS(0.438)LGS(0.676)LEGEAEAEASSPK	S(0.282)S(0.311)KAS(0.527)LGS(0.88)LEGEAEAEASSPK
Q5VWG9	TAF3	VTTHIPQTPVRPETPNR_Phospho (STY)	-0.171239	0.0315354	0.535339	-0.216453	-0.0890733	-0.138905	-0.240522	VT(0.001)T(0.002)HIPQT(0.12)PVRPET(0.878)PNR		VTT(0.001)HIPQT(0.577)PVRPET(0.422)PNR		VTTHIPQT(0.547)PVRPET(0.453)PNR		VTT(0.002)HIPQT(0.57)PVRPET(0.427)PNR
O15541	RNF113A	HRATGEGGASDLPEDPDEDAIPIT_Phospho (STY)	-0.602635	0.0316266	0.535339	-0.108178	-0.52301	-1.34883	-0.430518	HRAT(0.073)GEGGAS(0.927)DLPEDPDEDAIPIT	HRAT(0.567)GEGGAS(0.433)DLPEDPDEDAIPIT	HRAT(0.512)GEGGAS(0.488)DLPEDPDEDAIPIT	HRAT(0.151)GEGGAS(0.849)DLPEDPDEDAIPIT	HRAT(0.233)GEGGAS(0.767)DLPEDPDEDAIPIT			HRAT(0.272)GEGGAS(0.728)DLPEDPDEDAIPIT
P04049	RAF1	SHSESASPSALSSSPNNLSPTGWSQPK_3 Phospho (STY)	0.305589	0.0316309	0.535339	0.403866	0.283188	0.550115	-0.0148119	S(0.053)HS(0.166)ES(0.495)AS(0.2)PS(0.106)ALS(0.079)S(0.251)S(0.66)PNNLS(0.677)PT(0.269)GWS(0.044)QPK	SHS(0.002)ES(0.021)AS(0.698)PS(0.278)ALS(0.073)S(0.507)S(0.421)PNNLS(0.946)PT(0.052)GWS(0.001)QPK	S(0.003)HS(0.011)ES(0.042)AS(0.668)PS(0.277)ALS(0.013)S(0.494)S(0.494)PNNLS(0.902)PT(0.087)GWS(0.011)QPK	S(0.002)HS(0.008)ES(0.034)AS(0.702)PS(0.254)ALS(0.012)S(0.781)S(0.216)PNNLS(0.921)PT(0.068)GWS(0.002)QPK		S(0.012)HS(0.044)ES(0.155)AS(0.581)PS(0.216)ALS(0.338)S(0.334)S(0.334)PNNLS(0.891)PT(0.086)GWS(0.008)QPK	S(0.03)HS(0.085)ES(0.251)AS(0.413)PS(0.221)ALS(0.218)S(0.399)S(0.398)PNNLS(0.83)PT(0.138)GWS(0.017)QPK	S(0.001)HS(0.018)ES(0.107)AS(0.693)PS(0.18)ALS(0.01)S(0.185)S(0.808)PNNLS(0.954)PT(0.043)GWS(0.003)QPK
Q6ZRV2	FAM83H	RLSLGQGDSTEAATEER_Phospho (STY)	0.232916	0.0317157	0.535339	0.370661	0.191063	0.344762	0.0251766	RLS(1)LGQGDSTEAATEER	RLS(1)LGQGDSTEAATEER	RLS(1)LGQGDSTEAATEER	RLS(1)LGQGDSTEAATEER	RLS(1)LGQGDSTEAATEER	RLS(1)LGQGDSTEAATEER	RLS(0.999)LGQGDSTEAATEER	RLS(1)LGQGDSTEAATEER
Q6ZU35	CRACD	PALAPKPTSQTPPASPLSK_2 Phospho (STY)	-0.188958	0.0317741	0.535339	-0.300416	-0.121266	-0.246947	-0.0872051	PALAPKPT(0.058)S(0.069)QT(0.873)PPAS(0.977)PLS(0.023)K		PALAPKPT(0.309)S(0.346)QT(0.346)PPAS(0.963)PLS(0.036)K	PALAPKPT(0.126)S(0.139)QT(0.736)PPAS(0.874)PLS(0.125)K	PALAPKPT(0.051)S(0.057)QT(0.892)PPAS(0.926)PLS(0.074)K	PALAPKPT(0.07)S(0.205)QT(0.725)PPAS(0.965)PLS(0.035)K		PALAPKPT(0.032)S(0.037)QT(0.931)PPAS(0.982)PLS(0.018)K
Q6UWZ7	ABRAXAS1	SSCNYNHHLDVVDNLTLMVEHTDIPEASPASTPQIIK_Phospho (STY)	-0.249634	0.0318072	0.535339	-0.247427	-0.435978	-0.307351	-0.00778061	SSCNYNHHLDVVDNLTLMVEHT(0.001)DIPEAS(0.952)PAS(0.039)T(0.007)PQIIK		SSCNYNHHLDVVDNLTLMVEHTDIPEAS(0.969)PAS(0.026)T(0.005)PQIIK		SSCNYNHHLDVVDNLTLMVEHTDIPEAS(0.998)PAS(0.001)TPQIIK		SSCNYNHHLDVVDNLTLMVEHTDIPEAS(0.998)PAS(0.001)TPQIIK
P00533	EGFR	TPLLSSLSATSNNSTVACIDR_Phospho (STY)	0.306658	0.032018	0.535339	0.629199	0.300701	0.252451	0.0442804	T(0.001)PLLS(0.022)S(0.074)LS(0.293)AT(0.293)S(0.293)NNS(0.02)T(0.006)VACIDR	T(0.027)PLLS(0.188)S(0.188)LS(0.188)AT(0.188)S(0.188)NNS(0.029)T(0.004)VACIDR	TPLLS(0.017)S(0.074)LS(0.031)AT(0.439)S(0.439)NNS(0.001)TVACIDR	T(0.007)PLLS(0.16)S(0.146)LS(0.245)AT(0.21)S(0.21)NNS(0.016)T(0.005)VACIDR	TPLLS(0.035)S(0.032)LS(0.081)AT(0.412)S(0.412)NNS(0.021)T(0.005)VACIDR		TPLLSSLS(0.008)AT(0.491)S(0.491)NNS(0.008)T(0.002)VACIDR
Q02952	AKAP12	DKETGTDGILAGSQEHDPGQGSSSPEQAGSPTEGEGVSTWESFK_Phospho (STY)	0.323791	0.0320211	0.535339	0.22353	0.245893	0.704993	0.120746	DKET(0.005)GT(0.004)DGILAGS(0.989)QEHDPGQGS(0.002)SSPEQAGSPTEGEGVSTWESFK	DKETGTDGILAGSQEHDPGQGSSSPEQAGSPTEGEGVST(0.001)WES(0.999)FK	DKETGTDGILAGSQEHDPGQGSSSPEQAGSPT(0.001)EGEGVS(0.024)T(0.057)WES(0.916)FK	DKETGTDGILAGSQEHDPGQGSSSPEQAGSPTEGEGVST(0.003)WES(0.996)FK	DKETGTDGILAGSQEHDPGQGSSSPEQAGSPTEGEGVSTWES(1)FK		DKET(0.004)GT(0.004)DGILAGS(0.196)QEHDPGQGS(0.196)S(0.196)S(0.196)PEQAGS(0.196)PT(0.012)EGEGVSTWESFK	DKETGTDGILAGSQEHDPGQGSSSPEQAGSPTEGEGVST(0.002)WES(0.998)FK
Q5T200	ZC3H13	LDDAHSLGSGAGEGYEPISDDELDEILAGDAEK_2 Phospho (STY)	-0.170261	0.0320301	0.535339	-0.113148	-0.271225	-0.14366	-0.15301		LDDAHS(0.005)LGS(0.995)GAGEGYEPIS(1)DDELDEILAGDAEK	LDDAHS(0.038)LGS(0.962)GAGEGY(0.001)EPIS(1)DDELDEILAGDAEK	LDDAHS(0.007)LGS(0.993)GAGEGYEPIS(1)DDELDEILAGDAEK		LDDAHS(0.033)LGS(0.966)GAGEGY(0.001)EPIS(1)DDELDEILAGDAEK		LDDAHS(0.003)LGS(0.997)GAGEGYEPIS(1)DDELDEILAGDAEK
Q15629	TRAM1	KGTENGVNGTLTSNVADSPR_Phospho (STY),Deamidation (NQ)	-0.178791	0.0321006	0.535339	-0.211024	-0.2789	-0.145279	-0.0799627	KGTENGVNGTLTSNVADS(1)PR	KGTENGVNGTLTSNVADS(1)PR	KGTENGVNGTLTSNVADS(1)PR	KGTENGVNGTLTSNVADS(1)PR	KGTENGVNGTLTS(0.001)NVADS(0.999)PR	KGTENGVNGTLT(0.004)S(0.006)NVADS(0.99)PR	KGTENGVNGTLTSNVADS(1)PR	KGTENGVNGTLTS(0.001)NVADS(0.998)PR
Q96D71	REPS1	SSSSQTLTQFDSNIAPADPDTAIVHPVPIR_Phospho (STY)	0.252491	0.0321133	0.535339	0.153005	0.251862	0.509986	0.0951112	S(0.247)S(0.247)S(0.22)S(0.22)QT(0.055)LT(0.011)QFDSNIAPADPDTAIVHPVPIR	S(0.129)S(0.129)S(0.129)S(0.129)QT(0.129)LT(0.177)QFDS(0.177)NIAPADPDTAIVHPVPIR	S(0.167)S(0.167)S(0.154)S(0.154)QT(0.154)LT(0.183)QFDS(0.021)NIAPADPDTAIVHPVPIR	S(0.193)S(0.193)S(0.176)S(0.176)QT(0.211)LT(0.024)QFDS(0.028)NIAPADPDTAIVHPVPIR	S(0.151)S(0.151)S(0.14)S(0.14)QT(0.14)LT(0.14)QFDS(0.14)NIAPADPDTAIVHPVPIR		S(0.135)S(0.135)S(0.123)S(0.123)QT(0.123)LT(0.18)QFDS(0.18)NIAPADPDTAIVHPVPIR	S(0.151)S(0.151)S(0.14)S(0.14)QT(0.14)LT(0.14)QFDS(0.14)NIAPADPDTAIVHPVPIR
Q6VY07	PACS1	TNSSDSERSPDLGHSTQIPR_Phospho (STY)	0.216161	0.0321157	0.535339	0.237669	0.0574703	0.393386	0.176119	T(0.011)NS(0.247)S(0.247)DS(0.247)ERS(0.247)PDLGHSTQIPR	T(0.001)NS(0.285)S(0.708)DS(0.006)ERS(0.001)PDLGHSTQIPR	T(0.24)NS(0.19)S(0.19)DS(0.19)ERS(0.19)PDLGHSTQIPR	T(0.015)NS(0.389)S(0.389)DS(0.104)ERS(0.104)PDLGHSTQIPR	T(0.001)NS(0.988)S(0.012)DSERSPDLGHSTQIPR	T(0.019)NS(0.093)S(0.635)DS(0.126)ERS(0.126)PDLGHSTQIPR	T(0.126)NS(0.58)S(0.098)DS(0.098)ERS(0.098)PDLGHSTQIPR	T(0.002)NS(0.963)S(0.033)DS(0.002)ERSPDLGHSTQIPR
Q9UKC9	FBXL2	VHAYFAPVTPPTAVAGSGQR_Phospho (STY)	-0.591561	0.0321257	0.535339	-1.19739	-0.675504	-0.563302	0.0699562	VHAYFAPVT(1)PPTAVAGSGQR				VHAYFAPVT(0.998)PPT(0.002)AVAGSGQR		VHAYFAPVT(0.999)PPT(0.001)AVAGSGQR
Q96B36	AKT1S1	RTEARSSDEENGPPSSPDLDR_3 Phospho (STY)	0.245126	0.0322554	0.535339	-0.0161676	0.306287	0.335205	0.355179	RT(0.035)EARS(0.974)S(0.991)DEENGPPS(0.361)S(0.639)PDLDR	RT(0.55)EARS(0.725)S(0.725)DEENGPPS(0.293)S(0.707)PDLDR	RT(0.042)EARS(0.961)S(0.997)DEENGPPS(0.293)S(0.707)PDLDR	RT(0.41)EARS(0.817)S(0.773)DEENGPPS(0.257)S(0.743)PDLDR		RT(0.693)EARS(0.693)S(0.614)DEENGPPS(0.528)S(0.472)PDLDR		RT(0.003)EARS(0.998)S(0.999)DEENGPPS(0.291)S(0.709)PDLDR
O75061	DNAJC6	SPSPTVHASSTPAVNIQPDVSGGWDWHAK_Phospho (STY)	0.214558	0.0322589	0.535339	0.313409	0.0170674	0.306279	0.221476	S(0.056)PS(0.342)PT(0.381)VHAS(0.069)S(0.076)T(0.076)PAVNIQPDVSGGWDWHAK		S(0.149)PS(0.641)PT(0.161)VHAS(0.039)S(0.007)T(0.001)PAVNIQPDVSGGWDWHAK		S(0.062)PS(0.381)PT(0.454)VHAS(0.086)S(0.014)T(0.002)PAVNIQPDVSGGWDWHAK		S(0.086)PS(0.318)PT(0.318)VHAS(0.086)S(0.096)T(0.096)PAVNIQPDVSGGWDWHAK	S(0.04)PS(0.192)PT(0.192)VHAS(0.192)S(0.192)T(0.192)PAVNIQPDVSGGWDWHAK
Q9Y2H0	DLGAP4	RKLSSIGIQVDCIQPVPK_Phospho (STY)	0.178031	0.0322674	0.535339	0.0927088	0.196017	0.287996	0.135404	RKLS(0.726)S(0.274)IGIQVDCIQPVPK		RKLS(0.733)S(0.267)IGIQVDCIQPVPK		RKLS(0.451)S(0.549)IGIQVDCIQPVPK		RKLS(0.5)S(0.5)IGIQVDCIQPVPK
Q9UKV3	ACIN1	LSEGSQPAEEEEDQETPSR_Phospho (STY)	-0.221133	0.0323226	0.535339	-0.0596344	-0.217355	-0.415033	-0.192511	LS(0.674)EGS(0.326)QPAEEEEDQETPSR	LSEGSQPAEEEEDQET(0.713)PS(0.287)R	LSEGSQPAEEEEDQET(0.724)PS(0.276)R	LSEGSQPAEEEEDQET(0.797)PS(0.203)R	LSEGSQPAEEEEDQET(0.709)PS(0.291)R	LSEGSQPAEEEEDQET(0.73)PS(0.27)R	LSEGSQPAEEEEDQET(0.686)PS(0.314)R	LSEGSQPAEEEEDQET(0.839)PS(0.161)R
Q8IWI9	MGA	VASPLDQNGSFNVVIK_Phospho (STY)	-0.2311	0.0323264	0.535339	-0.255331	-0.234128	-0.410859	-0.024082	VAS(1)PLDQNGSFNVVIK		VAS(1)PLDQNGSFNVVIK		VAS(0.999)PLDQNGS(0.001)FNVVIK		VAS(1)PLDQNGSFNVVIK
Q5VUA4	ZNF318	SDYSPHISCHDELLR_Phospho (STY)	-0.316501	0.0323384	0.535339	-0.510652	-0.236142	0.00673201	-0.525942	SDYS(0.998)PHIS(0.001)CHDELLR		S(0.02)DY(0.017)S(0.955)PHIS(0.008)CHDELLR		S(0.06)DY(0.048)S(0.885)PHIS(0.007)CHDELLR		S(0.148)DY(0.115)S(0.734)PHIS(0.003)CHDELLR
Q8NEY1	NAV1	AVALDSDNISLK_Phospho (STY)	0.211442	0.0323467	0.535339	0.136266	0.164309	0.41179	0.133405	AVALDSDNIS(1)LK	AVALDSDNIS(1)LK	AVALDSDNIS(1)LK	AVALDS(0.187)DNIS(0.813)LK	AVALDSDNIS(1)LK	AVALDSDNIS(1)LK	AVALDSDNIS(1)LK	AVALDS(0.001)DNIS(0.999)LK
Q96TA1	NIBAN2	AAPEASSPPASPLQHLLPGK_Phospho (STY)	0.263676	0.0323876	0.535339	0.22144	0.156208	0.552573	0.124484	AAPEAS(0.543)S(0.456)PPAS(0.001)PLQHLLPGK	AAPEAS(0.424)S(0.557)PPAS(0.019)PLQHLLPGK	AAPEAS(0.425)S(0.562)PPAS(0.013)PLQHLLPGK	AAPEAS(0.217)S(0.778)PPAS(0.005)PLQHLLPGK	AAPEAS(0.185)S(0.813)PPAS(0.002)PLQHLLPGK	AAPEAS(0.498)S(0.498)PPAS(0.004)PLQHLLPGK	AAPEAS(0.214)S(0.783)PPAS(0.002)PLQHLLPGK	AAPEAS(0.226)S(0.773)PPAS(0.002)PLQHLLPGK
Q6XZF7	DNMBP	HETSDHEAEEPDCIISEAPTSPLGHLTSEYDTDR_2 Phospho (STY)	0.183252	0.0324283	0.535339	0.213458	0.204529	0.266515	0.0485073	HET(0.45)S(0.55)DHEAEEPDCIISEAPT(0.331)S(0.668)PLGHLTSEYDTDR	HET(0.472)S(0.528)DHEAEEPDCIIS(0.004)EAPT(0.256)S(0.738)PLGHLT(0.002)SEYDTDR		HET(0.5)S(0.5)DHEAEEPDCIIS(0.001)EAPT(0.25)S(0.749)PLGHLTSEYDTDR		HET(0.5)S(0.5)DHEAEEPDCIIS(0.002)EAPT(0.292)S(0.706)PLGHLTSEYDTDR	HET(0.475)S(0.525)DHEAEEPDCIIS(0.002)EAPT(0.268)S(0.727)PLGHLT(0.002)S(0.001)EYDTDR	HET(0.451)S(0.549)DHEAEEPDCIISEAPT(0.334)S(0.666)PLGHLTSEYDTDR
Q14703	MBTPS1	RASLSLGSGFWHATGR_Phospho (STY)	0.239996	0.0324961	0.535339	0.105162	0.485198	0.218439	0.151184	RAS(0.956)LS(0.044)LGSGFWHATGR		RAS(0.716)LS(0.277)LGS(0.007)GFWHATGR		RAS(0.752)LS(0.248)LGSGFWHATGR		RAS(0.974)LS(0.026)LGSGFWHATGR
Q9NYF8	BCLAF1	FNDSEGDDTEETEDYR_Phospho (STY),Deamidation (NQ)	-0.207483	0.0325414	0.535339	-0.0681008	-0.141799	-0.257256	-0.362777	FNDS(1)EGDDTEETEDYR	FNDS(1)EGDDTEETEDYR	FNDS(1)EGDDTEETEDYR	FNDS(1)EGDDTEETEDYR	FNDS(1)EGDDTEETEDYR	FNDS(1)EGDDTEETEDYR	FNDS(1)EGDDTEETEDYR	FNDS(0.563)EGDDT(0.437)EETEDYR
Q16625	OCLN	YSSGGNFETPSK_Phospho (STY)	0.19834	0.0325471	0.535339	0.0912082	0.187543	0.363382	0.151228	Y(0.001)S(0.009)S(0.989)GGNFETPSK	YS(0.001)S(0.999)GGNFETPSK	YS(0.996)S(0.004)GGNFETPSK	YSS(1)GGNFETPSK	YS(0.998)S(0.002)GGNFETPSK	YS(0.995)S(0.005)GGNFETPSK	YSS(1)GGNFETPSK	YS(0.984)S(0.016)GGNFETPSK
Q86UU1	PHLDB1	KNSITEISDNEDDLLEYHRR_2 Phospho (STY)	0.256756	0.032597	0.535339	0.478717	0.0158345	0.278426	0.254046	KNS(0.997)IT(0.087)EIS(0.916)DNEDDLLEYHRR	KNS(0.999)IT(0.001)EIS(1)DNEDDLLEYHRR		KNS(0.999)IT(0.001)EIS(1)DNEDDLLEYHRR		KNS(0.446)IT(0.591)EIS(0.962)DNEDDLLEYHRR		KNS(0.998)IT(0.002)EIS(1)DNEDDLLEYHRR
Q9Y2D9	ZNF652	AASVAAATTSPTPR_Phospho (STY)	-0.203218	0.0326002	0.535339	-0.124382	-0.07801	-0.346145	-0.264334	AASVAAAT(0.316)T(0.316)S(0.316)PT(0.051)PR	AASVAAAT(0.001)T(0.081)S(0.915)PT(0.004)PR	AASVAAATT(0.043)S(0.945)PT(0.012)PR	AASVAAAT(0.002)T(0.102)S(0.783)PT(0.113)PR	AASVAAAT(0.002)T(0.046)S(0.872)PT(0.08)PR	AASVAAAT(0.001)T(0.07)S(0.778)PT(0.151)PR	AASVAAATT(0.052)S(0.937)PT(0.011)PR	AASVAAAT(0.003)T(0.189)S(0.618)PT(0.189)PR
Q9NUQ6	SPATS2L	LSLDGNPKPIHGTTER_Phospho (STY)	0.320574	0.0326343	0.535339	0.207993	0.680368	0.0794083	0.314525	LS(1)LDGNPKPIHGTTER	LS(1)LDGNPKPIHGTTER	LS(1)LDGNPKPIHGTTER		LS(1)LDGNPKPIHGTTER		LS(1)LDGNPKPIHGTTER	LS(1)LDGNPKPIHGTTER
Q6R327	RICTOR	GRNDSGEENVPLDLTREPSDNLR_Phospho (STY)	0.214704	0.0326609	0.535339	0.121571	0.118657	0.415176	0.203412	GRNDS(1)GEENVPLDLTREPSDNLR	GRNDS(1)GEENVPLDLTREPSDNLR	GRNDS(0.999)GEENVPLDLT(0.001)REPS(0.001)DNLR	GRNDS(1)GEENVPLDLTREPSDNLR	GRNDS(1)GEENVPLDLTREPSDNLR	GRNDS(1)GEENVPLDLTREPSDNLR		GRNDS(1)GEENVPLDLTREPSDNLR
Q96AD5	PNPLA2	RVQSLPSVPLSCAAYR_Phospho (STY)	0.324624	0.0326787	0.535339	0.418859	0.156733	0.650682	0.0722232	RVQS(0.953)LPS(0.047)VPLSCAAYR		RVQS(0.927)LPS(0.073)VPLSCAAYR		RVQS(0.978)LPS(0.022)VPLSCAAYR		RVQS(0.989)LPS(0.011)VPLSCAAYR
O94979	SEC31A	DSDQVAQSDGEESPAAEEQLLGEHIK_Phospho (STY)	0.278652	0.0326897	0.535339	0.202777	0.148874	0.597986	0.164973	DSDQVAQS(1)DGEESPAAEEQLLGEHIK	DSDQVAQS(0.993)DGEES(0.007)PAAEEQLLGEHIK	DSDQVAQS(0.991)DGEES(0.009)PAAEEQLLGEHIK	DSDQVAQS(0.978)DGEES(0.022)PAAEEQLLGEHIK	DSDQVAQS(0.961)DGEES(0.039)PAAEEQLLGEHIK	DSDQVAQS(0.999)DGEES(0.001)PAAEEQLLGEHIK	DSDQVAQS(1)DGEESPAAEEQLLGEHIK	DS(0.001)DQVAQS(0.959)DGEES(0.04)PAAEEQLLGEHIK
Q96JM2	ZNF462	LANDFPLDLSPVKK_Phospho (STY)	-0.179438	0.0327134	0.535339	-0.251444	-0.110387	-0.259958	-0.095964	LANDFPLDLS(1)PVKK		LANDFPLDLS(1)PVKK		LANDFPLDLS(1)PVKK		LANDFPLDLS(1)PVKK
Q8WYL5	SSH1	SGSLLQVEETEREEGLGAGR_Phospho (STY)	0.268691	0.0327849	0.535339	0.281839	0.386713	0.428278	-0.0220672	S(0.255)GS(0.745)LLQVEETEREEGLGAGR	S(0.051)GS(0.949)LLQVEETEREEGLGAGR	S(0.066)GS(0.934)LLQVEETEREEGLGAGR	S(0.547)GS(0.453)LLQVEETEREEGLGAGR	S(0.21)GS(0.79)LLQVEETEREEGLGAGR	S(0.217)GS(0.783)LLQVEETEREEGLGAGR	S(0.521)GS(0.479)LLQVEETEREEGLGAGR	S(0.291)GS(0.709)LLQVEETEREEGLGAGR
Q9BTE3	MCMBP	DASALLDPMECTDTAEEQRVHSPPASLVPR_Phospho (STY)	0.186139	0.0328217	0.535339	0.0815744	0.315718	0.202676	0.144588	DASALLDPMECT(0.673)DT(0.314)AEEQRVHS(0.012)PPASLVPR		DASALLDPMECT(0.002)DT(0.207)AEEQRVHS(0.594)PPAS(0.198)LVPR		DASALLDPMECTDT(0.012)AEEQRVHS(0.978)PPAS(0.009)LVPR		DASALLDPMECTDTAEEQRVHS(0.991)PPAS(0.009)LVPR
P42685	FRK	VDNEDIYESRHEIK_Phospho (STY)	-0.156343	0.0328834	0.535339	-0.146009	-0.141699	-0.210509	-0.127156	VDNEDIY(0.904)ES(0.096)RHEIK	VDNEDIY(0.988)ES(0.012)RHEIK	VDNEDIY(0.994)ES(0.006)RHEIK	VDNEDIY(0.963)ES(0.037)RHEIK	VDNEDIY(0.735)ES(0.265)RHEIK	VDNEDIY(0.992)ES(0.008)RHEIK	VDNEDIY(0.916)ES(0.084)RHEIK	VDNEDIY(0.943)ES(0.057)RHEIK
P29692	EEF1D	SLAGSSGPGASSGTSGDHGELVVR_Phospho (STY)	0.292695	0.0329458	0.535339	0.0178373	0.580733	0.289023	0.283185	S(0.991)LAGS(0.007)S(0.002)GPGASSGTSGDHGELVVR	S(1)LAGSSGPGASSGTSGDHGELVVR	S(0.015)LAGS(0.489)S(0.489)GPGAS(0.005)S(0.001)GTSGDHGELVVR	SLAGS(0.004)S(0.004)GPGAS(0.174)S(0.59)GT(0.174)S(0.053)GDHGELVVR		S(1)LAGSSGPGASSGTSGDHGELVVR	S(0.001)LAGS(0.814)S(0.185)GPGASSGTSGDHGELVVR	S(0.947)LAGS(0.053)S(0.001)GPGASSGTSGDHGELVVR
Q9H3N1	TMX1	QRSLGPSLATDK_Phospho (STY)	0.336155	0.0329716	0.535339	0.234603	0.740805	0.122581	0.24663	QRS(1)LGPSLATDK	QRS(1)LGPSLATDK	QRS(1)LGPSLATDK	QRS(1)LGPSLATDK	QRS(1)LGPSLATDK	QRS(1)LGPSLATDK	QRS(1)LGPSLATDK	QRS(1)LGPSLATDK
Q9BTX1	NDC1	MAGIFDVNTCYGSPQSPQLIR_Phospho (STY)	-0.193293	0.0329817	0.535339	-0.259932	-0.276658	-0.0340875	-0.202494	MAGIFDVNTCYGS(0.002)PQS(0.998)PQLIR	MAGIFDVNT(0.002)CY(0.002)GS(0.158)PQS(0.839)PQLIR	MAGIFDVNTCYGS(0.236)PQS(0.764)PQLIR	MAGIFDVNTCYGS(0.001)PQS(0.999)PQLIR	MAGIFDVNTCYGS(0.01)PQS(0.99)PQLIR		MAGIFDVNTCYGS(0.002)PQS(0.997)PQLIR
O95819	MAP4K4	KGSVVNVNPTNTRPQSDTPEIR_Phospho (STY)	0.23728	0.0331259	0.535339	0.287939	0.233996	0.415196	0.0119918	KGS(1)VVNVNPTNTRPQSDTPEIR	KGS(1)VVNVNPTNTRPQSDTPEIR	KGS(0.999)VVNVNPTNTRPQSDTPEIR	KGS(1)VVNVNPTNTRPQSDTPEIR	KGS(1)VVNVNPTNTRPQSDTPEIR	KGS(0.998)VVNVNPT(0.001)NT(0.001)RPQS(0.001)DTPEIR	KGS(0.998)VVNVNPT(0.001)NTRPQSDTPEIR	KGS(1)VVNVNPTNTRPQSDTPEIR
Q8IVF2	AHNAK2	IPSLGWSPSK_Phospho (STY)	0.158251	0.0332135	0.535339	0.119933	0.140529	0.222552	0.149989	IPSLGWS(0.875)PS(0.125)K		IPSLGWS(0.988)PS(0.012)K		IPSLGWS(0.828)PS(0.172)K		IPSLGWS(0.872)PS(0.128)K
P12277	CKB	VLTPELYAELR_Phospho (STY)	0.358557	0.0333405	0.535339	0.219818	0.207275	0.807595	0.19954	VLT(1)PELYAELR		VLT(1)PELYAELR		VLT(1)PELYAELR		VLT(1)PELYAELR
P16070	CD44	LVINSGNGAVEDR_Phospho (STY),Deamidation (NQ)	-0.210131	0.0333463	0.535339	-0.164804	-0.112851	-0.409874	-0.152996	LVINS(1)GNGAVEDR		LVINS(1)GNGAVEDR	LVINS(1)GNGAVEDR	LVINS(1)GNGAVEDR	LVINS(1)GNGAVEDR
O60244	MED14	MPGMSPANPSLHSPVPDASHSPR_3 Phospho (STY)	-0.166906	0.0334187	0.535339	-0.172132	-0.0744045	-0.232652	-0.188435	MPGMS(1)PANPS(0.049)LHS(0.951)PVPDAS(0.184)HS(0.816)PR	MPGMS(0.994)PANPS(0.047)LHS(0.958)PVPDAS(0.705)HS(0.295)PR	MPGMS(0.872)PANPS(0.206)LHS(0.922)PVPDAS(0.539)HS(0.461)PR	MPGMS(0.867)PANPS(0.593)LHS(0.54)PVPDAS(0.62)HS(0.38)PR	MPGMS(0.999)PANPS(0.089)LHS(0.912)PVPDAS(0.114)HS(0.886)PR	MPGMS(1)PANPS(0.388)LHS(0.612)PVPDAS(0.246)HS(0.754)PR	MPGMS(1)PANPS(0.052)LHS(0.948)PVPDAS(0.149)HS(0.851)PR	MPGMS(0.998)PANPS(0.049)LHS(0.953)PVPDAS(0.048)HS(0.953)PR
Q15648	MED1	SPISSGSGGSHMSGTSSSSGMK_Phospho (STY)	-0.415866	0.0334366	0.535339	-0.947734	-0.297815	-0.215029	-0.202887	S(0.971)PIS(0.021)S(0.007)GS(0.001)GGS(0.001)HMSGTSSSSGMK		S(0.885)PIS(0.114)S(0.001)GSGGSHMSGTSSSSGMK	S(0.885)PIS(0.089)S(0.018)GS(0.004)GGS(0.004)HMSGTSSSSGMK	S(0.992)PIS(0.007)S(0.001)GSGGSHMSGTSSSSGMK	S(0.997)PIS(0.002)SGSGGSHMSGTSSSSGMK	S(0.998)PIS(0.002)SGSGGSHMSGTSSSSGMK	S(0.944)PIS(0.035)S(0.012)GS(0.005)GGS(0.002)HMSGTSSSSGMK
Q9H2K8	TAOK3	NGPLNESQEDEEDSEHGTSLNR_Phospho (STY)	0.229687	0.0334781	0.535339	0.387692	0.344876	0.118423	0.0677586	NGPLNESQEDEEDS(0.999)EHGT(0.001)SLNR	NGPLNESQEDEEDS(0.998)EHGT(0.001)SLNR	NGPLNESQEDEEDS(0.995)EHGT(0.004)S(0.001)LNR	NGPLNESQEDEEDS(0.999)EHGT(0.001)SLNR	NGPLNES(1)QEDEEDSEHGTSLNR	NGPLNESQEDEEDS(0.992)EHGT(0.007)S(0.001)LNR	NGPLNESQEDEEDS(0.997)EHGT(0.003)SLNR	NGPLNESQEDEEDS(0.999)EHGT(0.001)SLNR
O75122	CLASP2	VLNTGSDVEEAVADALK_Phospho (STY)	0.203775	0.033594	0.535339	0.0799031	0.381185	0.167032	0.18698	VLNT(0.215)GS(0.785)DVEEAVADALK	VLNT(0.616)GS(0.384)DVEEAVADALK	VLNT(0.5)GS(0.5)DVEEAVADALK	VLNT(0.079)GS(0.921)DVEEAVADALK	VLNT(0.207)GS(0.793)DVEEAVADALK	VLNT(0.006)GS(0.994)DVEEAVADALK	VLNT(0.571)GS(0.429)DVEEAVADALK	VLNT(0.5)GS(0.5)DVEEAVADALK
P24534	EEF1B2	SYIEGYVPSQADVAVFEAVSSPPPADLCHALR_Phospho (STY)	0.207218	0.0335985	0.535339	0.200141	0.13115	0.395038	0.102545	SYIEGYVPS(0.001)QADVAVFEAVS(0.545)S(0.454)PPPADLCHALR	SYIEGY(0.001)VPS(0.005)QADVAVFEAVS(0.198)S(0.795)PPPADLCHALR	SYIEGYVPS(0.001)QADVAVFEAVS(0.239)S(0.759)PPPADLCHALR	SYIEGYVPSQADVAVFEAVS(0.016)S(0.984)PPPADLCHALR	SYIEGYVPSQADVAVFEAVS(0.055)S(0.945)PPPADLCHALR	SYIEGYVPSQADVAVFEAVS(0.137)S(0.863)PPPADLCHALR	SYIEGYVPSQADVAVFEAVS(0.221)S(0.779)PPPADLCHALR	SYIEGYVPSQADVAVFEAVS(0.019)S(0.981)PPPADLCHALR
Q8N302	AGGF1	VTVPTSGNTIESPLHENISNSTSFK_Phospho (STY)	-0.207924	0.0336048	0.535339	-0.150911	-0.0486615	-0.295737	-0.336387	VTVPTSGNTIES(1)PLHENISNSTSFK		VT(0.001)VPT(0.096)S(0.3)GNT(0.3)IES(0.3)PLHENISNSTSFK		VTVPT(0.01)S(0.193)GNT(0.153)IES(0.643)PLHENISNSTSFK		VTVPT(0.004)S(0.055)GNT(0.048)IES(0.877)PLHENIS(0.004)NS(0.004)T(0.004)S(0.004)FK
Q8N556	AFAP1	KLSSERPSSDGEGVVENGITTCNGK_2 Phospho (STY),Deamidation (NQ)	0.173329	0.033605	0.535339	0.17727	0.138473	0.095334	0.28224	KLS(0.673)S(0.668)ERPS(0.33)S(0.329)DGEGVVENGITTCNGK	KLS(0.477)S(0.524)ERPS(0.542)S(0.456)DGEGVVENGITTCNGK		KLS(0.905)S(0.134)ERPS(0.697)S(0.264)DGEGVVENGITTCNGK		KLS(0.471)S(0.514)ERPS(0.528)S(0.483)DGEGVVENGIT(0.004)T(0.001)CNGK		KLS(0.517)S(0.517)ERPS(0.511)S(0.455)DGEGVVENGITTCNGK
Q86X29	LSR	ARSVDALDDLTPPSTAESGSRSPTSNGGR_2 Phospho (STY),Deamidation (NQ)	-0.234244	0.0337011	0.535339	-0.136633	-0.27761	-0.448283	-0.0744485	ARS(1)VDALDDLTPPS(0.005)T(0.026)AES(0.082)GS(0.317)RS(0.505)PT(0.056)S(0.008)NGGR	ARS(0.987)VDALDDLT(0.015)PPS(0.166)T(0.155)AES(0.127)GS(0.112)RS(0.392)PT(0.024)S(0.022)NGGR	ARS(1)VDALDDLTPPS(0.026)T(0.127)AES(0.342)GS(0.267)RS(0.176)PT(0.031)S(0.03)NGGR	ARS(1)VDALDDLTPPST(0.002)AES(0.563)GS(0.249)RS(0.167)PT(0.017)S(0.002)NGGR		ARS(1)VDALDDLT(0.001)PPS(0.009)T(0.081)AES(0.182)GS(0.148)RS(0.37)PT(0.1)S(0.11)NGGR	ARS(0.965)VDALDDLT(0.071)PPS(0.164)T(0.154)AES(0.115)GS(0.102)RS(0.331)PT(0.078)S(0.021)NGGR	ARS(0.994)VDALDDLT(0.012)PPS(0.2)T(0.186)AES(0.149)GS(0.129)RS(0.113)PT(0.113)S(0.105)NGGR
Q13442	PDAP1	SLDSDESEDEEDDYQQK_3 Phospho (STY)	0.240928	0.0337097	0.535339	0.239873	0.270489	0.438352	0.014998	S(1)LDS(1)DES(1)EDEEDDYQQK	S(1)LDS(1)DES(1)EDEEDDYQQK		S(1)LDS(1)DES(1)EDEEDDYQQK		S(1)LDS(1)DES(1)EDEEDDYQQK		S(1)LDS(1)DES(1)EDEEDDYQQK
Q9UK76	JPT1	SSGGREDLESSGLQR_Phospho (STY)	0.243851	0.0338245	0.535339	0.0746809	0.253599	0.486958	0.160164	S(0.5)S(0.5)GGREDLESSGLQR		S(0.15)S(0.85)GGREDLESSGLQR	SSGGREDLES(0.5)S(0.5)GLQR	S(0.21)S(0.79)GGREDLESSGLQR		SSGGREDLES(0.784)S(0.216)GLQR	S(0.156)S(0.844)GGREDLESSGLQR
Q4KMP7	TBC1D10B	RASAGPAPGPVVTAEGLHPSLPSPTGNSTPLGSSK_Phospho (STY)	0.156089	0.0338526	0.535339	0.100903	0.190723	0.15065	0.18208	RAS(1)AGPAPGPVVTAEGLHPSLPSPTGNSTPLGSSK	RAS(1)AGPAPGPVVTAEGLHPSLPSPTGNSTPLGSSK	RAS(0.999)AGPAPGPVVT(0.001)AEGLHPSLPSPTGNSTPLGSSK		RAS(0.999)AGPAPGPVVT(0.001)AEGLHPSLPSPTGNSTPLGSSK		RAS(1)AGPAPGPVVTAEGLHPSLPSPTGNSTPLGSSK
P12268	IMPDH2	GMGSLDAMDK_Phospho (STY)	0.17617	0.0338919	0.535339	0.0799335	0.236445	0.259572	0.12873	GMGS(1)LDAMDK	GMGS(1)LDAMDK	GMGS(1)LDAMDK	GMGS(1)LDAMDK	GMGS(1)LDAMDK	GMGS(1)LDAMDK	GMGS(1)LDAMDK	GMGS(1)LDAMDK
Q9GZP8	IMUP	PGVGAGHGGDPKLSPHK_Phospho (STY)	0.280669	0.0339331	0.535339	-0.0417859	0.370679	0.449633	0.34415	PGVGAGHGGDPKLS(1)PHK		PGVGAGHGGDPKLS(1)PHK	PGVGAGHGGDPKLS(1)PHK	PGVGAGHGGDPKLS(1)PHK		PGVGAGHGGDPKLS(1)PHK
Q86XN8;Q6ZN04	MEX3D	SVNMTECVPVPSSEHVAEIVGR_Phospho (STY)	0.405696	0.0339458	0.535339	0.281135	0.581111	0.778623	-0.0180854	S(1)VNMTECVPVPSSEHVAEIVGR	S(0.998)VNMT(0.002)ECVPVPSSEHVAEIVGR	S(0.999)VNMT(0.001)ECVPVPSSEHVAEIVGR	S(0.996)VNMT(0.004)ECVPVPSSEHVAEIVGR		S(0.999)VNMT(0.001)ECVPVPSSEHVAEIVGR	S(0.997)VNMT(0.003)ECVPVPSSEHVAEIVGR	S(0.999)VNMT(0.001)ECVPVPSSEHVAEIVGR
P23588	EIF4B	EEDCHSPTSKPPKPDQPLK_Phospho (STY)	0.195655	0.0339519	0.535339	0.136541	0.135381	0.370514	0.140186	EEDCHS(1)PTSKPPKPDQPLK	EEDCHS(0.991)PT(0.008)SKPPKPDQPLK	EEDCHS(0.992)PT(0.008)SKPPKPDQPLK	EEDCHS(0.97)PT(0.015)S(0.015)KPPKPDQPLK	EEDCHS(0.958)PT(0.036)S(0.006)KPPKPDQPLK	EEDCHS(0.972)PT(0.009)S(0.019)KPPKPDQPLK	EEDCHS(0.481)PT(0.26)S(0.26)KPPKPDQPLK	EEDCHS(0.997)PT(0.003)SKPPKPDQPLK
P38159;Q96E39	RBMX	DRDYSDHPSGGSYR_Phospho (STY)	-0.224341	0.0339643	0.535339	-0.174655	-0.0349357	-0.392914	-0.294861		DRDY(0.005)S(0.116)DHPS(0.86)GGS(0.019)YR	DRDYSDHPS(0.992)GGS(0.008)YR	DRDYS(0.109)DHPS(0.875)GGS(0.016)YR	DRDYS(0.015)DHPS(0.985)GGSYR	DRDYS(0.011)DHPS(0.989)GGSYR		DRDY(0.002)S(0.002)DHPS(0.215)GGS(0.776)Y(0.005)R
Q5T4S7	UBR4	HVTLPSSPR_Phospho (STY)	0.295994	0.0339703	0.535339	0.209926	0.131785	0.646727	0.195538	HVTLPS(0.5)S(0.5)PR	HVT(0.002)LPS(0.906)S(0.092)PR	HVT(0.003)LPS(0.498)S(0.498)PR	HVTLPS(0.499)S(0.501)PR	HVTLPS(0.664)S(0.336)PR	HVTLPS(0.5)S(0.5)PR	HVTLPS(0.805)S(0.195)PR	HVTLPS(0.629)S(0.371)PR
Q13541	EIF4EBP1	FLMECRNSPVTK_Phospho (STY)	0.275722	0.0339808	0.535339	0.21414	0.135684	0.593355	0.159707	FLMECRNS(0.957)PVT(0.043)K	FLMECRNS(0.999)PVT(0.001)K	FLMECRNS(0.994)PVT(0.006)K	FLMECRNS(0.981)PVT(0.019)K	FLMECRNS(0.948)PVT(0.052)K	FLMECRNS(0.797)PVT(0.203)K	FLMECRNS(0.95)PVT(0.05)K	FLMECRNS(0.979)PVT(0.021)K
Q68CZ2	TNS3	SSSDPGIPGGPQAIPATNSPDHSDHTLSVSSDSGHSTASAR_Phospho (STY)	0.427595	0.0339916	0.535339	0.20815	0.314249	0.978552	0.209428	S(0.32)S(0.32)S(0.36)DPGIPGGPQAIPATNSPDHSDHTLSVSSDSGHSTASAR	S(0.314)S(0.314)S(0.371)DPGIPGGPQAIPATNSPDHSDHTLSVSSDSGHSTASAR	S(0.317)S(0.317)S(0.365)DPGIPGGPQAIPATNSPDHSDHTLSVSSDSGHSTASAR	S(0.333)S(0.333)S(0.333)DPGIPGGPQAIPATNSPDHSDHTLSVSSDSGHSTASAR	S(0.333)S(0.333)S(0.333)DPGIPGGPQAIPATNSPDHSDHTLSVSSDSGHSTASAR		S(0.32)S(0.32)S(0.361)DPGIPGGPQAIPATNSPDHSDHTLSVSSDSGHSTASAR	S(0.319)S(0.319)S(0.362)DPGIPGGPQAIPATNSPDHSDHTLSVSSDSGHSTASAR
P47974	ZFP36L2	RHSASNLHALAHPAPSPGSCSPK_Phospho (STY)	0.201669	0.0339933	0.535339	0.10249	0.144775	0.383951	0.17546	RHS(0.426)AS(0.574)NLHALAHPAPSPGSCSPK				RHS(0.7)AS(0.3)NLHALAHPAPSPGSCSPK		RHS(0.845)AS(0.155)NLHALAHPAPSPGSCSPK
Q9Y2X7	GIT1	ARSMDSSDLSDGAVTLQEYLELKK_Oxidation (M),Phospho (STY)	0.284709	0.034024	0.535339	0.357031	0.322079	0.492731	-0.0330051	ARS(0.645)MDS(0.175)S(0.175)DLS(0.004)DGAVTLQEYLELKK	ARS(0.502)MDS(0.249)S(0.249)DLS(0.001)DGAVTLQEYLELKK		ARS(0.647)MDS(0.138)S(0.214)DLSDGAVTLQEYLELKK		ARS(0.264)MDS(0.327)S(0.406)DLS(0.002)DGAVTLQEYLELKK		ARS(0.985)MDS(0.013)S(0.002)DLSDGAVTLQEYLELKK
P38159;Q96E39	RBMX	RDVYLSPR_Phospho (STY)	-0.175739	0.0340391	0.535339	-0.0731727	-0.147511	-0.273087	-0.209186	RDVYLS(1)PR		RDVY(0.163)LS(0.837)PR	RDVY(0.022)LS(0.978)PR	RDVYLS(1)PR	RDVY(0.006)LS(0.994)PR	RDVY(0.004)LS(0.996)PR	RDVY(0.004)LS(0.996)PR
Q13506	NAB1	RLSAGLYR_Phospho (STY)	0.192931	0.0340594	0.535339	0.0769719	0.34605	0.192459	0.156242	RLS(1)AGLYR	RLS(1)AGLYR			RLS(1)AGLYR		RLS(1)AGLYR
Q9H3U1	UNC45A	PATPGASSVEQLR_Phospho (STY)	0.382735	0.0341321	0.535339	0.823757	0.0807111	0.423483	0.20299	PAT(1)PGASSVEQLR		PAT(1)PGASSVEQLR		PAT(1)PGASSVEQLR		PAT(1)PGASSVEQLR
Q96BD0	SLCO4A1	RASPGTPLSPGSLR_2 Phospho (STY)	0.244332	0.0343015	0.535339	0.169182	0.504897	0.097125	0.206123	RAS(0.913)PGT(0.089)PLS(0.967)PGS(0.031)LR	RAS(0.602)PGT(0.398)PLS(0.026)PGS(0.974)LR				RAS(0.949)PGT(0.057)PLS(0.91)PGS(0.084)LR		RAS(0.979)PGT(0.021)PLS(0.95)PGS(0.049)LR
P43243	MATR3	RDSFDDRGPSLNPVLDYDHGSR_2 Phospho (STY)	0.323158	0.0343212	0.535339	0.170663	0.647558	0.422955	0.0514553		RDS(0.514)FDDRGPS(0.487)LNPVLDYDHGS(1)R		RDS(0.291)FDDRGPS(0.709)LNPVLDY(0.002)DHGS(0.998)R	RDS(1)FDDRGPSLNPVLDYDHGS(1)R	RDS(0.768)FDDRGPS(0.232)LNPVLDYDHGS(1)R	RDS(0.826)FDDRGPS(0.174)LNPVLDY(0.001)DHGS(0.999)R	RDS(0.969)FDDRGPS(0.031)LNPVLDYDHGS(1)R
Q9UQR0	SCML2	TESSPSEASQHSMQSPQK_Phospho (STY)	-0.170173	0.0343341	0.535339	-0.253069	-0.0727308	-0.198248	-0.156646	TESSPSEASQHS(0.003)MQS(0.997)PQK	TESSPSEASQHS(0.015)MQS(0.985)PQK	TESSPSEAS(0.002)QHS(0.571)MQS(0.427)PQK	TESSPSEASQHS(0.001)MQS(0.999)PQK	TESSPSEASQHS(0.166)MQS(0.833)PQK	TESSPSEASQHSMQS(1)PQK	TES(0.001)S(0.001)PS(0.002)EAS(0.013)QHS(0.492)MQS(0.492)PQK	TESSPSEASQHS(0.003)MQS(0.997)PQK
Q8TEQ6	GEMIN5	LESIDGNEEESMK_Phospho (STY)	0.396804	0.0343413	0.535339	0.534262	0.390883	-0.0700829	0.732152	LES(1)IDGNEEESMK	LES(1)IDGNEEESMK	LES(1)IDGNEEESMK	LES(1)IDGNEEESMK	LES(1)IDGNEEESMK	LES(1)IDGNEEESMK	LES(1)IDGNEEESMK	LES(1)IDGNEEESMK
Q92974	ARHGEF2	QELGSPEER_Phospho (STY)	0.254914	0.0343659	0.535339	0.27378	0.320105	0.439114	-0.0133431	QELGS(1)PEER	QELGS(1)PEER	QELGS(1)PEER	QELGS(1)PEER	QELGS(1)PEER	QELGS(1)PEER	QELGS(1)PEER	QELGS(1)PEER
Q7Z6E9	RBBP6	VTGTEGSSSTLVDYTSTSSTGGSPVRK_Phospho (STY)	-0.185828	0.034386	0.535339	-0.0485103	-0.275096	-0.253645	-0.166059	VTGTEGSSSTLVDYTST(0.001)S(0.003)S(0.023)T(0.051)GGS(0.922)PVRK	VTGTEGSSSTLVDYTST(0.001)S(0.003)S(0.01)T(0.025)GGS(0.962)PVRK	VTGTEGSSSTLVDYT(0.03)S(0.016)T(0.057)S(0.041)S(0.041)T(0.041)GGS(0.772)PVRK	VTGTEGSSSTLVDYTSTS(0.002)S(0.061)T(0.226)GGS(0.709)PVRK	VTGTEGSSSTLVDYTS(0.001)T(0.005)S(0.069)S(0.056)T(0.176)GGS(0.693)PVRK	VTGTEGSSSTLVDYTSTS(0.001)S(0.005)T(0.012)GGS(0.983)PVRK	VTGTEGSSSTLVDY(0.001)T(0.013)S(0.084)T(0.072)S(0.053)S(0.04)T(0.275)GGS(0.463)PVRK	VTGTEGSSSTLVDYT(0.001)S(0.006)T(0.023)S(0.048)S(0.103)T(0.221)GGS(0.598)PVRK
P26232;P35221	CTNNA1	SRTSVQTEDDQLIAGQSAR_2 Phospho (STY)	-0.193345	0.0344708	0.535339	-0.101977	-0.255515	-0.323454	-0.0924331	S(0.862)RT(0.706)S(0.429)VQT(0.003)EDDQLIAGQSAR	S(0.598)RT(0.654)S(0.632)VQT(0.116)EDDQLIAGQSAR	S(0.363)RT(0.82)S(0.784)VQT(0.033)EDDQLIAGQSAR	S(0.781)RT(0.773)S(0.44)VQT(0.006)EDDQLIAGQSAR	S(0.649)RT(0.781)S(0.559)VQT(0.012)EDDQLIAGQSAR	S(0.369)RT(0.842)S(0.784)VQT(0.006)EDDQLIAGQSAR	S(0.382)RT(0.856)S(0.727)VQT(0.035)EDDQLIAGQSAR	S(0.529)RT(0.837)S(0.574)VQT(0.06)EDDQLIAGQSAR
P55198	MLLT6	ARAPSPGDYK_Phospho (STY)	-0.1964	0.0344772	0.535339	-0.307059	-0.0540038	-0.143736	-0.280799	ARAPS(0.998)PGDY(0.002)K	ARAPS(0.995)PGDY(0.005)K	ARAPS(0.783)PGDY(0.217)K		ARAPS(1)PGDYK	ARAPS(0.992)PGDY(0.008)K	ARAPS(0.999)PGDY(0.001)K	ARAPS(1)PGDYK
Q96JM3	CHAMP1	SSSVSPSSWK_Phospho (STY)	-0.18745	0.0344893	0.535339	-0.24606	-0.0520101	-0.292236	-0.159496	SSS(0.028)VS(0.715)PS(0.128)S(0.128)WK	SSS(0.503)VS(0.468)PS(0.024)S(0.006)WK	SSS(0.001)VS(0.976)PS(0.022)S(0.001)WK	SSS(0.003)VS(0.605)PS(0.151)S(0.241)WK	SSSVS(0.981)PS(0.014)S(0.004)WK	SSS(0.011)VS(0.937)PS(0.044)S(0.008)WK	SSS(0.003)VS(0.981)PS(0.013)S(0.002)WK	SSSVS(0.693)PS(0.23)S(0.077)WK
Q9NRR6	INPP5E	FRGSQEDLEAR_Phospho (STY)	0.182025	0.0345198	0.535339	0.169692	0.133667	0.322051	0.10269	FRGS(1)QEDLEAR	FRGS(1)QEDLEAR	FRGS(1)QEDLEAR	FRGS(1)QEDLEAR	FRGS(1)QEDLEAR	FRGS(1)QEDLEAR	FRGS(1)QEDLEAR	FRGS(1)QEDLEAR
Q7Z5L9	IRF2BP2	RNSNSPPSPSSMNQR_Phospho (STY)	0.158205	0.0345241	0.535339	0.0890709	0.177307	0.205536	0.160904	RNS(0.596)NS(0.398)PPS(0.005)PSSMNQR		RNS(0.608)NS(0.392)PPSPSSMNQR	RNS(0.163)NS(0.806)PPS(0.031)PSSMNQR		RNS(0.281)NS(0.719)PPSPSSMNQR	RNS(0.159)NS(0.743)PPS(0.087)PS(0.005)S(0.005)MNQR	RNS(0.854)NS(0.146)PPSPSSMNQR
O96019	ACTL6A	ENMEAISPLK_Phospho (STY)	-0.216567	0.0345285	0.535339	-0.268813	-0.273555	-0.000471168	-0.323428	ENMEAIS(1)PLK	ENMEAIS(1)PLK	ENMEAIS(1)PLK		ENMEAIS(1)PLK		ENMEAIS(1)PLK
P29692	EEF1D	ATAPQTQHVSPMR_Phospho (STY)	0.266162	0.0345764	0.535339	0.229489	0.0911437	0.561639	0.182378	ATAPQT(0.012)QHVS(0.988)PMR	ATAPQT(0.004)QHVS(0.996)PMR	ATAPQT(0.015)QHVS(0.985)PMR	ATAPQTQHVS(1)PMR	ATAPQT(0.011)QHVS(0.989)PMR	ATAPQTQHVS(1)PMR	ATAPQTQHVS(1)PMR	ATAPQT(0.062)QHVS(0.938)PMR
Q5SRE5	NUP188	GAPSSPATGVLPSPQGK_2 Phospho (STY)	-0.274941	0.0346688	0.535339	-0.318837	-0.0571207	-0.554822	-0.168986		GAPS(0.176)S(0.824)PATGVLPS(1)PQGK	GAPS(0.175)S(0.824)PAT(0.003)GVLPS(0.997)PQGK	GAPS(0.028)S(0.972)PATGVLPS(1)PQGK	GAPS(0.056)S(0.944)PATGVLPS(1)PQGK	GAPS(0.138)S(0.862)PATGVLPS(1)PQGK		GAPS(0.126)S(0.874)PAT(0.001)GVLPS(1)PQGK
Q9Y426	C2CD2	STIIISGISK_Phospho (STY)	0.180025	0.0347338	0.535339	0.220586	0.103707	0.294625	0.101182	STIIIS(0.017)GIS(0.983)K	STIIIS(0.598)GIS(0.402)K	S(0.5)T(0.5)IIISGISK	S(0.5)T(0.5)IIISGISK	S(0.788)T(0.212)IIISGISK	S(0.5)T(0.5)IIISGISK	STIIIS(0.5)GIS(0.5)K	S(0.91)T(0.09)IIISGISK
Q9UQ35	SRRM2	AGMSSNQSISSPVLDAVPRTPSR_Oxidation (M),2 Phospho (STY)	-0.194309	0.0348268	0.535339	-0.301868	-0.0937598	-0.288727	-0.0928819		AGMS(0.003)S(0.003)NQS(0.033)IS(0.189)S(0.773)PVLDAVPRT(0.823)PS(0.177)R		AGMSSNQSIS(0.042)S(0.958)PVLDAVPRT(0.865)PS(0.135)R	AGMS(0.143)S(0.149)NQS(0.197)IS(0.256)S(0.276)PVLDAVPRT(0.803)PS(0.176)R	AGMSSNQSIS(0.535)S(0.465)PVLDAVPRT(0.896)PS(0.104)R		AGMSSNQS(0.008)IS(0.463)S(0.529)PVLDAVPRT(0.892)PS(0.108)R
O95251	KAT7	SQQQPTPVTPK_Phospho (STY)	-0.234722	0.0349409	0.535339	-0.23041	-0.409423	-0.00587685	-0.293177		SQQQPT(0.002)PVT(0.998)PK	SQQQPT(0.004)PVT(0.996)PK	SQQQPT(0.018)PVT(0.982)PK	SQQQPT(0.012)PVT(0.988)PK	SQQQPT(0.003)PVT(0.997)PK	SQQQPT(0.013)PVT(0.987)PK	SQQQPT(0.185)PVT(0.815)PK
Q8NC51	SERBP1	SSFSHYSGLK_Phospho (STY)	0.277928	0.034964	0.535339	0.152939	0.350884	0.550847	0.057042	S(0.263)S(0.687)FS(0.049)HYS(0.001)GLK	S(0.272)S(0.727)FS(0.001)HYSGLK	S(0.257)S(0.735)FS(0.008)HYSGLK	S(0.185)S(0.812)FS(0.003)HYSGLK	S(0.49)S(0.49)FS(0.019)HY(0.001)SGLK	S(0.242)S(0.731)FS(0.027)HYSGLK	S(0.243)S(0.756)FS(0.001)HYSGLK	S(0.495)S(0.495)FS(0.01)HYSGLK
P46013	MKI67	AFMESPK_Oxidation (M),Phospho (STY)	-0.172211	0.0349895	0.535339	-0.219628	-0.168803	-0.241756	-0.0586562		AFMES(1)PK	AFMES(1)PK	AFMES(1)PK	AFMES(1)PK	AFMES(1)PK	AFMES(1)PK
Q9UKY7	CDV3	TPQGPPEIYSDTQFPSLQSTAK_Phospho (STY)	0.435434	0.0350266	0.535339	0.372532	0.615321	0.821336	-0.0674542	TPQGPPEIY(0.956)S(0.043)DTQFPSLQSTAK	T(0.002)PQGPPEIY(0.912)S(0.077)DT(0.009)QFPSLQSTAK	T(0.044)PQGPPEIY(0.879)S(0.068)DT(0.009)QFPSLQSTAK		T(0.039)PQGPPEIY(0.863)S(0.086)DT(0.012)QFPSLQSTAK		T(0.011)PQGPPEIY(0.967)S(0.021)DT(0.001)QFPSLQSTAK
Q8NI27	THOC2	LYINHTPPPLSK_Phospho (STY)	-0.153781	0.0350361	0.535339	-0.127723	-0.132479	-0.209792	-0.145131	LYINHT(0.995)PPPLS(0.005)K		LY(0.001)INHT(0.998)PPPLS(0.001)K		LYINHT(1)PPPLSK		LYINHT(0.999)PPPLS(0.001)K
Q5T4S7	UBR4	AAPPPPPPPPPLESSPR_Phospho (STY)	0.165381	0.0350603	0.535339	0.181613	0.123152	0.254759	0.101999	AAPPPPPPPPPLES(0.5)S(0.5)PR	AAPPPPPPPPPLES(0.5)S(0.5)PR	AAPPPPPPPPPLES(0.5)S(0.5)PR	AAPPPPPPPPPLES(0.5)S(0.5)PR	AAPPPPPPPPPLES(0.5)S(0.5)PR		AAPPPPPPPPPLES(0.5)S(0.5)PR	AAPPPPPPPPPLES(0.5)S(0.5)PR
Q96D71	REPS1	TSADAQEPASPVVSPQQSPPTSPHTWR_2 Phospho (STY)	0.246551	0.0351261	0.535339	0.334204	0.0247242	0.447403	0.179871	TSADAQEPAS(0.006)PVVS(0.048)PQQS(0.899)PPT(0.485)S(0.444)PHT(0.117)WR	TSADAQEPAS(0.002)PVVS(0.161)PQQS(0.83)PPT(0.194)S(0.695)PHT(0.119)WR	TSADAQEPASPVVS(0.002)PQQS(0.985)PPT(0.292)S(0.687)PHT(0.034)WR	TSADAQEPASPVVS(0.005)PQQS(0.873)PPT(0.322)S(0.643)PHT(0.157)WR	TSADAQEPASPVVS(0.023)PQQS(0.956)PPT(0.462)S(0.404)PHT(0.154)WR	TSADAQEPASPVVS(0.014)PQQS(0.909)PPT(0.116)S(0.937)PHT(0.023)WR	TSADAQEPAS(0.063)PVVS(0.166)PQQS(0.899)PPT(0.436)S(0.403)PHT(0.032)WR	TSADAQEPAS(0.001)PVVS(0.005)PQQS(0.987)PPT(0.462)S(0.425)PHT(0.119)WR
Q9BUH8	BEGAIN	DRRPSVDAPVTDVGFLR_Phospho (STY)	0.269169	0.0352434	0.535339	0.141933	0.171851	0.583581	0.179309		DRRPS(1)VDAPVTDVGFLR	DRRPS(1)VDAPVTDVGFLR		DRRPS(1)VDAPVTDVGFLR		DRRPS(1)VDAPVTDVGFLR
P49006	MARCKSL1	KPFKLSGLSFK_2 Phospho (STY)	0.209464	0.0353045	0.535339	0.136005	0.340479	0.0512239	0.310147	KPFKLS(1)GLS(1)FK	KPFKLS(1)GLS(1)FK	KPFKLS(1)GLS(1)FK	KPFKLS(1)GLS(1)FK	KPFKLS(1)GLS(1)FK		KPFKLS(1)GLS(1)FK	KPFKLS(1)GLS(1)FK
Q9H501	ESF1	TLDSGTSEIVKSPR_Phospho (STY)	-0.149016	0.0353588	0.535339	-0.164058	-0.125326	-0.147853	-0.158827	TLDSGTSEIVKS(1)PR	TLDSGTSEIVKS(1)PR	TLDSGTS(0.001)EIVKS(0.998)PR	TLDSGTSEIVKS(1)PR	TLDSGTSEIVKS(1)PR	TLDSGTS(0.001)EIVKS(0.998)PR	T(0.001)LDS(0.006)GT(0.006)S(0.02)EIVKS(0.967)PR	TLDSGTSEIVKS(1)PR
Q8IWW6	ARHGAP12	TSFSQEQSCDSAGEGSER_Phospho (STY)	0.192781	0.0353901	0.535339	0.228218	0.13145	0.337829	0.0736259	TSFSQEQS(0.006)CDS(0.989)AGEGS(0.005)ER	TSFSQEQSCDS(0.996)AGEGS(0.004)ER	TSFSQEQSCDS(0.998)AGEGS(0.002)ER	TSFSQEQSCDS(1)AGEGSER	TSFSQEQS(0.001)CDS(0.989)AGEGS(0.01)ER	TSFS(0.002)QEQS(0.009)CDS(0.986)AGEGS(0.003)ER	TSFSQEQSCDS(0.999)AGEGS(0.001)ER	TSFSQEQS(0.002)CDS(0.998)AGEGSER
O94804	STK10	ILRLSTFEK_Phospho (STY)	0.226334	0.0354902	0.535339	0.113214	0.253475	0.44286	0.0957853	ILRLS(0.637)T(0.363)FEK		ILRLS(0.938)T(0.062)FEK		ILRLS(0.938)T(0.062)FEK		ILRLS(0.952)T(0.048)FEK
O15085	ARHGEF11	WTDGSLSPPAK_Phospho (STY)	0.427484	0.0354981	0.535339	0.250632	0.426448	0.0823427	0.950513	WTDGS(0.083)LS(0.916)PPAK		WTDGS(0.001)LS(0.999)PPAK	WTDGS(0.298)LS(0.702)PPAK			WTDGS(0.006)LS(0.994)PPAK	WT(0.003)DGS(0.08)LS(0.917)PPAK
P49792	RANBP2	KQSLPATSIPTPASFK_Phospho (STY)	0.398781	0.0355464	0.535339	0.368776	0.895979	0.213005	0.117365	KQS(0.679)LPAT(0.16)S(0.16)IPTPASFK	KQS(0.964)LPAT(0.018)S(0.018)IPTPASFK	KQS(0.999)LPAT(0.001)SIPTPASFK	KQS(0.98)LPAT(0.01)S(0.01)IPTPASFK	KQS(0.995)LPAT(0.002)S(0.003)IPTPASFK		KQS(0.999)LPATSIPTPASFK
O60716	CTNND1	GSLASLDSLR_2 Phospho (STY)	-0.236425	0.0355806	0.535339	-0.315294	-0.442817	-0.0783849	-0.109203	GS(1)LAS(0.985)LDS(0.015)LR	GS(1)LAS(0.99)LDS(0.01)LR	GS(1)LAS(0.993)LDS(0.007)LR	GS(1)LAS(0.968)LDS(0.032)LR	GS(1)LAS(0.983)LDS(0.017)LR	GS(1)LAS(0.982)LDS(0.018)LR	GS(1)LAS(0.988)LDS(0.012)LR	GS(1)LAS(0.999)LDS(0.001)LR
Q02952	AKAP12	REQSHAEISPPAESGQAVEECK_Phospho (STY)	0.227328	0.0356206	0.535339	0.252649	0.272862	0.383887	-8.42074e-05	REQS(0.888)HAEIS(0.111)PPAES(0.001)GQAVEECK		REQS(0.999)HAEIS(0.001)PPAESGQAVEECK		REQS(0.999)HAEIS(0.001)PPAESGQAVEECK			REQS(0.999)HAEIS(0.001)PPAESGQAVEECK
Q8IYL3	C1orf174	QNEPGLQTEDVQKPPLQMDNSVFLDDDSNQPMPVSR_Phospho (STY)	0.182408	0.0356462	0.535339	0.0320744	0.241291	0.219719	0.236548	QNEPGLQTEDVQKPPLQMDNS(0.002)VFLDDDS(0.997)NQPMPVS(0.001)R	QNEPGLQTEDVQKPPLQMDNSVFLDDDS(1)NQPMPVSR	QNEPGLQT(0.063)EDVQKPPLQMDNS(0.833)VFLDDDS(0.103)NQPMPVS(0.001)R	QNEPGLQTEDVQKPPLQMDNS(0.003)VFLDDDS(0.994)NQPMPVS(0.003)R	QNEPGLQTEDVQKPPLQMDNSVFLDDDS(1)NQPMPVSR	QNEPGLQTEDVQKPPLQMDNSVFLDDDS(1)NQPMPVSR	QNEPGLQTEDVQKPPLQMDNS(0.035)VFLDDDS(0.963)NQPMPVS(0.001)R	QNEPGLQTEDVQKPPLQMDNSVFLDDDS(1)NQPMPVSR
Q6IQ26	DENND5A	RKSDASSLMPPLR_Phospho (STY)	0.212558	0.0356669	0.535339	0.245297	0.401178	0.120984	0.0827708	RKS(0.982)DAS(0.016)S(0.002)LMPPLR		RKS(0.716)DAS(0.216)S(0.068)LMPPLR		RKS(0.333)DAS(0.333)S(0.333)LMPPLR		RKS(0.981)DAS(0.018)S(0.001)LMPPLR
Q5UIP0	RIF1	CVWSPLASPSTSILK_Phospho (STY)	-0.243192	0.0358235	0.535339	-0.383186	-0.00116794	-0.383058	-0.205357	CVWS(1)PLASPSTSILK		CVWS(1)PLASPSTSILK		CVWS(1)PLASPSTSILK		CVWS(1)PLASPSTSILK
Q9NQ29	LUC7L	ASREESWESGRSER_2 Phospho (STY)	0.378144	0.0358847	0.535339	0.176102	0.160506	0.857604	0.318366								AS(0.041)REES(0.959)WES(0.992)GRS(0.008)ER
Q09666	AHNAK	LQGSGVSLASKK_Phospho (STY)	0.237483	0.0359337	0.535339	0.166427	0.430208	0.0307446	0.322554	LQGSGVSLAS(1)KK	LQGSGVS(0.146)LAS(0.854)KK	LQGSGVS(0.001)LAS(0.999)KK	LQGS(0.002)GVS(0.01)LAS(0.989)KK	LQGSGVS(0.002)LAS(0.998)KK		LQGSGVS(0.011)LAS(0.989)KK	LQGS(0.001)GVS(0.081)LAS(0.918)KK
Q6PKG0	LARP1	ESPRPLQLPGAEGPAISDGEEGGGEPGAGGGAAGAAGAGR_Phospho (STY)	0.176974	0.0360095	0.535339	0.0834863	0.160033	0.304999	0.159376	ES(0.001)PRPLQLPGAEGPAIS(0.999)DGEEGGGEPGAGGGAAGAAGAGR	ES(0.001)PRPLQLPGAEGPAIS(0.999)DGEEGGGEPGAGGGAAGAAGAGR	ESPRPLQLPGAEGPAIS(1)DGEEGGGEPGAGGGAAGAAGAGR	ES(0.003)PRPLQLPGAEGPAIS(0.997)DGEEGGGEPGAGGGAAGAAGAGR		ESPRPLQLPGAEGPAIS(1)DGEEGGGEPGAGGGAAGAAGAGR	ESPRPLQLPGAEGPAIS(1)DGEEGGGEPGAGGGAAGAAGAGR	ES(0.008)PRPLQLPGAEGPAIS(0.992)DGEEGGGEPGAGGGAAGAAGAGR
Q9Y3Z3	SAMHD1	NFTKPQDGDVIAPLITPQKK_Phospho (STY)	0.239864	0.0362365	0.535339	0.158796	0.140605	0.507872	0.152182	NFTKPQDGDVIAPLIT(1)PQKK	NFTKPQDGDVIAPLIT(1)PQKK	NFTKPQDGDVIAPLIT(1)PQKK		NFTKPQDGDVIAPLIT(1)PQKK	NFTKPQDGDVIAPLIT(1)PQKK	NFTKPQDGDVIAPLIT(1)PQKK
O15417	TNRC18	PLPSPGAAGAQALEK_Phospho (STY)	-0.189195	0.0362742	0.535339	-0.140073	-0.34187	-0.196339	-0.0784979	PLPS(1)PGAAGAQALEK	PLPS(1)PGAAGAQALEK	PLPS(1)PGAAGAQALEK	PLPS(1)PGAAGAQALEK	PLPS(1)PGAAGAQALEK		PLPS(1)PGAAGAQALEK	PLPS(1)PGAAGAQALEK
O60675	MAFK	EAGENAPVLSDDELVSMSVR_Phospho (STY)	-0.158951	0.0362768	0.535339	-0.129012	-0.208681	-0.205493	-0.0926191	EAGENAPVLS(0.995)DDELVS(0.003)MS(0.002)VR		EAGENAPVLS(0.999)DDELVSMSVR	EAGENAPVLS(0.999)DDELVS(0.001)MSVR	EAGENAPVLS(1)DDELVSMSVR	EAGENAPVLS(1)DDELVSMSVR	EAGENAPVLS(1)DDELVSMSVR
Q9UQ35	SRRM2	HGGSPQPLATTPLSQEPVNPPSEASPTR_4 Phospho (STY)	-0.186845	0.0362902	0.535339	-0.31938	-0.0522655	-0.190539	-0.185195	HGGS(1)PQPLAT(0.493)T(0.493)PLS(0.015)QEPVNPPS(0.997)EAS(0.943)PT(0.06)R	HGGS(0.996)PQPLAT(0.272)T(0.734)PLS(0.998)QEPVNPPS(0.023)EAS(0.768)PT(0.21)R	HGGS(0.994)PQPLAT(0.518)T(0.518)PLS(0.969)QEPVNPPS(0.576)EAS(0.4)PT(0.024)R	HGGS(0.988)PQPLAT(0.515)T(0.515)PLS(0.983)QEPVNPPS(0.349)EAS(0.517)PT(0.135)R	HGGS(0.999)PQPLAT(0.41)T(0.599)PLS(0.992)QEPVNPPS(0.102)EAS(0.713)PT(0.185)R	HGGS(0.999)PQPLAT(0.58)T(0.421)PLS(1)QEPVNPPS(0.058)EAS(0.829)PT(0.113)R	HGGS(0.997)PQPLAT(0.509)T(0.509)PLS(0.986)QEPVNPPS(0.234)EAS(0.608)PT(0.158)R	HGGS(0.998)PQPLAT(0.506)T(0.506)PLS(0.99)QEPVNPPS(0.09)EAS(0.74)PT(0.17)R
P04626	ERBB2	EGPLPAARPAGATLER_Phospho (STY)	-0.222047	0.0363591	0.535339	-0.452563	-0.192627	-0.117375	-0.125623	EGPLPAARPAGAT(1)LER		EGPLPAARPAGAT(1)LER				EGPLPAARPAGAT(1)LER
Q13153	PAK1	AVSETPAVPPVSEDEDDDDDDATPPPVIAPRPEHTK_Phospho (STY)	0.218944	0.03643	0.535339	0.0812975	0.210337	0.435305	0.148836	AVS(0.02)ET(0.019)PAVPPVS(0.48)EDEDDDDDDAT(0.48)PPPVIAPRPEHTK	AVS(0.058)ET(0.052)PAVPPVS(0.671)EDEDDDDDDAT(0.218)PPPVIAPRPEHTK	AVS(0.047)ET(0.047)PAVPPVS(0.452)EDEDDDDDDAT(0.452)PPPVIAPRPEHTK	AVS(0.011)ET(0.011)PAVPPVS(0.743)EDEDDDDDDAT(0.235)PPPVIAPRPEHTK	AVS(0.006)ET(0.006)PAVPPVS(0.493)EDEDDDDDDAT(0.493)PPPVIAPRPEHTK	AVS(0.001)ET(0.001)PAVPPVS(0.968)EDEDDDDDDAT(0.029)PPPVIAPRPEHTK	AVS(0.001)ET(0.001)PAVPPVS(0.879)EDEDDDDDDAT(0.118)PPPVIAPRPEHTK	AVS(0.001)ET(0.001)PAVPPVS(0.696)EDEDDDDDDAT(0.301)PPPVIAPRPEHTK
Q8WWM7	ATXN2L	QGSGRESPSLASR_Phospho (STY)	0.208244	0.0364645	0.535339	0.202331	0.141209	0.405023	0.0844114	QGSGRES(0.985)PS(0.015)LASR	QGS(1)GRESPSLASR	QGS(0.981)GRES(0.019)PSLASR	QGS(0.012)GRES(0.987)PS(0.001)LASR	QGS(0.019)GRES(0.956)PS(0.025)LASR	QGS(0.823)GRES(0.173)PS(0.004)LASR	QGS(0.885)GRES(0.109)PS(0.006)LASR	QGS(0.642)GRES(0.357)PS(0.001)LASR
Q9UQ35	SRRM2	PSMSPTPLDR_Phospho (STY)	-0.156477	0.0364738	0.535339	-0.10809	-0.152467	-0.229216	-0.136136	PSMS(1)PTPLDR	PSMS(0.992)PT(0.008)PLDR	PSMS(1)PTPLDR	PSMS(0.999)PT(0.001)PLDR	PSMS(1)PTPLDR	PSMS(1)PTPLDR	PSMS(1)PTPLDR	PSMS(0.999)PT(0.001)PLDR
Q09666	AHNAK	FKAEAPLPSPK_Phospho (STY)	-0.164908	0.0364784	0.535339	-0.166954	-0.23727	-0.0672374	-0.188173	FKAEAPLPS(1)PK	FKAEAPLPS(1)PK	FKAEAPLPS(1)PK	FKAEAPLPS(1)PK	FKAEAPLPS(1)PK	FKAEAPLPS(1)PK	FKAEAPLPS(1)PK	FKAEAPLPS(1)PK
Q02952	AKAP12	LTASEQAHPQEPAESAHEPRLSAEYEK_Phospho (STY)	0.305232	0.0364795	0.535339	0.108771	0.253779	0.674099	0.184277	LTASEQAHPQEPAESAHEPRLS(1)AEYEK	LTASEQAHPQEPAESAHEPRLS(1)AEYEK	LTASEQAHPQEPAESAHEPRLS(1)AEYEK	LTASEQAHPQEPAES(0.555)AHEPRLS(0.445)AEYEK	LTASEQAHPQEPAESAHEPRLS(1)AEYEK	LTASEQAHPQEPAESAHEPRLS(1)AEYEK	LTASEQAHPQEPAESAHEPRLS(0.982)AEY(0.017)EK	LTASEQAHPQEPAESAHEPRLS(1)AEYEK
Q5BJF6	ODF2	SSYANVFGDGPYSTFLTSSPIR_Phospho (STY)	-0.206053	0.0365346	0.535339	-0.338899	-0.309497	-0.0910017	-0.0848131	SSYANVFGDGPYSTFLT(0.013)S(0.247)S(0.739)PIR		SSYANVFGDGPYSTFLT(0.022)S(0.261)S(0.717)PIR		SSYANVFGDGPYSTFLT(0.008)S(0.171)S(0.821)PIR		SSYANVFGDGPYSTFLT(0.072)S(0.514)S(0.414)PIR
Q3YEC7	RABL6	RADDFPVRDDPSDVTDEDEGPAEPPPPPK_2 Phospho (STY)	0.286986	0.0366755	0.535339	0.0725181	0.177439	0.612116	0.285869	RADDFPVRDDPS(1)DVT(1)DEDEGPAEPPPPPK	RADDFPVRDDPS(1)DVT(1)DEDEGPAEPPPPPK	RADDFPVRDDPS(1)DVT(1)DEDEGPAEPPPPPK	RADDFPVRDDPS(1)DVT(1)DEDEGPAEPPPPPK	RADDFPVRDDPS(1)DVT(1)DEDEGPAEPPPPPK	RADDFPVRDDPS(1)DVT(1)DEDEGPAEPPPPPK	RADDFPVRDDPS(1)DVT(1)DEDEGPAEPPPPPK	RADDFPVRDDPS(1)DVT(1)DEDEGPAEPPPPPK
P16070	CD44	KPSGLNGEASKSQEMVHLVNK_Oxidation (M),2 Phospho (STY),Deamidation (NQ)	0.609423	0.0367015	0.535339	0.206866	1.43675	0.4396	0.354472		KPS(0.983)GLNGEAS(0.019)KS(0.998)QEMVHLVNK				KPS(0.999)GLNGEAS(0.005)KS(0.997)QEMVHLVNK		KPS(0.977)GLNGEAS(0.206)KS(0.817)QEMVHLVNK
Q6UB99	ANKRD11	FSLSDDQR_Phospho (STY)	-0.193449	0.0367459	0.535339	-0.12051	-0.0698985	-0.33198	-0.251408	FSLS(1)DDQR	FSLS(1)DDQR	FSLS(1)DDQR	FS(0.002)LS(0.998)DDQR	FSLS(1)DDQR	FSLS(1)DDQR	FSLS(1)DDQR	FSLS(1)DDQR
Q58A45	PAN3	SHTPNPASYMVPSSASTSVNNPVSQTPSSGQVIQK_Phospho (STY)	0.27987	0.0368298	0.535339	0.402026	0.116744	0.535966	0.0647422	S(0.468)HT(0.468)PNPAS(0.06)Y(0.004)MVPSSASTSVNNPVSQTPSSGQVIQK		S(0.475)HT(0.475)PNPAS(0.048)Y(0.002)MVPSSASTSVNNPVSQTPSSGQVIQK	S(0.284)HT(0.284)PNPAS(0.361)Y(0.069)MVPSSASTSVNNPVSQTPSSGQVIQK	S(0.458)HT(0.458)PNPAS(0.041)Y(0.032)MVPS(0.002)S(0.002)AS(0.002)T(0.002)S(0.002)VNNPVSQTPSSGQVIQK		S(0.457)HT(0.531)PNPAS(0.012)YMVPSSASTSVNNPVSQTPSSGQVIQK
Q52LW3	ARHGAP29	ATSFEESERK_Phospho (STY)	0.31929	0.0368433	0.535339	0.398029	0.140361	0.664184	0.0745869	ATS(1)FEESERK	AT(0.134)S(0.849)FEES(0.018)ERK	AT(0.085)S(0.912)FEES(0.003)ERK	AT(0.003)S(0.993)FEES(0.003)ERK	AT(0.021)S(0.973)FEES(0.006)ERK	AT(0.059)S(0.94)FEESERK	ATS(1)FEESERK	AT(0.001)S(0.999)FEESERK
P27707	DCK	WCNVQSTQDEFEELTMSQK_Phospho (STY)	0.40818	0.0368854	0.535339	0.135755	0.241631	0.938458	0.316878	WCNVQSTQDEFEELT(0.008)MS(0.992)QK	WCNVQSTQDEFEELT(0.093)MS(0.907)QK	WCNVQSTQDEFEELT(0.006)MS(0.994)QK	WCNVQSTQDEFEELT(0.017)MS(0.983)QK	WCNVQSTQDEFEELT(0.027)MS(0.972)QK		WCNVQSTQDEFEELT(0.004)MS(0.996)QK	WCNVQSTQDEFEELT(0.057)MS(0.942)QK
P16989	YBX3	SPVGSGAPQAAAPAPAAHVAGNPGGDAAPAATGTAAAASLATAAGSEDAEKK_Phospho (STY)	0.161322	0.0368912	0.535339	0.14543	0.128578	0.256865	0.114415	S(0.805)PVGS(0.191)GAPQAAAPAPAAHVAGNPGGDAAPAAT(0.003)GT(0.001)AAAASLATAAGSEDAEKK		SPVGSGAPQAAAPAPAAHVAGNPGGDAAPAATGTAAAAS(0.001)LAT(0.028)AAGS(0.971)EDAEKK	S(0.88)PVGS(0.12)GAPQAAAPAPAAHVAGNPGGDAAPAATGTAAAASLATAAGSEDAEKK	S(0.453)PVGS(0.547)GAPQAAAPAPAAHVAGNPGGDAAPAATGTAAAASLATAAGSEDAEKK	S(0.727)PVGS(0.273)GAPQAAAPAPAAHVAGNPGGDAAPAATGTAAAASLATAAGSEDAEKK	S(0.438)PVGS(0.562)GAPQAAAPAPAAHVAGNPGGDAAPAATGTAAAASLATAAGSEDAEKK	S(0.931)PVGS(0.057)GAPQAAAPAPAAHVAGNPGGDAAPAAT(0.007)GT(0.005)AAAASLATAAGSEDAEKK
Q9Y2W1	THRAP3	HGLAHDEMKSPREPGYK_Oxidation (M),Phospho (STY)	-0.15545	0.0369326	0.535339	-0.194893	-0.181603	-0.163229	-0.0820759	HGLAHDEMKS(0.999)PREPGY(0.001)K		HGLAHDEMKS(0.976)PREPGY(0.024)K		HGLAHDEMKS(1)PREPGYK	HGLAHDEMKS(0.979)PREPGY(0.021)K	HGLAHDEMKS(0.987)PREPGY(0.013)K
Q14155	ARHGEF7	SGTLKSPPK_Phospho (STY)	0.188444	0.0369893	0.535339	0.104934	0.199485	0.34436	0.104997	SGTLKS(1)PPK		SGTLKS(1)PPK		SGTLKS(1)PPK		SGTLKS(1)PPK	SGTLKS(1)PPK
Q8WV99	ZFAND2B	SPSWTAPPVIALQNGLSEDEALQR_Phospho (STY)	0.229628	0.0370555	0.535339	0.184289	0.168516	0.474604	0.0911008	S(0.383)PS(0.309)WT(0.309)APPVIALQNGLSEDEALQR	S(0.388)PS(0.306)WT(0.306)APPVIALQNGLSEDEALQR	S(0.329)PS(0.274)WT(0.397)APPVIALQNGLSEDEALQR	S(0.377)PS(0.311)WT(0.311)APPVIALQNGLSEDEALQR	S(0.333)PS(0.333)WT(0.333)APPVIALQNGLSEDEALQR	S(0.368)PS(0.316)WT(0.316)APPVIALQNGLSEDEALQR	S(0.333)PS(0.333)WT(0.333)APPVIALQNGLSEDEALQR	S(0.333)PS(0.333)WT(0.333)APPVIALQNGLSEDEALQR
Q8NHM5	KDM2B	HQLGPSLRSPPR_Phospho (STY)	-0.220737	0.0371605	0.535339	-0.206231	-0.0792589	-0.15381	-0.443648	HQLGPS(0.264)LRS(0.736)PPR		HQLGPS(0.214)LRS(0.786)PPR		HQLGPS(0.418)LRS(0.582)PPR		HQLGPS(0.5)LRS(0.5)PPR
Q9NQS1	AVEN	REPGGWGAGASAPVEDDSDAETYGEENDEQGNYSK_Phospho (STY)	0.209199	0.037219	0.535339	0.256166	0.021929	0.362899	0.195802	REPGGWGAGAS(0.104)APVEDDS(0.308)DAET(0.308)Y(0.28)GEENDEQGNYSK		REPGGWGAGAS(0.015)APVEDDS(0.691)DAET(0.233)Y(0.062)GEENDEQGNYSK	REPGGWGAGAS(0.001)APVEDDS(0.87)DAET(0.12)Y(0.009)GEENDEQGNYSK	REPGGWGAGAS(0.002)APVEDDS(0.988)DAET(0.009)Y(0.002)GEENDEQGNYSK		REPGGWGAGAS(0.003)APVEDDS(0.783)DAET(0.176)Y(0.039)GEENDEQGNYSK	REPGGWGAGAS(0.001)APVEDDS(0.745)DAET(0.204)Y(0.05)GEENDEQGNYSK
P49790	NUP153	SPGFASPK_Phospho (STY)	-0.227303	0.0372474	0.535339	-0.364766	-0.0436506	-0.370521	-0.130273	S(1)PGFASPK	S(1)PGFASPK	SPGFAS(1)PK	S(1)PGFASPK	S(1)PGFASPK	S(1)PGFASPK	S(1)PGFASPK	S(1)PGFASPK
P10636	MAPT	VAVVRTPPKSPSSAK_2 Phospho (STY)	0.200116	0.0372479	0.535339	0.0111834	0.264951	0.303746	0.220583	VAVVRT(1)PPKS(0.992)PS(0.006)S(0.002)AK	VAVVRT(0.913)PPKS(0.681)PS(0.274)S(0.132)AK	VAVVRT(1)PPKS(0.85)PS(0.116)S(0.034)AK	VAVVRT(1)PPKS(0.865)PS(0.107)S(0.027)AK	VAVVRT(1)PPKS(0.959)PS(0.035)S(0.006)AK	VAVVRT(1)PPKS(0.989)PS(0.01)S(0.001)AK	VAVVRT(1)PPKS(0.91)PS(0.067)S(0.023)AK	VAVVRT(1)PPKS(0.821)PS(0.145)S(0.035)AK
Q9UQ35	SRRM2	PSMSPTPLDR_Oxidation (M),Phospho (STY)	-0.225837	0.0372866	0.535339	-0.134158	-0.394654	-0.330372	-0.0441641	PS(0.003)MS(0.983)PT(0.014)PLDR	PSMS(1)PTPLDR	PS(0.015)MS(0.983)PT(0.003)PLDR	PSMS(0.996)PT(0.004)PLDR	PSMS(1)PTPLDR	PS(0.049)MS(0.873)PT(0.078)PLDR	PSMS(1)PTPLDR	PS(0.004)MS(0.98)PT(0.016)PLDR
P50851	LRBA	SAVSPSTFNTSIPTNAVSVVSSVDSAQASDMGGESPGSR_Phospho (STY)	0.385288	0.0373205	0.535339	0.159226	0.204598	0.8877	0.289625	SAVSPSTFNTSIPTNAVSVVSSVDSAQASDMGGES(0.73)PGS(0.27)R	SAVSPSTFNTSIPTNAVSVVSSVDSAQASDMGGES(0.709)PGS(0.291)R	SAVSPSTFNTSIPTNAVSVVSSVDSAQASDMGGES(0.761)PGS(0.239)R	SAVSPSTFNTSIPTNAVSVVSSVDSAQASDMGGES(0.731)PGS(0.268)R			SAVSPSTFNTSIPTNAVSVVSSVDSAQASDMGGES(0.746)PGS(0.254)R	SAVSPSTFNTSIPTNAVSVVSSVDS(0.002)AQAS(0.011)DMGGES(0.708)PGS(0.278)R
Q9P1Y6	PHRF1	LRRPSPPEPWDEEDGASCSTFFGSEER_Phospho (STY)	-0.174869	0.0373552	0.535339	-0.130195	-0.157281	-0.309187	-0.102811	LRRPS(1)PPEPWDEEDGASCSTFFGSEER		LRRPS(1)PPEPWDEEDGASCSTFFGSEER	LRRPS(0.969)PPEPWDEEDGAS(0.03)CS(0.001)TFFGSEER	LRRPS(1)PPEPWDEEDGASCSTFFGSEER		LRRPS(1)PPEPWDEEDGASCSTFFGSEER
Q53HL2	CDCA8	IYNISGNGSPLADSK_Phospho (STY),Deamidation (NQ)	-0.1917	0.037356	0.535339	-0.121737	-0.175939	-0.105192	-0.363932	IYNIS(0.025)GNGS(0.952)PLADS(0.023)K	IYNIS(0.02)GNGS(0.979)PLADSK	IYNIS(0.002)GNGS(0.997)PLADS(0.001)K	IYNIS(0.007)GNGS(0.99)PLADS(0.003)K	IYNIS(0.004)GNGS(0.988)PLADS(0.008)K	IYNIS(0.002)GNGS(0.991)PLADS(0.007)K	IYNIS(0.002)GNGS(0.993)PLADS(0.006)K	IYNIS(0.066)GNGS(0.87)PLADS(0.065)K
Q7L2J0	MEPCE	RNSCNVGGGGGGFK_Phospho (STY)	0.199612	0.0373718	0.535339	0.119909	0.362569	0.0732768	0.242693	RNS(1)CNVGGGGGGFK	RNS(1)CNVGGGGGGFK	RNS(1)CNVGGGGGGFK	RNS(1)CNVGGGGGGFK		RNS(1)CNVGGGGGGFK	RNS(1)CNVGGGGGGFK	RNS(1)CNVGGGGGGFK
Q9BRD0	BUD13	HGTPDPSPRK_2 Phospho (STY)	-0.152135	0.0375385	0.535339	-0.197244	-0.109998	-0.121289	-0.180011	HGT(1)PDPS(1)PRK	HGT(1)PDPS(1)PRK		HGT(1)PDPS(1)PRK	HGT(1)PDPS(1)PRK	HGT(1)PDPS(1)PRK	HGT(1)PDPS(1)PRK	HGT(1)PDPS(1)PRK
Q9Y4U1	MMACHC	ARSWLSPR_Phospho (STY)	0.354999	0.037553	0.535339	0.101231	0.217763	0.801567	0.299437	ARS(1)WLSPR		ARS(1)WLSPR		ARS(1)WLSPR		ARS(1)WLSPR
Q7L2J0	MEPCE	GQHHQQQQAAGGSESHPVPPTAPLTPLLHGEGASQQPR_Phospho (STY)	-0.223746	0.0376215	0.535339	0.0173839	-0.335391	-0.291447	-0.28553	GQHHQQQQAAGGSESHPVPPT(0.005)APLT(0.993)PLLHGEGAS(0.002)QQPR		GQHHQQQQAAGGSESHPVPPT(0.001)APLT(0.991)PLLHGEGAS(0.008)QQPR		GQHHQQQQAAGGSESHPVPPT(0.108)APLT(0.892)PLLHGEGASQQPR		GQHHQQQQAAGGSESHPVPPT(0.002)APLT(0.998)PLLHGEGASQQPR
P50851	LRBA	VEGSPTEEANLPTELQDNSLSPAASEAGEK_Phospho (STY)	0.330085	0.037629	0.535339	0.212756	0.160551	0.752765	0.194267	VEGSPTEEANLPTELQDNS(0.004)LS(0.994)PAAS(0.002)EAGEK	VEGSPTEEANLPTELQDNS(0.006)LS(0.987)PAAS(0.007)EAGEK	VEGSPTEEANLPTELQDNS(0.004)LS(0.996)PAASEAGEK	VEGSPTEEANLPTELQDNS(0.007)LS(0.988)PAAS(0.005)EAGEK	VEGSPTEEANLPTELQDNS(0.03)LS(0.964)PAAS(0.006)EAGEK	VEGSPTEEANLPT(0.001)ELQDNS(0.107)LS(0.863)PAAS(0.029)EAGEK	VEGSPTEEANLPTELQDNSLS(0.999)PAASEAGEK	VEGSPTEEANLPTELQDNS(0.009)LS(0.989)PAAS(0.002)EAGEK
Q8NI08	NCOA7	STCSYYEDEDEEVLPVLRPHSALLENMHIEQLAR_Phospho (STY)	0.221177	0.0376527	0.535339	0.308152	0.381993	0.174195	0.0203678	S(0.196)T(0.196)CS(0.217)Y(0.196)Y(0.196)EDEDEEVLPVLRPHSALLENMHIEQLAR		S(0.195)T(0.195)CS(0.219)Y(0.195)Y(0.195)EDEDEEVLPVLRPHSALLENMHIEQLAR		S(0.443)T(0.443)CS(0.109)Y(0.003)Y(0.003)EDEDEEVLPVLRPHSALLENMHIEQLAR		S(0.206)T(0.206)CS(0.206)Y(0.191)Y(0.191)EDEDEEVLPVLRPHSALLENMHIEQLAR
O43765	SGTA	EMPQDLRSPARTPPSEEDSAEAER_Oxidation (M),2 Phospho (STY)	0.211716	0.0376747	0.535339	0.088369	0.103789	0.402261	0.252444	EMPQDLRS(0.995)PART(0.88)PPS(0.121)EEDS(0.003)AEAER	EMPQDLRS(0.981)PART(0.98)PPS(0.038)EEDS(0.001)AEAER	EMPQDLRS(0.99)PART(0.98)PPS(0.029)EEDSAEAER	EMPQDLRS(0.981)PART(0.861)PPS(0.152)EEDS(0.005)AEAER		EMPQDLRS(0.999)PART(0.966)PPS(0.036)EEDSAEAER		EMPQDLRS(0.998)PART(0.972)PPS(0.03)EEDSAEAER
Q02952	AKAP12	ETGTDGILAGSQEHDPGQGSSSPEQAGSPTEGEGVSTWESFK_Phospho (STY)	0.264737	0.0376866	0.535339	0.013057	0.258366	0.529995	0.25753	ETGTDGILAGSQEHDPGQGSSSPEQAGSPTEGEGVS(0.001)T(0.004)WES(0.995)FK	ETGTDGILAGSQEHDPGQGSSSPEQAGSPTEGEGVS(0.059)T(0.048)WES(0.893)FK	ETGTDGILAGSQEHDPGQGSSSPEQAGSPTEGEGVS(0.001)T(0.005)WES(0.994)FK	ETGTDGILAGSQEHDPGQGSSSPEQAGSPTEGEGVS(0.012)T(0.033)WES(0.956)FK	ETGTDGILAGSQEHDPGQGSSSPEQAGSPTEGEGVS(0.02)T(0.039)WES(0.941)FK	ETGTDGILAGSQEHDPGQGSSSPEQAGSPT(0.001)EGEGVS(0.117)T(0.097)WES(0.783)FK	ETGTDGILAGSQEHDPGQGSSSPEQAGSPTEGEGVS(0.001)T(0.008)WES(0.991)FK	ET(0.405)GT(0.405)DGILAGS(0.113)QEHDPGQGS(0.025)S(0.025)S(0.025)PEQAGS(0.001)PTEGEGVSTWESFK
Q96JM3	CHAMP1	PAPSVSPGPWKPIPSVSPGPWK_Phospho (STY)	-0.159196	0.0377481	0.535339	-0.23012	-0.0842143	-0.184589	-0.13786	PAPS(0.101)VS(0.899)PGPWKPIPSVSPGPWK				PAPSVSPGPWKPIPS(0.184)VS(0.816)PGPWK		PAPS(0.152)VS(0.847)PGPWKPIPSVSPGPWK
O60841	EIF5B	KQSFDDNDSEELEDKDSK_2 Phospho (STY)	0.218202	0.0377959	0.535339	0.245757	0.153801	0.419791	0.0534586		KQS(1)FDDNDS(1)EELEDKDSK		KQS(1)FDDNDS(1)EELEDKDSK	KQS(1)FDDNDS(1)EELEDKDSK	KQS(1)FDDNDS(1)EELEDKDSK		KQS(1)FDDNDS(1)EELEDKDSK
Q02952	AKAP12	SAESPTSPVTSETGSTFK_Phospho (STY)	0.306752	0.0378252	0.535339	0.160667	0.267602	0.682089	0.11665	SAESPTS(1)PVTSETGSTFK	SAESPT(0.015)S(0.985)PVTSETGSTFK	SAESPT(0.152)S(0.848)PVTSETGSTFK	SAESPT(0.025)S(0.975)PVTSETGSTFK	SAESPT(0.186)S(0.813)PVTS(0.001)ETGSTFK	S(0.001)AES(0.164)PT(0.128)S(0.68)PVT(0.024)S(0.004)ETGSTFK	SAESPT(0.063)S(0.936)PVTSETGSTFK	SAESPT(0.001)S(0.997)PVTS(0.002)ETGSTFK
O75151	PHF2	EKEEPPSPIEATPPQSLLEK_Phospho (STY)	-0.176454	0.0378732	0.535339	-0.107401	-0.15675	-0.317395	-0.124268	EKEEPPS(0.998)PIEAT(0.002)PPQSLLEK		EKEEPPS(0.99)PIEAT(0.009)PPQSLLEK		EKEEPPS(0.989)PIEAT(0.01)PPQS(0.001)LLEK		EKEEPPS(0.999)PIEAT(0.001)PPQSLLEK
A1L390	PLEKHG3	VAPERDGKSPTVPCLQEEAGEPLGGK_Phospho (STY)	-0.148238	0.0378811	0.535339	-0.137286	-0.111307	-0.176924	-0.167437	VAPERDGKS(0.5)PT(0.5)VPCLQEEAGEPLGGK		VAPERDGKS(0.78)PT(0.22)VPCLQEEAGEPLGGK	VAPERDGKS(0.686)PT(0.314)VPCLQEEAGEPLGGK	VAPERDGKS(0.869)PT(0.131)VPCLQEEAGEPLGGK	VAPERDGKS(0.5)PT(0.5)VPCLQEEAGEPLGGK	VAPERDGKS(0.831)PT(0.169)VPCLQEEAGEPLGGK	VAPERDGKS(0.83)PT(0.17)VPCLQEEAGEPLGGK
Q96SK2	TMEM209	LGSPDSTSPSSSPTFWNYSR_Phospho (STY)	-0.159306	0.0379257	0.535339	-0.139353	-0.161724	-0.0922968	-0.243851	LGS(0.102)PDS(0.41)T(0.41)S(0.074)PS(0.004)SSPTFWNYSR	LGS(0.079)PDS(0.273)T(0.273)S(0.273)PS(0.079)S(0.023)S(0.002)PTFWNYSR	LGS(0.053)PDS(0.175)T(0.307)S(0.307)PS(0.106)S(0.037)S(0.014)PTFWNYSR		LGS(0.006)PDS(0.03)T(0.153)S(0.81)PS(0.001)SSPTFWNYSR	LGS(0.012)PDS(0.042)T(0.155)S(0.593)PS(0.18)S(0.014)S(0.005)PTFWNYSR	LGS(0.014)PDS(0.072)T(0.063)S(0.353)PS(0.481)S(0.015)S(0.001)PTFWNYSR
Q13370	PDE3B	RSSGTSGLLPVEQSSR_Phospho (STY)	0.165588	0.0379377	0.535339	0.208825	0.214617	0.186971	0.051937	RS(0.627)S(0.363)GT(0.009)S(0.001)GLLPVEQSSR	RS(0.603)S(0.365)GT(0.03)S(0.002)GLLPVEQSSR	RS(0.653)S(0.343)GT(0.004)SGLLPVEQSSR	RS(0.427)S(0.427)GT(0.073)S(0.073)GLLPVEQSSR		RS(0.36)S(0.36)GT(0.14)S(0.14)GLLPVEQSSR	RS(0.532)S(0.31)GT(0.04)S(0.118)GLLPVEQSSR	RS(0.605)S(0.352)GT(0.035)S(0.009)GLLPVEQSSR
Q9UJX2	CDC23	RVSPLNLSSVTP_Phospho (STY)	-0.149586	0.0379407	0.535339	-0.103175	-0.142539	-0.16635	-0.186278	RVS(1)PLNLSSVTP	RVS(1)PLNLSSVTP	RVS(1)PLNLSSVTP	RVS(1)PLNLSSVTP	RVS(1)PLNLSSVTP	RVS(1)PLNLSSVTP	RVS(1)PLNLSSVTP	RVS(0.995)PLNLS(0.004)SVTP
Q8NAV1	PRPF38A	VSALEEDMDDVESSEEEEEEDEK_Oxidation (M),2 Phospho (STY)	-0.197305	0.038034	0.535339	-0.1058	-0.117203	-0.183531	-0.382685	VS(0.654)ALEEDMDDVES(0.682)S(0.664)EEEEEEDEK	VSALEEDMDDVES(1)S(1)EEEEEEDEK	VSALEEDMDDVES(1)S(1)EEEEEEDEK	VSALEEDMDDVES(1)S(1)EEEEEEDEK	VSALEEDMDDVES(1)S(1)EEEEEEDEK	VSALEEDMDDVES(1)S(1)EEEEEEDEK		VSALEEDMDDVES(1)S(1)EEEEEEDEK
Q96B36	AKT1S1	LNTSDFQK_Phospho (STY)	0.200671	0.038199	0.535339	0.164778	0.161236	0.392651	0.0840208	LNT(0.98)S(0.02)DFQK	LNT(1)SDFQK	LNT(0.495)S(0.505)DFQK	LNT(0.985)S(0.015)DFQK	LNT(0.477)S(0.523)DFQK	LNT(0.477)S(0.523)DFQK	LNT(0.976)S(0.024)DFQK	LNT(0.479)S(0.521)DFQK
Q9H0X9	OSBPL5	ENPEESDTETQDHSR_Phospho (STY)	-0.233302	0.0382065	0.535339	0.0154278	-0.389186	-0.249663	-0.309787	ENPEES(0.888)DT(0.112)ETQDHSR	ENPEES(0.986)DT(0.014)ETQDHSR	ENPEES(0.726)DT(0.272)ET(0.002)QDHS(0.001)R	ENPEES(0.989)DT(0.011)ETQDHSR	ENPEES(0.998)DT(0.002)ETQDHSR	ENPEES(0.825)DT(0.165)ET(0.007)QDHS(0.002)R	ENPEES(0.982)DT(0.017)ETQDHSR	ENPEES(0.489)DT(0.489)ET(0.017)QDHS(0.004)R
Q16625	OCLN	STPVPEVVQELPLTSPVDDFRQPR_Phospho (STY)	0.170756	0.0382195	0.535339	0.141656	0.232477	0.0607058	0.248185	STPVPEVVQELPLT(0.09)S(0.91)PVDDFRQPR		STPVPEVVQELPLT(0.5)S(0.5)PVDDFRQPR	STPVPEVVQELPLT(0.5)S(0.5)PVDDFRQPR	STPVPEVVQELPLT(0.207)S(0.793)PVDDFRQPR		STPVPEVVQELPLT(0.5)S(0.5)PVDDFRQPR
Q15648	MED1	NSSQSGGKPGSSPITK_Phospho (STY)	-0.181343	0.0382658	0.535339	-0.0595684	-0.280361	-0.128712	-0.256731	NS(0.001)S(0.003)QS(0.007)GGKPGS(0.492)S(0.492)PIT(0.006)K	NSSQS(0.001)GGKPGS(0.573)S(0.413)PIT(0.013)K			NSS(0.001)QS(0.004)GGKPGS(0.487)S(0.487)PIT(0.02)K	NSSQSGGKPGS(0.191)S(0.809)PITK	NSSQSGGKPGS(0.221)S(0.769)PIT(0.01)K	NSSQS(0.01)GGKPGS(0.558)S(0.416)PIT(0.016)K
Q14566	MCM6	IQETQAELPRGSIPR_Phospho (STY)	-0.174131	0.0383369	0.535339	-0.113596	-0.275446	-0.229098	-0.0783828	IQETQAELPRGS(1)IPR				IQETQAELPRGS(1)IPR
Q9NR48	ASH1L	SIDAVIATASAPPSSSPGR_Phospho (STY)	-0.330101	0.0383883	0.535339	-0.648715	0.0411877	-0.391344	-0.321534	SIDAVIAT(0.002)AS(0.002)APPS(0.358)S(0.358)S(0.279)PGR	SIDAVIAT(0.002)AS(0.006)APPS(0.331)S(0.331)S(0.331)PGR	SIDAVIATASAPPS(0.333)S(0.333)S(0.333)PGR	SIDAVIAT(0.001)AS(0.001)APPS(0.332)S(0.332)S(0.332)PGR	SIDAVIATASAPPS(0.365)S(0.365)S(0.269)PGR	SIDAVIAT(0.01)AS(0.055)APPS(0.312)S(0.312)S(0.312)PGR	SIDAVIATASAPPS(0.398)S(0.301)S(0.301)PGR
Q4KMP7	TBC1D10B	TEEARPSPAPGPGTPTGTPTR_Phospho (STY)	0.151775	0.0384237	0.535339	0.0847868	0.165325	0.181406	0.175581	TEEARPSPAPGPGT(0.975)PT(0.024)GT(0.001)PTR	TEEARPSPAPGPGT(0.992)PT(0.008)GTPTR	TEEARPSPAPGPGT(0.99)PT(0.01)GTPTR	TEEARPSPAPGPGT(1)PTGTPTR	TEEARPSPAPGPGT(0.99)PT(0.008)GT(0.002)PTR	TEEARPSPAPGPGT(0.999)PT(0.001)GTPTR	TEEARPSPAPGPGT(0.878)PT(0.11)GT(0.01)PT(0.001)R	TEEARPSPAPGPGT(0.992)PT(0.006)GT(0.002)PTR
Q9Y3B9	RRP15	DHFYSDDDAIEADSEGDAEPCDK_Phospho (STY)	-0.175552	0.0384725	0.535339	-0.154581	-0.107373	-0.316578	-0.123676	DHFY(0.007)S(0.993)DDDAIEADSEGDAEPCDK	DHFYS(1)DDDAIEADSEGDAEPCDK	DHFY(0.133)S(0.867)DDDAIEADSEGDAEPCDK	DHFY(0.001)S(0.999)DDDAIEADSEGDAEPCDK	DHFY(0.062)S(0.938)DDDAIEADSEGDAEPCDK	DHFYS(1)DDDAIEADSEGDAEPCDK	DHFY(0.005)S(0.995)DDDAIEADSEGDAEPCDK	DHFYSDDDAIEADS(0.999)EGDAEPCDK
Q9Y580	RBM7	SGSSHAPQDVSLSYPQHHVGNSSPTSTSPSR_Phospho (STY)	-0.392302	0.0384821	0.535339	-0.0918182	-0.769077	-0.0966297	-0.611682	SGSSHAPQDVSLSYPQHHVGNS(0.696)S(0.304)PTSTSPSR	SGSSHAPQDVS(0.003)LS(0.013)Y(0.043)PQHHVGNS(0.321)S(0.254)PT(0.254)S(0.065)T(0.02)S(0.02)PS(0.006)R	SGSSHAPQDVSLSYPQHHVGNS(0.54)S(0.371)PT(0.051)S(0.028)T(0.007)S(0.002)PS(0.001)R		SGSSHAPQDVSLSYPQHHVGNS(0.35)S(0.35)PT(0.074)S(0.074)T(0.074)S(0.074)PS(0.005)R		SGSSHAPQDVSLSYPQHHVGNS(0.498)S(0.498)PT(0.002)S(0.001)TSPSR
Q5JSH3	WDR44	SVRDEVFHTDQDDPSSSDDEGMPYTRPVK_Oxidation (M),3 Phospho (STY)	0.217456	0.0385319	0.535339	0.240563	0.16829	0.417565	0.0434042	SVRDEVFHTDQDDPS(0.999)S(0.999)S(0.999)DDEGMPY(0.003)T(0.001)RPVK	S(0.001)VRDEVFHT(0.017)DQDDPS(0.779)S(0.779)S(0.779)DDEGMPY(0.461)T(0.185)RPVK		SVRDEVFHT(0.001)DQDDPS(0.995)S(0.995)S(0.995)DDEGMPY(0.012)T(0.003)RPVK		SVRDEVFHTDQDDPS(1)S(1)S(1)DDEGMPYTRPVK		S(0.001)VRDEVFHT(0.026)DQDDPS(0.827)S(0.826)S(0.826)DDEGMPY(0.236)T(0.259)RPVK
Q9UPR3	SMG5	SQGPPTGESSEPEAK_Acetyl (Protein N-term),Phospho (STY)	0.189518	0.0385786	0.535339	0.179118	0.127162	0.358702	0.0930898		S(1)QGPPTGESSEPEAK	S(0.999)QGPPT(0.001)GESSEPEAK	S(1)QGPPTGESSEPEAK		S(1)QGPPTGESSEPEAK	S(1)QGPPTGESSEPEAK	S(1)QGPPTGESSEPEAK
P38432	COIL	AFQLEEGEETEPDCK_Phospho (STY)	-0.253012	0.0386342	0.535339	0.0251361	-0.450949	-0.298946	-0.287288	AFQLEEGEET(1)EPDCK	AFQLEEGEET(1)EPDCK	AFQLEEGEET(1)EPDCK	AFQLEEGEET(1)EPDCK	AFQLEEGEET(1)EPDCK	AFQLEEGEET(1)EPDCK	AFQLEEGEET(1)EPDCK	AFQLEEGEET(1)EPDCK
Q8WUF5	PPP1R13L	RRGSMEQAPAVALPPTHK_Phospho (STY)	0.167437	0.0386761	0.535339	0.289476	0.137937	0.111778	0.130557	RRGS(1)MEQAPAVALPPTHK		RRGS(1)MEQAPAVALPPTHK		RRGS(1)MEQAPAVALPPTHK		RRGS(1)MEQAPAVALPPTHK
Q9BRD0	BUD13	HFRHDTPDSSPR_2 Phospho (STY)	-0.174147	0.0387318	0.535339	-0.244078	-0.0351299	-0.203993	-0.213387	HFRHDT(0.972)PDS(0.547)S(0.481)PR	HFRHDT(0.994)PDS(0.157)S(0.849)PR		HFRHDT(0.123)PDS(0.931)S(0.946)PR		HFRHDT(1)PDS(0.62)S(0.38)PR		HFRHDT(0.999)PDS(0.538)S(0.463)PR
Q15648	MED1	NYGSPLISGSTPK_Phospho (STY)	-0.18689	0.0387443	0.535339	-0.0673318	-0.128396	-0.221783	-0.33005	NYGSPLIS(0.104)GS(0.454)T(0.441)PK	NYGS(0.033)PLIS(0.322)GS(0.322)T(0.322)PK	NYGSPLIS(0.126)GS(0.415)T(0.458)PK		NYGS(1)PLISGSTPK	NYGS(0.679)PLIS(0.107)GS(0.107)T(0.107)PK	NYGSPLIS(0.14)GS(0.581)T(0.279)PK	NYGS(0.999)PLISGSTPK
Q9NQX3	GPHN	EVHDELEDLPSPPPPLSPPPTTSPHK_2 Phospho (STY)	0.368342	0.0387817	0.535339	0.131689	0.272737	0.849775	0.219165	EVHDELEDLPS(1)PPPPLS(0.983)PPPT(0.005)T(0.006)S(0.007)PHK	EVHDELEDLPS(0.999)PPPPLS(0.928)PPPT(0.022)T(0.024)S(0.027)PHK	EVHDELEDLPS(1)PPPPLS(0.977)PPPT(0.014)T(0.007)S(0.002)PHK	EVHDELEDLPS(1)PPPPLS(0.992)PPPT(0.005)T(0.003)S(0.001)PHK	EVHDELEDLPS(1)PPPPLS(0.993)PPPT(0.003)T(0.003)S(0.001)PHK	EVHDELEDLPS(1)PPPPLS(0.993)PPPT(0.005)T(0.001)S(0.001)PHK	EVHDELEDLPS(1)PPPPLS(0.998)PPPT(0.002)TSPHK	EVHDELEDLPS(1)PPPPLS(0.998)PPPT(0.001)TSPHK
Q3YBR2	TBRG1	SLLDGLASSPR_Acetyl (Protein N-term),Phospho (STY)	-0.155149	0.0389105	0.535339	-0.0994108	-0.130418	-0.23088	-0.159886	SLLDGLAS(0.103)S(0.897)PR	SLLDGLAS(0.051)S(0.949)PR	SLLDGLAS(0.267)S(0.733)PR	SLLDGLAS(0.143)S(0.857)PR	SLLDGLAS(0.009)S(0.991)PR	SLLDGLAS(0.265)S(0.735)PR	SLLDGLAS(0.049)S(0.951)PR	SLLDGLAS(0.666)S(0.334)PR
Q9ULH7	MRTFB	SPAAFHEQIK_Phospho (STY)	0.364379	0.0389232	0.535339	0.140555	0.77742	0.0783077	0.461233	S(1)PAAFHEQIK	S(1)PAAFHEQIK	S(1)PAAFHEQIK	S(1)PAAFHEQIK	S(1)PAAFHEQIK	S(1)PAAFHEQIK	S(1)PAAFHEQIK	S(1)PAAFHEQIK
Q8NC44	RETREG2	LSSPLHFVNTHFNGAGSPPDGVK_Phospho (STY)	0.226097	0.0389642	0.535339	0.318846	0.04095	0.409561	0.135031	LS(0.548)S(0.452)PLHFVNTHFNGAGSPPDGVK		LS(0.875)S(0.125)PLHFVNTHFNGAGSPPDGVK		LS(0.53)S(0.47)PLHFVNTHFNGAGSPPDGVK		LS(0.534)S(0.466)PLHFVNTHFNGAGSPPDGVK
Q12906	ILF3	QGGYSQSNYNSPGSGQNYSGPPSSYQSSQGGYGR_Phospho (STY)	-0.153734	0.0390064	0.535339	-0.090405	-0.216595	-0.139918	-0.168017	QGGY(0.043)S(0.043)QS(0.289)NY(0.254)NS(0.289)PGS(0.066)GQNY(0.014)S(0.004)GPPSSYQSSQGGYGR	QGGY(0.136)S(0.136)QS(0.109)NY(0.097)NS(0.497)PGS(0.019)GQNY(0.004)S(0.001)GPPSSYQSSQGGYGR	QGGYSQSNYNS(0.113)PGS(0.113)GQNY(0.606)S(0.167)GPPSSYQSSQGGYGR	QGGY(0.004)S(0.019)QS(0.083)NY(0.073)NS(0.364)PGS(0.364)GQNY(0.073)S(0.019)GPPSSYQSSQGGYGR	QGGY(0.001)S(0.017)QS(0.107)NY(0.108)NS(0.639)PGS(0.127)GQNYSGPPSSYQSSQGGYGR	QGGY(0.181)S(0.199)QS(0.199)NY(0.181)NS(0.199)PGS(0.039)GQNY(0.002)SGPPSSYQSSQGGYGR	QGGY(0.002)S(0.011)QS(0.05)NY(0.044)NS(0.388)PGS(0.176)GQNY(0.153)S(0.176)GPPSSYQSSQGGYGR	QGGY(0.151)S(0.162)QS(0.162)NY(0.151)NS(0.162)PGS(0.162)GQNY(0.039)S(0.011)GPPS(0.001)S(0.001)Y(0.001)QSSQGGYGR
Q9BV36	MLPH	NEQLPLQYLADVDTSDEESIR_Phospho (STY)	0.183057	0.0390328	0.535339	0.0669141	0.305381	0.240938	0.118995	NEQLPLQYLADVDT(0.157)S(0.836)DEES(0.006)IR	NEQLPLQYLADVDT(0.252)S(0.745)DEES(0.003)IR	NEQLPLQYLADVDT(0.095)S(0.894)DEES(0.011)IR	NEQLPLQYLADVDT(0.097)S(0.858)DEES(0.046)IR	NEQLPLQYLADVDT(0.222)S(0.764)DEES(0.014)IR	NEQLPLQYLADVDT(0.113)S(0.872)DEES(0.015)IR	NEQLPLQYLADVDT(0.194)S(0.789)DEES(0.017)IR	NEQLPLQYLADVDT(0.261)S(0.631)DEES(0.108)IR
P26232;P35221	CTNNA1	TSVQTEDDQLIAGQSAR_Phospho (STY)	0.193268	0.03904	0.535339	0.0529822	0.351823	0.212772	0.155495	T(0.495)S(0.495)VQT(0.01)EDDQLIAGQSAR	T(0.498)S(0.498)VQT(0.003)EDDQLIAGQSAR	T(0.499)S(0.499)VQT(0.001)EDDQLIAGQSAR	T(0.485)S(0.485)VQT(0.031)EDDQLIAGQSAR	T(0.498)S(0.498)VQT(0.003)EDDQLIAGQSAR	T(0.496)S(0.496)VQT(0.008)EDDQLIAGQSAR	T(0.469)S(0.469)VQT(0.062)EDDQLIAGQSAR	T(0.477)S(0.477)VQT(0.046)EDDQLIAGQSAR
Q9NRY4	ARHGAP35	KVSIVSKPVLYR_Phospho (STY)	0.235932	0.0390404	0.535339	0.266763	0.0473753	0.470875	0.158714	KVS(1)IVSKPVLYR		KVS(1)IVSKPVLYR	KVS(0.878)IVS(0.122)KPVLYR	KVS(0.999)IVS(0.001)KPVLYR		KVS(0.998)IVS(0.002)KPVLYR
Q8IY92	SLX4	ALEISPR_Phospho (STY)	-0.155153	0.0390801	0.535339	-0.237027	-0.10796	-0.145631	-0.129994		ALEIS(1)PR	ALEIS(1)PR	ALEIS(1)PR		ALEIS(1)PR	ALEIS(1)PR	ALEIS(1)PR
Q6NWY9	PRPF40B	DRELQQAELPNRSPGFGIK_Phospho (STY)	-0.185272	0.0393791	0.535339	-0.169394	-0.144606	-0.346175	-0.0809118	DRELQQAELPNRS(1)PGFGIK		DRELQQAELPNRS(1)PGFGIK		DRELQQAELPNRS(1)PGFGIK	DRELQQAELPNRS(1)PGFGIK	DRELQQAELPNRS(1)PGFGIK	DRELQQAELPNRS(1)PGFGIK
P12270	TPR	GNHVIRDEEVSSADISSSSEVISQHLVSYR_Phospho (STY)	-0.35589	0.039382	0.535339	-0.710184	0.0245348	-0.484706	-0.253204		GNHVIRDEEVS(0.498)S(0.498)ADIS(0.003)SSSEVISQHLVSYR	GNHVIRDEEVS(0.365)S(0.365)ADIS(0.104)S(0.104)S(0.031)S(0.031)EVIS(0.001)QHLVSYR	GNHVIRDEEVS(0.053)S(0.947)ADISSSSEVISQHLVSYR		GNHVIRDEEVS(0.024)S(0.976)ADISSSSEVISQHLVSYR	GNHVIRDEEVS(0.028)S(0.195)ADIS(0.308)S(0.389)S(0.067)S(0.012)EVISQHLVSYR	GNHVIRDEEVS(0.149)S(0.849)ADIS(0.001)SSSEVISQHLVSYR
P04075	ALDOA	RLQSIGTENTEENRR_Phospho (STY)	0.286459	0.0394099	0.535339	0.170605	0.0906034	0.632265	0.252361	RLQS(0.998)IGT(0.002)ENTEENRR		RLQS(1)IGTENTEENRR		RLQS(0.961)IGT(0.03)ENT(0.01)EENRR		RLQS(0.999)IGT(0.001)ENTEENRR	RLQS(0.999)IGT(0.001)ENTEENRR
Q7LBC6	KDM3B	RFSLDER_Phospho (STY)	0.207113	0.0394242	0.535339	0.140882	0.333167	0.319882	0.0345224	RFS(1)LDER	RFS(1)LDER	RFS(1)LDER	RFS(1)LDER	RFS(1)LDER	RFS(1)LDER	RFS(1)LDER
Q52LW3	ARHGAP29	LLLASPPNER_Phospho (STY)	0.242497	0.0394283	0.535339	0.109684	0.103186	0.507633	0.249485	LLLAS(1)PPNER	LLLAS(1)PPNER	LLLAS(1)PPNER	LLLAS(1)PPNER	LLLAS(1)PPNER	LLLAS(1)PPNER	LLLAS(1)PPNER	LLLAS(1)PPNER
Q04656	ATP7A	SSEGSQQRSPSYTNDSTATFIIDGMHCK_Phospho (STY)	-0.204691	0.0394572	0.535339	-0.143012	-0.398359	-0.209478	-0.0679144			S(0.002)S(0.002)EGS(0.23)QQRS(0.344)PS(0.23)Y(0.188)T(0.003)NDSTATFIIDGMHCK		S(0.008)S(0.008)EGS(0.496)QQRS(0.362)PS(0.124)Y(0.002)T(0.001)NDSTATFIIDGMHCK		S(0.004)S(0.004)EGS(0.381)QQRS(0.212)PS(0.212)Y(0.184)T(0.003)NDSTATFIIDGMHCK
Q7Z309	PABIR2	RSSSAPLIHGLSDLSQVFQPYTLR_2 Phospho (STY)	0.35236	0.0394935	0.535339	0.289611	0.191652	0.807774	0.120403	RS(0.162)S(0.872)S(0.966)APLIHGLSDLSQVFQPYTLR	RS(0.45)S(0.772)S(0.772)APLIHGLS(0.005)DLS(0.001)QVFQPYTLR	RS(0.339)S(0.824)S(0.824)APLIHGLS(0.01)DLS(0.001)QVFQPYTLR		RS(0.244)S(0.878)S(0.878)APLIHGLSDLSQVFQPYTLR	RS(0.285)S(0.842)S(0.843)APLIHGLS(0.023)DLS(0.008)QVFQPYTLR	RS(0.12)S(0.909)S(0.971)APLIHGLSDLSQVFQPYTLR
Q6NZI2	CAVIN1	LPAKLSISK_Phospho (STY)	0.168551	0.0395146	0.535339	0.240045	0.23228	0.0564383	0.145442	LPAKLS(0.993)IS(0.007)K	LPAKLS(0.998)IS(0.002)K	LPAKLS(0.926)IS(0.074)K	LPAKLS(0.88)IS(0.12)K	LPAKLS(0.943)IS(0.057)K	LPAKLS(0.991)IS(0.009)K	LPAKLS(1)ISK	LPAKLS(0.995)IS(0.005)K
Q9Y3L3	SH3BP1	APTVPPPLPPTPPQPAR_Phospho (STY)	0.26118	0.0396076	0.535339	-0.0449534	0.330111	0.441813	0.31775	APTVPPPLPPT(1)PPQPAR		APTVPPPLPPT(1)PPQPAR		APTVPPPLPPT(1)PPQPAR		APTVPPPLPPT(1)PPQPAR
Q92615	LARP4B	KNSFGYRK_Phospho (STY)	0.248919	0.0396341	0.535339	0.278776	0.177912	0.504019	0.0349694	KNS(1)FGYRK	KNS(1)FGYRK		KNS(1)FGYRK	KNS(1)FGYRK	KNS(1)FGYRK	KNS(1)FGYRK
Q3B726	POLR1F	HIALSPR_Phospho (STY)	-0.210222	0.039671	0.535339	-0.428341	-0.103634	-0.125079	-0.183835	HIALS(1)PR	HIALS(1)PR	HIALS(1)PR	HIALS(1)PR	HIALS(1)PR	HIALS(1)PR	HIALS(1)PR	HIALS(1)PR
O43159	RRP8	QSPGSTSPKPPHTLSR_Phospho (STY)	-0.15995	0.0397126	0.535339	-0.137835	-0.156708	-0.255507	-0.0897488	QSPGS(0.296)T(0.179)S(0.525)PKPPHTLSR		QS(0.003)PGS(0.101)T(0.883)S(0.012)PKPPHTLSR			QS(0.004)PGS(0.079)T(0.228)S(0.684)PKPPHT(0.003)LS(0.001)R	QS(0.002)PGS(0.201)T(0.201)S(0.596)PKPPHTLSR
Q9ULD9	ZNF608	FCESPTSDLEMR_Phospho (STY)	0.647366	0.03976	0.535339	0.446757	0.320807	1.5581	0.2638	FCES(0.98)PT(0.015)S(0.005)DLEMR		FCES(0.928)PT(0.057)S(0.015)DLEMR		FCES(0.996)PT(0.003)S(0.001)DLEMR		FCES(0.963)PT(0.03)S(0.007)DLEMR
Q02952	AKAP12	VELPSEEQVSGSQGPSEEK_Phospho (STY)	0.273374	0.0397949	0.535339	0.156003	0.253199	0.596683	0.0876122	VELPS(1)EEQVSGSQGPSEEK	VELPS(1)EEQVSGSQGPSEEK	VELPS(1)EEQVSGSQGPSEEK	VELPS(1)EEQVSGSQGPSEEK	VELPS(1)EEQVSGSQGPSEEK	VELPS(1)EEQVSGSQGPSEEK	VELPS(1)EEQVSGSQGPSEEK	VELPS(1)EEQVSGSQGPSEEK
Q5T4S7	UBR4	TSPADHGGSVGSESGGSAVDSVAGEHSVSGR_Phospho (STY)	0.35968	0.0398457	0.535339	0.204795	0.323849	0.818411	0.0916662	T(0.458)S(0.458)PADHGGS(0.084)VGS(0.001)ESGGSAVDSVAGEHSVSGR	T(0.5)S(0.5)PADHGGSVGSESGGSAVDSVAGEHSVSGR	T(0.481)S(0.481)PADHGGS(0.036)VGS(0.002)ESGGSAVDSVAGEHSVSGR		T(0.105)S(0.105)PADHGGS(0.361)VGS(0.394)ES(0.033)GGS(0.001)AVDSVAGEHSVSGR		T(0.483)S(0.483)PADHGGS(0.033)VGSESGGSAVDSVAGEHSVSGR	T(0.321)S(0.321)PADHGGS(0.283)VGS(0.074)ESGGSAVDSVAGEHSVSGR
P46821	MAP1B	VSAEAEVAPVSPEVTQEVVEEHCASPEDK_2 Phospho (STY)	0.200174	0.0398854	0.535339	0.350678	0.0263508	0.247226	0.176441	VSAEAEVAPVS(0.977)PEVT(0.027)QEVVEEHCAS(0.996)PEDK	VSAEAEVAPVS(1)PEVTQEVVEEHCAS(1)PEDK	VS(0.01)AEAEVAPVS(0.984)PEVT(0.021)QEVVEEHCAS(0.985)PEDK	VS(0.018)AEAEVAPVS(0.899)PEVT(0.09)QEVVEEHCAS(0.994)PEDK				VS(0.001)AEAEVAPVS(0.994)PEVT(0.032)QEVVEEHCAS(0.973)PEDK
P78371	CCT2	VRVDSTAK_Phospho (STY)	0.187659	0.0399149	0.535339	0.0324661	0.301097	0.254143	0.162931	VRVDS(0.736)T(0.264)AK		VRVDS(0.527)T(0.473)AK	VRVDS(0.932)T(0.068)AK	VRVDS(0.872)T(0.128)AK		VRVDS(0.813)T(0.187)AK
O95210	STBD1	HSSWGDVGVGGSLK_Phospho (STY)	0.312731	0.0399208	0.535339	0.27432	0.674085	0.282749	0.0197698	HS(0.126)S(0.874)WGDVGVGGSLK	HS(0.166)S(0.834)WGDVGVGGSLK	HS(0.129)S(0.871)WGDVGVGGSLK	HS(0.135)S(0.865)WGDVGVGGSLK	HS(0.108)S(0.892)WGDVGVGGSLK	HS(0.169)S(0.831)WGDVGVGGSLK	HS(0.04)S(0.96)WGDVGVGGSLK	HS(0.186)S(0.814)WGDVGVGGSLK
Q13428	TCOF1	SPQVKPASTMGMGPLGK_Phospho (STY)	-0.274223	0.0400405	0.535339	-0.607711	-0.0957371	-0.207415	-0.186027	S(0.999)PQVKPAS(0.001)TMGMGPLGK	S(0.755)PQVKPAS(0.205)T(0.039)MGMGPLGK	S(1)PQVKPASTMGMGPLGK		S(1)PQVKPASTMGMGPLGK	S(0.987)PQVKPAS(0.009)T(0.004)MGMGPLGK	S(0.98)PQVKPAS(0.016)T(0.004)MGMGPLGK
Q86X29	LSR	SRSRDDLYDQDDSR_Phospho (STY)	-0.198552	0.0402535	0.535339	-0.0818655	-0.380206	-0.219497	-0.11264	S(0.296)RS(0.704)RDDLYDQDDSR	S(0.184)RS(0.816)RDDLYDQDDSR		S(0.645)RS(0.355)RDDLYDQDDSR	S(0.079)RS(0.921)RDDLYDQDDSR	S(0.08)RS(0.92)RDDLYDQDDSR	S(0.21)RS(0.79)RDDLYDQDDSR	S(0.209)RS(0.791)RDDLYDQDDSR
Q5SRE5	NUP188	GAPSSPATGVLPSPQGK_Phospho (STY)	-0.185486	0.0402636	0.535339	-0.325052	-0.0455136	-0.209486	-0.161893	GAPS(0.127)S(0.871)PAT(0.001)GVLPSPQGK	GAPS(0.017)S(0.982)PATGVLPSPQGK	GAPS(0.021)S(0.979)PATGVLPSPQGK	GAPS(0.027)S(0.972)PAT(0.001)GVLPSPQGK	GAPS(0.041)S(0.959)PATGVLPSPQGK	GAPS(0.013)S(0.987)PATGVLPSPQGK	GAPS(0.012)S(0.987)PATGVLPSPQGK	GAPS(0.189)S(0.798)PAT(0.012)GVLPSPQGK
P16104	H2AX	KATQASQEY_Phospho (STY)	-0.146775	0.0403043	0.535339	-0.194347	-0.110383	-0.147178	-0.135194		KATQAS(1)QEY	KAT(0.001)QAS(0.999)QEY	KAT(0.111)QAS(0.889)QEY	KAT(0.003)QAS(0.997)QEY	KAT(0.379)QAS(0.621)QEY	KAT(0.044)QAS(0.956)QEY	KAT(0.009)QAS(0.991)QEY
Q92667	AKAP1	SIPLECPLSSPK_Phospho (STY)	-0.172954	0.0403322	0.535339	-0.233342	-0.122903	-0.0645109	-0.271061	SIPLECPLS(0.138)S(0.862)PK	SIPLECPLS(0.037)S(0.963)PK	SIPLECPLS(0.319)S(0.681)PK	SIPLECPLS(0.452)S(0.548)PK	SIPLECPLS(0.446)S(0.554)PK	SIPLECPLS(0.563)S(0.437)PK	SIPLECPLS(0.67)S(0.33)PK	SIPLECPLS(0.683)S(0.317)PK
Q5VT52	RPRD2	ELSNSVSTYRPFGLGSESPYK_Phospho (STY)	-0.169032	0.0403631	0.535339	-0.150582	-0.0801291	-0.29255	-0.152868	ELSNSVSTYRPFGLGS(0.249)ES(0.751)PYK		ELSNSVSTYRPFGLGS(0.03)ES(0.969)PYK	ELSNS(0.002)VS(0.011)T(0.022)YRPFGLGS(0.536)ES(0.429)PYK			ELS(0.022)NS(0.14)VS(0.027)T(0.027)Y(0.042)RPFGLGS(0.667)ES(0.066)PY(0.009)K
P08238;Q58FF8	HSP90AB1	IEDVGSDEEDDSGKDKK_Phospho (STY)	0.163939	0.040388	0.535339	0.182754	0.122539	0.266462	0.0840029	IEDVGS(1)DEEDDSGKDKK		IEDVGS(1)DEEDDSGKDKK	IEDVGS(1)DEEDDSGKDKK		IEDVGS(0.996)DEEDDS(0.004)GKDKK	IEDVGS(1)DEEDDSGKDKK	IEDVGS(1)DEEDDSGKDKK
P10636	MAPT	TDHGAEIVYKSPVVSGDTSPR_3 Phospho (STY)	0.250801	0.0404776	0.535339	0.305408	0.134778	0.508835	0.0541847	TDHGAEIVY(0.071)KS(0.911)PVVS(0.919)GDT(0.575)S(0.524)PR	TDHGAEIVYKS(1)PVVS(0.999)GDT(0.748)S(0.253)PR	TDHGAEIVYKS(1)PVVS(1)GDT(0.102)S(0.898)PR	TDHGAEIVY(0.09)KS(0.814)PVVS(0.831)GDT(0.632)S(0.632)PR	TDHGAEIVY(0.965)KS(0.051)PVVS(0.978)GDT(0.534)S(0.471)PR	TDHGAEIVYKS(1)PVVS(0.995)GDT(0.66)S(0.345)PR	TDHGAEIVY(0.018)KS(0.669)PVVS(0.802)GDT(0.77)S(0.741)PR	TDHGAEIVYKS(1)PVVS(0.998)GDT(0.296)S(0.706)PR
Q9Y2H0	DLGAP4	QNSATESADSIEIYVPEAQTR_Phospho (STY)	0.258396	0.0404823	0.535339	0.545336	0.0566418	0.160833	0.270772	QNS(0.815)AT(0.176)ES(0.009)ADSIEIYVPEAQTR	QNS(0.982)AT(0.018)ESADSIEIYVPEAQTR	QNS(0.921)AT(0.079)ESADSIEIYVPEAQTR	QNS(0.248)AT(0.248)ES(0.342)ADS(0.162)IEIYVPEAQTR	QNS(0.25)AT(0.25)ES(0.25)ADS(0.25)IEIYVPEAQTR	QNS(0.237)AT(0.237)ES(0.237)ADS(0.29)IEIY(0.001)VPEAQTR	QNS(0.558)AT(0.309)ES(0.083)ADS(0.051)IEIYVPEAQTR	QNS(0.333)AT(0.333)ES(0.149)ADS(0.186)IEIYVPEAQTR
Q9H6Z4	RANBP3	ALSQTVPSSGTNGVSLPADCTGAVPAASPDTAAWR_Phospho (STY)	0.23334	0.0405011	0.535339	0.336785	-0.0282551	0.367277	0.257554	ALSQTVPSSGTNGVSLPADCTGAVPAAS(0.907)PDT(0.093)AAWR	ALSQTVPSSGTNGVS(0.001)LPADCT(0.001)GAVPAAS(0.862)PDT(0.134)AAWR	ALSQTVPSSGTNGVSLPADCTGAVPAAS(0.882)PDT(0.118)AAWR		ALSQTVPSSGTNGVSLPADCTGAVPAAS(0.87)PDT(0.13)AAWR		ALSQTVPSSGTNGVSLPADCT(0.001)GAVPAAS(0.9)PDT(0.099)AAWR
[truncated: 29,277 more rows]
